# Supplementary material for: High-fat diet impacts more changes in beta-cell compared to alpha-cell transcriptome
Source: PLoS One. 2019 Mar 8;14(3):e0213299. doi: 10.1371/journal.pone.0213299 (PMC6407777; doi:10.1371/journal.pone.0213299)
Supplement: S2 File — Differential gene expression analysis between HFD and LFD groups for alpha-cell transcriptome using Deseq2. (TSV) [file pone.0213299.s005.tsv]

Ensembl_id	coordinates	gene_name	biotype	status	baseMean	log2FoldChange	lfcSE	stat	pvalue	padj
ENSMUSG00000000001.4	chr3:108107280-108146146:-	Gnai3	protein_coding	KNOWN	4.45e+03	6.39e-02	1.09e-01	5.85e-01	5.59e-01	1.00e+00
ENSMUSG00000000056.7	chr11:121245020-121245811:+	Narf	protein_coding	KNOWN	9.38e+02	-1.17e-01	1.09e-01	-1.07e+00	2.84e-01	1.00e+00
ENSMUSG00000000058.6	chr6:17281359-17287438:+	Cav2	protein_coding	KNOWN	7.32e+02	3.96e-02	1.11e-01	3.57e-01	7.21e-01	1.00e+00
ENSMUSG00000000078.6	chr13:5861489-5870393:+	Klf6	protein_coding	KNOWN	2.55e+03	1.92e-01	1.07e-01	1.80e+00	7.24e-02	1.00e+00
ENSMUSG00000000085.12	chr4:120529155-120530186:+	Scmh1	protein_coding	KNOWN	3.22e+03	-3.96e-02	9.39e-02	-4.21e-01	6.74e-01	1.00e+00
ENSMUSG00000000088.6	chr9:57521232-57532424:+	Cox5a	protein_coding	KNOWN	9.70e+02	-5.46e-02	1.09e-01	-5.03e-01	6.15e-01	1.00e+00
ENSMUSG00000000127.10	chr17:63937972-64139494:+	Fer	protein_coding	KNOWN	5.24e+02	1.97e-02	1.10e-01	1.80e-01	8.57e-01	1.00e+00
ENSMUSG00000000131.11	chr7:126169268-126200413:-	Xpo6	protein_coding	KNOWN	6.44e+03	-1.00e-01	9.65e-02	-1.04e+00	2.98e-01	1.00e+00
ENSMUSG00000000134.13	chrX:7769430-7771318:+	Tfe3	protein_coding	KNOWN	3.77e+03	-8.34e-03	9.85e-02	-8.46e-02	9.33e-01	1.00e+00
ENSMUSG00000000142.11	chr11:108943621-108950783:+	Axin2	protein_coding	KNOWN	8.00e+02	-9.69e-02	1.10e-01	-8.81e-01	3.78e-01	1.00e+00
ENSMUSG00000000148.13	chr5:140705066-140719379:+	Brat1	protein_coding	KNOWN	1.63e+03	-4.23e-03	1.03e-01	-4.10e-02	9.67e-01	1.00e+00
ENSMUSG00000000149.6	chr5:140758408-140830431:-	Gna12	protein_coding	KNOWN	5.65e+03	4.27e-02	1.05e-01	4.06e-01	6.85e-01	1.00e+00
ENSMUSG00000000159.11	chr16:96396406-96421954:+	Igsf5	protein_coding	KNOWN	6.62e+02	8.46e-02	1.06e-01	8.00e-01	4.24e-01	1.00e+00
ENSMUSG00000000167.10	chr9:50618007-50621065:+	Pih1d2	protein_coding	KNOWN	2.85e+02	5.72e-02	1.11e-01	5.18e-01	6.05e-01	1.00e+00
ENSMUSG00000000168.5	chr9:50644033-50649895:-	Dlat	protein_coding	KNOWN	3.56e+03	2.88e-02	1.02e-01	2.82e-01	7.78e-01	1.00e+00
ENSMUSG00000000171.4	chr9:50596338-50603849:-	Sdhd	protein_coding	KNOWN	1.03e+04	1.11e-01	9.80e-02	1.13e+00	2.56e-01	1.00e+00
ENSMUSG00000000184.9	chr6:127125779-127151048:-	Ccnd2	protein_coding	KNOWN	2.90e+04	2.40e-02	1.11e-01	2.17e-01	8.28e-01	1.00e+00
ENSMUSG00000000194.9	chr2:31210100-31214566:+	Gpr107	protein_coding	KNOWN	4.39e+03	-7.43e-02	9.21e-02	-8.07e-01	4.19e-01	1.00e+00
ENSMUSG00000000197.7	chr14:123276641-123627144:-	Nalcn	protein_coding	KNOWN	3.15e+03	-1.19e-02	1.04e-01	-1.15e-01	9.08e-01	1.00e+00
ENSMUSG00000000202.5	chr11:114792469-114795892:-	Btbd17	protein_coding	KNOWN	1.56e+03	-5.02e-02	1.11e-01	-4.53e-01	6.50e-01	1.00e+00
ENSMUSG00000000215.6	chr7:142678713-142679533:-	Ins2	protein_coding	KNOWN	3.52e+05	3.61e-01	9.49e-02	3.81e+00	1.41e-04	1.10e-01
ENSMUSG00000000253.8	chr13:45538809-45542550:+	Gmpr	protein_coding	KNOWN	5.60e+03	5.62e-02	9.82e-02	5.72e-01	5.67e-01	1.00e+00
ENSMUSG00000000266.7	chrX:140748927-140752117:+	Mid2	protein_coding	KNOWN	1.35e+03	5.84e-02	1.11e-01	5.27e-01	5.98e-01	1.00e+00
ENSMUSG00000000275.12	chr11:88999376-89020293:+	Trim25	protein_coding	KNOWN	5.22e+03	1.58e-02	1.03e-01	1.53e-01	8.78e-01	1.00e+00
ENSMUSG00000000276.7	chr11:89039220-89060748:-	Dgke	protein_coding	KNOWN	1.75e+03	-3.01e-02	1.08e-01	-2.79e-01	7.80e-01	1.00e+00
ENSMUSG00000000278.10	chr11:88924020-88955465:-	Scpep1	protein_coding	KNOWN	2.74e+03	1.70e-01	9.87e-02	1.72e+00	8.53e-02	1.00e+00
ENSMUSG00000000282.8	chr11:74837468-74843775:+	Mnt	protein_coding	KNOWN	3.11e+03	-7.86e-02	1.01e-01	-7.75e-01	4.38e-01	1.00e+00
ENSMUSG00000000296.7	chr10:31332380-31445921:-	Tpd52l1	protein_coding	KNOWN	5.42e+02	-7.46e-02	1.11e-01	-6.75e-01	5.00e-01	1.00e+00
ENSMUSG00000000301.12	chr11:60044545-60046485:-	Pemt	protein_coding	KNOWN	2.57e+02	1.21e-01	1.10e-01	1.10e+00	2.73e-01	1.00e+00
ENSMUSG00000000303.8	chr8:106604143-106653919:+	Cdh1	protein_coding	KNOWN	1.13e+04	1.30e-01	1.02e-01	1.28e+00	2.01e-01	1.00e+00
ENSMUSG00000000308.10	chr2:121362918-121363736:+	Ckmt1	protein_coding	KNOWN	1.39e+03	1.24e-01	1.03e-01	1.21e+00	2.27e-01	1.00e+00
ENSMUSG00000000317.7	chr11:70228609-70229798:-	Bcl6b	protein_coding	KNOWN	7.64e+02	1.92e-02	1.11e-01	1.73e-01	8.62e-01	1.00e+00
ENSMUSG00000000325.11	chr16:18403449-18404458:+	Arvcf	protein_coding	KNOWN	3.97e+03	-9.13e-02	1.03e-01	-8.90e-01	3.73e-01	1.00e+00
ENSMUSG00000000326.8	chr16:18410763-18413494:-	Comt	protein_coding	KNOWN	3.54e+03	6.92e-03	9.58e-02	7.23e-02	9.42e-01	1.00e+00
ENSMUSG00000000339.10	chr3:116499546-116508133:-	Rtca	protein_coding	KNOWN	1.54e+03	-2.61e-02	1.06e-01	-2.48e-01	8.04e-01	1.00e+00
ENSMUSG00000000340.6	chr3:116513070-116549976:+	Dbt	protein_coding	KNOWN	4.94e+02	6.66e-03	1.11e-01	6.01e-02	9.52e-01	1.00e+00
ENSMUSG00000000346.8	chr15:100615628-100620731:+	Dazap2	protein_coding	KNOWN	8.15e+03	2.41e-02	9.67e-02	2.50e-01	8.03e-01	1.00e+00
ENSMUSG00000000355.9	chrX:38609803-38613400:+	Mcts1	protein_coding	KNOWN	1.69e+03	-1.80e-02	1.06e-01	-1.69e-01	8.66e-01	1.00e+00
ENSMUSG00000000374.7	chr10:78186725-78244642:-	Trappc10	protein_coding	KNOWN	3.14e+03	-3.17e-02	1.07e-01	-2.97e-01	7.66e-01	1.00e+00
ENSMUSG00000000378.11	chr11:6593048-6594269:+	Ccm2	protein_coding	KNOWN	1.69e+03	5.73e-02	1.02e-01	5.59e-01	5.76e-01	1.00e+00
ENSMUSG00000000384.11	chr11:6623885-6625459:-	Tbrg4	protein_coding	KNOWN	2.05e+03	-1.06e-01	1.06e-01	-1.00e+00	3.15e-01	1.00e+00
ENSMUSG00000000392.13	chr2:62548584-62573560:-	Fap	protein_coding	KNOWN	1.20e+04	-1.14e-01	1.11e-01	-1.03e+00	3.05e-01	1.00e+00
ENSMUSG00000000394.11	chr2:62476571-62480678:-	Gcg	protein_coding	KNOWN	2.24e+07	-1.52e-02	1.00e-01	-1.52e-01	8.79e-01	1.00e+00
ENSMUSG00000000399.7	chr6:126821863-126849144:-	Ndufa9	protein_coding	KNOWN	3.27e+03	7.81e-02	9.46e-02	8.26e-01	4.09e-01	1.00e+00
ENSMUSG00000000409.10	chr4:129557365-129558372:-	Lck	protein_coding	KNOWN	9.63e+02	-7.96e-02	1.11e-01	-7.19e-01	4.72e-01	1.00e+00
ENSMUSG00000000420.11	chr18:24280033-24283191:+	Galnt1	protein_coding	KNOWN	4.29e+03	7.53e-02	1.02e-01	7.42e-01	4.58e-01	1.00e+00
ENSMUSG00000000439.8	chr6:115601938-115618670:+	Mkrn2	protein_coding	KNOWN	1.31e+03	-4.07e-02	1.06e-01	-3.86e-01	7.00e-01	1.00e+00
ENSMUSG00000000441.13	chr6:115630198-115676635:-	Raf1	protein_coding	KNOWN	6.82e+03	-8.16e-02	1.05e-01	-7.80e-01	4.36e-01	1.00e+00
ENSMUSG00000000532.10	chr15:101174067-101213679:+	Acvr1b	protein_coding	KNOWN	2.65e+03	-4.65e-02	1.03e-01	-4.50e-01	6.53e-01	1.00e+00
ENSMUSG00000000538.14	chr11:60252831-60352905:-	Tom1l2	protein_coding	KNOWN	7.87e+03	3.02e-02	9.17e-02	3.29e-01	7.42e-01	1.00e+00
ENSMUSG00000000544.10	chr1:166130467-166166509:+	Gpa33	protein_coding	KNOWN	3.62e+02	-9.91e-02	1.11e-01	-8.93e-01	3.72e-01	1.00e+00
ENSMUSG00000000552.9	chr15:103313895-103340086:-	Zfp385a	protein_coding	KNOWN	3.09e+02	1.14e-01	1.10e-01	1.04e+00	2.98e-01	1.00e+00
ENSMUSG00000000561.10	chr3:105966115-105976411:+	Wdr77	protein_coding	KNOWN	3.66e+03	2.54e-02	9.21e-02	2.76e-01	7.82e-01	1.00e+00
ENSMUSG00000000563.13	chr3:105958591-105959246:-	Atp5f1	protein_coding	KNOWN	6.61e+03	3.82e-02	9.77e-02	3.91e-01	6.96e-01	1.00e+00
ENSMUSG00000000568.11	chr5:99967308-99978859:-	Hnrnpd	protein_coding	KNOWN	5.79e+03	-8.93e-03	9.55e-02	-9.35e-02	9.26e-01	1.00e+00
ENSMUSG00000000581.4	chr11:17263621-17266560:+	C1d	protein_coding	KNOWN	2.66e+03	5.32e-02	9.65e-02	5.51e-01	5.81e-01	1.00e+00
ENSMUSG00000000594.7	chr11:55098115-55113029:+	Gm2a	protein_coding	KNOWN	6.42e+03	2.11e-02	1.01e-01	2.09e-01	8.34e-01	1.00e+00
ENSMUSG00000000600.11	chr5:3803165-3844515:+	Krit1	protein_coding	KNOWN	1.92e+03	-1.89e-02	1.06e-01	-1.79e-01	8.58e-01	1.00e+00
ENSMUSG00000000605.8	chr7:7282316-7299511:-	Clcn4-2	protein_coding	KNOWN	3.91e+03	-1.38e-01	9.58e-02	-1.44e+00	1.49e-01	1.00e+00
ENSMUSG00000000627.11	chr6:82916375-82939769:-	Sema4f	protein_coding	KNOWN	3.93e+03	-1.43e-01	1.10e-01	-1.30e+00	1.94e-01	1.00e+00
ENSMUSG00000000631.15	chr11:77860287-77865195:+	Myo18a	protein_coding	KNOWN	6.41e+03	-7.77e-02	9.91e-02	-7.84e-01	4.33e-01	1.00e+00
ENSMUSG00000000686.11	chr11:77518618-77538605:+	Abhd15	protein_coding	KNOWN	1.40e+03	5.36e-03	9.87e-02	5.44e-02	9.57e-01	1.00e+00
ENSMUSG00000000693.6	chr6:83049868-83050667:+	Loxl3	protein_coding	KNOWN	5.75e+02	-2.14e-02	1.11e-01	-1.93e-01	8.47e-01	1.00e+00
ENSMUSG00000000708.10	chr17:53659395-53670687:+	Kat2b	protein_coding	KNOWN	2.80e+03	-1.30e-01	9.67e-02	-1.35e+00	1.77e-01	1.00e+00
ENSMUSG00000000711.2	chr10:128677193-128696268:-	Rab5b	protein_coding	KNOWN	4.68e+03	3.55e-02	1.07e-01	3.33e-01	7.39e-01	1.00e+00
ENSMUSG00000000738.13	chr8:123091676-123097753:+	Spg7	protein_coding	KNOWN	5.72e+03	-1.04e-01	1.04e-01	-9.97e-01	3.19e-01	1.00e+00
ENSMUSG00000000740.7	chr8:123102653-123105244:+	Rpl13	protein_coding	KNOWN	2.90e+03	9.87e-02	1.10e-01	8.95e-01	3.71e-01	1.00e+00
ENSMUSG00000000743.8	chr8:123209587-123212763:-	Chmp1a	protein_coding	KNOWN	8.21e+03	-6.16e-02	9.47e-02	-6.51e-01	5.15e-01	1.00e+00
ENSMUSG00000000751.9	chr11:75341978-75348293:-	Rpa1	protein_coding	KNOWN	3.67e+03	7.27e-02	9.89e-02	7.35e-01	4.63e-01	1.00e+00
ENSMUSG00000000759.10	chr8:12654288-12671959:-	Tubgcp3	protein_coding	KNOWN	2.82e+03	-1.07e-01	1.10e-01	-9.74e-01	3.30e-01	1.00e+00
ENSMUSG00000000776.8	chr14:70438748-70443227:-	Polr3d	protein_coding	KNOWN	2.92e+03	3.08e-02	1.02e-01	3.02e-01	7.63e-01	1.00e+00
ENSMUSG00000000787.8	chrX:13287785-13289915:+	Ddx3x	protein_coding	KNOWN	1.44e+04	6.35e-03	9.94e-02	6.39e-02	9.49e-01	1.00e+00
ENSMUSG00000000794.8	chr3:89662518-89672072:+	Kcnn3	protein_coding	KNOWN	1.62e+03	-1.71e-01	1.11e-01	-1.54e+00	1.23e-01	1.00e+00
ENSMUSG00000000804.10	chr11:85103680-85139929:-	Usp32	protein_coding	KNOWN	2.30e+03	-1.36e-01	9.36e-02	-1.45e+00	1.47e-01	1.00e+00
ENSMUSG00000000811.9	chr6:89643988-89675529:+	Txnrd3	protein_coding	KNOWN	3.67e+02	6.56e-03	1.10e-01	5.97e-02	9.52e-01	1.00e+00
ENSMUSG00000000823.12	chr2:181590523-181592803:-	Znf512b	protein_coding	KNOWN	6.78e+03	-1.48e-01	1.10e-01	-1.34e+00	1.79e-01	1.00e+00
ENSMUSG00000000826.12	chr2:181549326-181550258:+	Dnajc5	protein_coding	KNOWN	7.39e+03	1.83e-02	9.90e-02	1.84e-01	8.54e-01	1.00e+00
ENSMUSG00000000827.14	chr2:181512578-181515333:+	Tpd52l2	protein_coding	KNOWN	4.31e+03	-9.36e-03	9.47e-02	-9.88e-02	9.21e-01	1.00e+00
ENSMUSG00000000838.13	chrX:68711851-68713323:+	Fmr1	protein_coding	KNOWN	3.24e+03	-1.42e-02	1.01e-01	-1.41e-01	8.88e-01	1.00e+00
ENSMUSG00000000861.11	chr11:24142379-24163291:+	Bcl11a	protein_coding	KNOWN	1.54e+03	-1.24e-01	1.05e-01	-1.19e+00	2.34e-01	1.00e+00
ENSMUSG00000000876.7	chr2:154595246-154603688:-	Pxmp4	protein_coding	KNOWN	1.04e+03	4.49e-02	1.01e-01	4.46e-01	6.56e-01	1.00e+00
ENSMUSG00000000881.8	chrX:100808000-100814830:+	Dlg3	protein_coding	KNOWN	2.22e+03	-1.26e-01	1.03e-01	-1.22e+00	2.22e-01	1.00e+00
ENSMUSG00000000884.12	chr16:18548743-18552584:+	Gnb1l	protein_coding	KNOWN	4.50e+02	-6.14e-02	1.11e-01	-5.54e-01	5.79e-01	1.00e+00
ENSMUSG00000000902.9	chr10:75910264-75915164:-	Smarcb1	protein_coding	KNOWN	5.11e+03	-1.09e-02	1.05e-01	-1.04e-01	9.17e-01	1.00e+00
ENSMUSG00000000915.11	chr5:124000599-124001674:+	Hip1r	protein_coding	KNOWN	1.09e+04	-8.58e-02	1.02e-01	-8.43e-01	3.99e-01	1.00e+00
ENSMUSG00000000916.11	chr5:135374179-135376034:+	Nsun5	protein_coding	KNOWN	2.48e+03	-3.29e-02	1.07e-01	-3.08e-01	7.58e-01	1.00e+00
ENSMUSG00000000934.8	chr15:75657035-75678800:-	Top1mt	protein_coding	KNOWN	4.43e+02	1.24e-01	1.11e-01	1.12e+00	2.63e-01	1.00e+00
ENSMUSG00000000948.12	chr7:59980510-59980932:-	Snrpn	protein_coding	NOVEL	1.70e+03	1.10e-01	9.94e-02	1.11e+00	2.66e-01	1.00e+00
ENSMUSG00000000958.5	chr14:54369444-54409472:-	Slc7a7	protein_coding	KNOWN	4.54e+02	1.86e-01	1.11e-01	1.68e+00	9.30e-02	1.00e+00
ENSMUSG00000000959.5	chr14:54360841-54369669:+	Oxa1l	protein_coding	KNOWN	3.87e+03	9.42e-02	9.25e-02	1.02e+00	3.09e-01	1.00e+00
ENSMUSG00000000976.9	chr11:83774424-83778917:+	Heatr6	protein_coding	KNOWN	1.89e+03	-9.87e-02	1.03e-01	-9.59e-01	3.38e-01	1.00e+00
ENSMUSG00000001016.8	chr3:90476201-90488379:+	Ilf2	protein_coding	KNOWN	4.05e+03	4.21e-02	9.58e-02	4.40e-01	6.60e-01	1.00e+00
ENSMUSG00000001017.11	chr3:90503131-90509022:-	Chtop	protein_coding	KNOWN	6.95e+03	-4.63e-02	9.02e-02	-5.14e-01	6.08e-01	1.00e+00
ENSMUSG00000001018.11	chr3:90489000-90490792:-	Snapin	protein_coding	KNOWN	2.08e+03	-9.77e-02	1.04e-01	-9.38e-01	3.48e-01	1.00e+00
ENSMUSG00000001020.7	chr3:90604911-90605833:+	S100a4	protein_coding	KNOWN	4.79e+01	1.73e-01	8.86e-02	1.95e+00	5.08e-02	1.00e+00
ENSMUSG00000001025.4	chr3:90612894-90614414:+	S100a6	protein_coding	KNOWN	8.50e+01	3.52e-02	9.17e-02	3.83e-01	7.01e-01	1.00e+00
ENSMUSG00000001034.13	chr11:61491642-61494188:-	Mapk7	protein_coding	KNOWN	1.82e+03	-9.57e-02	1.07e-01	-8.92e-01	3.73e-01	1.00e+00
ENSMUSG00000001036.13	chr11:61555469-61579670:-	Epn2	protein_coding	KNOWN	2.66e+03	9.57e-02	9.59e-02	9.98e-01	3.18e-01	1.00e+00
ENSMUSG00000001039.8	chr11:61512315-61512931:+	B9d1	protein_coding	KNOWN	1.38e+03	2.38e-03	1.07e-01	2.24e-02	9.82e-01	1.00e+00
ENSMUSG00000001052.11	chr3:130041256-130061553:-	Sec24b	protein_coding	KNOWN	3.92e+03	5.32e-02	9.29e-02	5.73e-01	5.66e-01	1.00e+00
ENSMUSG00000001054.5	chr11:51629332-51635753:-	Rmnd5b	protein_coding	KNOWN	1.90e+03	6.66e-02	9.66e-02	6.89e-01	4.91e-01	1.00e+00
ENSMUSG00000001056.3	chr11:51619771-51623429:+	Nhp2	protein_coding	KNOWN	1.03e+03	9.88e-03	1.10e-01	9.00e-02	9.28e-01	1.00e+00
ENSMUSG00000001062.13	chr8:123249712-123254050:-	Vps9d1	protein_coding	NOVEL	3.08e+03	-1.35e-01	1.11e-01	-1.22e+00	2.22e-01	1.00e+00
ENSMUSG00000001065.10	chr8:123264821-123265643:+	Zfp276	protein_coding	KNOWN	2.16e+03	-1.81e-01	1.11e-01	-1.64e+00	1.02e-01	1.00e+00
ENSMUSG00000001082.8	chr5:34636594-34637140:-	Mfsd10	protein_coding	KNOWN	2.42e+03	-2.30e-01	1.08e-01	-2.12e+00	3.40e-02	1.00e+00
ENSMUSG00000001089.10	chr4:136545265-136554780:+	Luzp1	protein_coding	KNOWN	1.57e+03	-4.06e-02	1.07e-01	-3.80e-01	7.04e-01	1.00e+00
ENSMUSG00000001098.11	chr5:114366984-114369252:-	Kctd10	protein_coding	KNOWN	2.74e+03	7.71e-02	1.06e-01	7.30e-01	4.66e-01	1.00e+00
ENSMUSG00000001100.6	chr11:78518331-78519261:+	Poldip2	protein_coding	KNOWN	3.55e+03	-4.56e-02	9.93e-02	-4.59e-01	6.46e-01	1.00e+00
ENSMUSG00000001105.11	chr11:78536473-78541484:+	Ift20	protein_coding	KNOWN	4.43e+03	-8.56e-02	1.08e-01	-7.92e-01	4.29e-01	1.00e+00
ENSMUSG00000001120.11	chr10:76797848-76819407:-	Pcbp3	protein_coding	KNOWN	1.74e+03	-7.76e-02	1.01e-01	-7.65e-01	4.44e-01	1.00e+00
ENSMUSG00000001127.8	chrX:20857723-20860208:+	Araf	protein_coding	KNOWN	1.17e+04	-9.70e-02	1.10e-01	-8.85e-01	3.76e-01	1.00e+00
ENSMUSG00000001128.7	chrX:20925651-20927614:-	Cfp	protein_coding	KNOWN	6.62e+02	-1.70e-02	7.20e-02	-2.36e-01	8.13e-01	1.00e+00
ENSMUSG00000001134.5	chrX:20961417-20961974:-	Uxt	protein_coding	KNOWN	2.75e+02	1.29e-02	1.10e-01	1.17e-01	9.07e-01	1.00e+00
ENSMUSG00000001138.9	chr1:36520761-36525600:+	Cnnm3	protein_coding	KNOWN	2.94e+03	-1.23e-01	9.42e-02	-1.30e+00	1.92e-01	1.00e+00
ENSMUSG00000001143.9	chr1:36443745-36445257:-	Lman2l	protein_coding	KNOWN	2.69e+03	1.15e-01	1.02e-01	1.12e+00	2.61e-01	1.00e+00
ENSMUSG00000001150.6	chr10:76468971-76515856:+	Mcm3ap	protein_coding	KNOWN	3.31e+03	-1.56e-01	1.00e-01	-1.56e+00	1.20e-01	1.00e+00
ENSMUSG00000001151.9	chr10:76351254-76442912:-	Pcnt	protein_coding	KNOWN	2.60e+03	-1.90e-01	1.03e-01	-1.85e+00	6.47e-02	1.00e+00
ENSMUSG00000001156.7	chr6:86647044-86669159:-	Mxd1	protein_coding	KNOWN	2.53e+03	-6.33e-02	1.02e-01	-6.21e-01	5.35e-01	1.00e+00
ENSMUSG00000001157.9	chr6:86720210-86733240:-	Gmcl1	protein_coding	KNOWN	9.81e+02	-9.26e-02	1.05e-01	-8.81e-01	3.78e-01	1.00e+00
ENSMUSG00000001158.9	chr6:86682676-86684517:-	Snrnp27	protein_coding	KNOWN	2.05e+03	7.91e-02	9.95e-02	7.95e-01	4.26e-01	1.00e+00
ENSMUSG00000001166.13	chr5:120805400-120812514:-	Oas1c	protein_coding	KNOWN	3.79e+02	-6.55e-02	1.11e-01	-5.91e-01	5.54e-01	1.00e+00
ENSMUSG00000001173.11	chrX:47960289-47965763:+	Ocrl	protein_coding	KNOWN	2.07e+04	-9.27e-02	1.05e-01	-8.86e-01	3.76e-01	1.00e+00
ENSMUSG00000001175.9	chr12:100205403-100206495:+	Calm1	protein_coding	KNOWN	5.47e+04	2.36e-02	9.78e-02	2.41e-01	8.10e-01	1.00e+00
ENSMUSG00000001211.10	chr10:78287866-78352212:-	Agpat3	protein_coding	KNOWN	5.09e+03	-4.34e-03	9.45e-02	-4.59e-02	9.63e-01	1.00e+00
ENSMUSG00000001227.7	chr17:56123085-56133852:-	Sema6b	protein_coding	KNOWN	9.17e+02	-1.18e-01	1.07e-01	-1.10e+00	2.72e-01	1.00e+00
ENSMUSG00000001229.7	chr17:56186682-56218889:-	Dpp9	protein_coding	KNOWN	8.88e+03	-3.74e-03	9.25e-02	-4.04e-02	9.68e-01	1.00e+00
ENSMUSG00000001240.9	chr11:101247093-101248064:+	Ramp2	protein_coding	KNOWN	4.65e+03	6.88e-02	9.15e-02	7.52e-01	4.52e-01	1.00e+00
ENSMUSG00000001247.12	chr7:30958262-30973415:-	Lsr	protein_coding	KNOWN	6.83e+03	8.59e-02	9.76e-02	8.80e-01	3.79e-01	1.00e+00
ENSMUSG00000001248.10	chr7:31142604-31155896:-	Gramd1a	protein_coding	KNOWN	1.26e+04	-1.04e-01	1.11e-01	-9.40e-01	3.47e-01	1.00e+00
ENSMUSG00000001260.6	chr5:70751047-70842617:-	Gabrg1	protein_coding	KNOWN	5.27e+02	9.81e-02	1.11e-01	8.87e-01	3.75e-01	1.00e+00
ENSMUSG00000001270.8	chr12:111669355-111672338:-	Ckb	protein_coding	KNOWN	1.24e+03	1.30e-01	1.11e-01	1.17e+00	2.43e-01	1.00e+00
ENSMUSG00000001280.8	chr15:102429899-102430819:+	Sp1	protein_coding	KNOWN	3.40e+03	-5.88e-02	1.07e-01	-5.51e-01	5.82e-01	1.00e+00
ENSMUSG00000001285.8	chr15:102337033-102337790:+	Myg1	protein_coding	KNOWN	2.99e+03	-5.12e-02	1.03e-01	-4.97e-01	6.19e-01	1.00e+00
ENSMUSG00000001288.10	chr15:102241943-102250346:-	Rarg	protein_coding	KNOWN	1.80e+03	7.07e-03	1.09e-01	6.50e-02	9.48e-01	1.00e+00
ENSMUSG00000001289.8	chr15:102326410-102331307:+	Pfdn5	protein_coding	KNOWN	1.38e+04	8.12e-02	1.04e-01	7.78e-01	4.36e-01	1.00e+00
ENSMUSG00000001300.11	chr8:8620597-8639363:-	Efnb2	protein_coding	KNOWN	5.00e+02	-9.20e-02	1.11e-01	-8.30e-01	4.06e-01	1.00e+00
ENSMUSG00000001305.5	chr1:186721092-186749325:-	Rrp15	protein_coding	KNOWN	8.98e+02	-1.19e-01	1.07e-01	-1.11e+00	2.67e-01	1.00e+00
ENSMUSG00000001313.8	chr11:101468175-101471853:+	Rnd2	protein_coding	KNOWN	1.28e+03	-6.42e-02	1.07e-01	-5.97e-01	5.51e-01	1.00e+00
ENSMUSG00000001323.13	chr11:74911102-74925658:-	Srr	protein_coding	KNOWN	3.28e+03	-4.46e-03	9.62e-02	-4.64e-02	9.63e-01	1.00e+00
ENSMUSG00000001333.9	chr4:129287631-129307363:+	Sync	protein_coding	KNOWN	2.85e+02	5.15e-02	1.11e-01	4.64e-01	6.42e-01	1.00e+00
ENSMUSG00000001334.9	chr4:129136999-129144593:+	Fndc5	protein_coding	KNOWN	3.60e+02	4.79e-03	1.10e-01	4.36e-02	9.65e-01	1.00e+00
ENSMUSG00000001366.10	chr9:78099803-78108587:-	Fbxo9	protein_coding	KNOWN	3.57e+03	1.09e-02	9.60e-02	1.14e-01	9.10e-01	1.00e+00
ENSMUSG00000001376.13	chr6:3594018-3600262:+	Ccdc132	protein_coding	KNOWN	1.88e+03	1.45e-02	9.73e-02	1.49e-01	8.81e-01	1.00e+00
ENSMUSG00000001380.6	chr18:36766530-36783205:-	Hars	protein_coding	KNOWN	1.29e+03	-1.78e-02	1.01e-01	-1.76e-01	8.60e-01	1.00e+00
ENSMUSG00000001383.8	chr18:36793923-36799660:+	Zmat2	protein_coding	KNOWN	5.19e+03	8.58e-02	9.21e-02	9.31e-01	3.52e-01	1.00e+00
ENSMUSG00000001415.6	chr3:88360536-88361091:+	Smg5	protein_coding	KNOWN	5.00e+03	-1.25e-01	9.85e-02	-1.27e+00	2.03e-01	1.00e+00
ENSMUSG00000001416.9	chr3:88321048-88321765:+	Cct3	protein_coding	KNOWN	1.33e+04	1.27e-01	9.39e-02	1.35e+00	1.77e-01	1.00e+00
ENSMUSG00000001418.9	chr3:88328073-88328581:+	Glmp	protein_coding	KNOWN	6.19e+03	1.06e-01	9.00e-02	1.17e+00	2.40e-01	1.00e+00
ENSMUSG00000001419.13	chr3:88168252-88168906:+	Mef2d	protein_coding	KNOWN	8.21e+03	1.81e-02	9.36e-02	1.94e-01	8.46e-01	1.00e+00
ENSMUSG00000001424.10	chr6:28880043-28886527:+	Snd1	protein_coding	KNOWN	1.96e+04	5.31e-02	1.02e-01	5.22e-01	6.02e-01	1.00e+00
ENSMUSG00000001436.11	chr10:77042791-77061002:+	Slc19a1	protein_coding	KNOWN	5.98e+02	9.21e-02	1.05e-01	8.78e-01	3.80e-01	1.00e+00
ENSMUSG00000001440.5	chr11:97164221-97165400:-	Kpnb1	protein_coding	KNOWN	1.26e+04	2.61e-02	1.05e-01	2.48e-01	8.04e-01	1.00e+00
ENSMUSG00000001441.9	chr11:97258049-97267623:-	Npepps	protein_coding	KNOWN	5.09e+03	3.01e-02	9.70e-02	3.10e-01	7.56e-01	1.00e+00
ENSMUSG00000001445.6	chr11:97041595-97048518:+	Mrpl10	protein_coding	KNOWN	4.14e+03	2.32e-02	9.31e-02	2.50e-01	8.03e-01	1.00e+00
ENSMUSG00000001467.4	chr5:4099124-4103381:-	Cyp51	protein_coding	KNOWN	1.26e+03	9.44e-03	1.09e-01	8.63e-02	9.31e-01	1.00e+00
ENSMUSG00000001472.12	chr8:123373835-123404173:+	Tcf25	protein_coding	KNOWN	1.98e+04	3.78e-02	8.90e-02	4.24e-01	6.71e-01	1.00e+00
ENSMUSG00000001473.6	chr18:67390717-67402748:+	Tubb6	protein_coding	KNOWN	1.10e+03	6.55e-02	1.06e-01	6.17e-01	5.37e-01	1.00e+00
ENSMUSG00000001482.10	chr8:123443308-123463262:+	Def8	protein_coding	KNOWN	3.91e+03	6.18e-02	9.52e-02	6.50e-01	5.16e-01	1.00e+00
ENSMUSG00000001493.9	chr11:101877510-101894374:-	Meox1	protein_coding	KNOWN	2.91e+02	-4.27e-02	1.08e-01	-3.95e-01	6.93e-01	1.00e+00
ENSMUSG00000001504.10	chr13:72632597-72633770:+	Irx2	protein_coding	KNOWN	1.38e+04	-1.20e-01	9.32e-02	-1.29e+00	1.97e-01	1.00e+00
ENSMUSG00000001507.12	chr11:95063161-95076797:-	Itga3	protein_coding	KNOWN	3.32e+03	5.39e-02	9.47e-02	5.70e-01	5.69e-01	1.00e+00
ENSMUSG00000001518.10	chr6:128415630-128424930:-	Itfg2	protein_coding	KNOWN	3.36e+03	-1.35e-01	9.86e-02	-1.36e+00	1.72e-01	1.00e+00
ENSMUSG00000001521.8	chr6:128342242-128355825:-	Tulp3	protein_coding	KNOWN	1.78e+03	-1.74e-01	9.77e-02	-1.78e+00	7.54e-02	1.00e+00
ENSMUSG00000001524.10	chr17:35672055-35673659:-	Gtf2h4	protein_coding	KNOWN	1.13e+03	-8.30e-02	1.08e-01	-7.68e-01	4.43e-01	1.00e+00
ENSMUSG00000001525.10	chr17:35836247-35838217:-	Tubb5	protein_coding	KNOWN	1.11e+04	1.80e-01	9.27e-02	1.95e+00	5.17e-02	1.00e+00
ENSMUSG00000001542.6	chr13:75707484-75772356:+	Ell2	protein_coding	KNOWN	5.35e+03	7.62e-02	1.06e-01	7.19e-01	4.72e-01	1.00e+00
ENSMUSG00000001552.10	chr11:100383404-100386770:-	Jup	protein_coding	KNOWN	1.13e+04	2.24e-01	1.05e-01	2.14e+00	3.25e-02	1.00e+00
ENSMUSG00000001569.9	chr5:29441318-29446355:+	Nom1	protein_coding	KNOWN	1.91e+03	3.57e-03	9.47e-02	3.77e-02	9.70e-01	1.00e+00
ENSMUSG00000001576.10	chr17:26638747-26655352:+	Ergic1	protein_coding	KNOWN	7.11e+03	1.50e-01	1.07e-01	1.41e+00	1.60e-01	1.00e+00
ENSMUSG00000001583.9	chr11:69855581-69858708:-	Tnk1	protein_coding	KNOWN	2.36e+03	-7.49e-02	1.11e-01	-6.76e-01	4.99e-01	1.00e+00
ENSMUSG00000001627.7	chr12:40217158-40223149:-	Ifrd1	protein_coding	KNOWN	2.05e+03	8.71e-02	1.06e-01	8.20e-01	4.12e-01	1.00e+00
ENSMUSG00000001630.9	chr6:146725036-146776556:+	Stk38l	protein_coding	KNOWN	1.95e+03	-8.59e-02	9.88e-02	-8.69e-01	3.85e-01	1.00e+00
ENSMUSG00000001632.12	chr6:113320541-113324702:+	Brpf1	protein_coding	KNOWN	2.64e+03	-1.03e-01	1.01e-01	-1.02e+00	3.09e-01	1.00e+00
ENSMUSG00000001642.14	chr6:34310605-34317459:-	Akr1b3	protein_coding	KNOWN	7.14e+02	-1.08e-02	1.11e-01	-9.74e-02	9.22e-01	1.00e+00
ENSMUSG00000001663.6	chr10:75786795-75797731:-	Gstt1	protein_coding	KNOWN	4.48e+03	1.70e-01	9.65e-02	1.76e+00	7.85e-02	1.00e+00
ENSMUSG00000001666.8	chr10:75771233-75773414:-	Ddt	protein_coding	KNOWN	1.41e+03	-2.77e-02	1.06e-01	-2.61e-01	7.94e-01	1.00e+00
ENSMUSG00000001670.9	chr8:109990506-109994694:+	Tat	protein_coding	KNOWN	1.83e+03	-5.26e-02	1.11e-01	-4.74e-01	6.35e-01	1.00e+00
ENSMUSG00000001672.10	chr8:109959625-109962053:-	Marveld3	protein_coding	KNOWN	1.59e+03	2.42e-02	1.05e-01	2.31e-01	8.17e-01	1.00e+00
ENSMUSG00000001674.7	chr1:121564596-121567722:-	Ddx18	protein_coding	KNOWN	8.40e+02	8.19e-02	1.08e-01	7.60e-01	4.47e-01	1.00e+00
ENSMUSG00000001687.11	chr5:148505142-148552789:-	Ubl3	protein_coding	KNOWN	1.76e+04	3.99e-02	1.04e-01	3.82e-01	7.02e-01	1.00e+00
ENSMUSG00000001700.9	chr18:56432132-56503792:+	Gramd3	protein_coding	KNOWN	3.91e+03	2.69e-02	1.02e-01	2.64e-01	7.92e-01	1.00e+00
ENSMUSG00000001707.7	chr13:38645698-38659028:-	Eef1e1	protein_coding	KNOWN	6.30e+02	1.35e-01	1.10e-01	1.22e+00	2.22e-01	1.00e+00
ENSMUSG00000001729.10	chr12:112659637-112674206:-	Akt1	protein_coding	KNOWN	6.79e+03	-8.16e-04	9.38e-02	-8.69e-03	9.93e-01	1.00e+00
ENSMUSG00000001750.11	chr19:3902694-3904421:-	Tcirg1	protein_coding	KNOWN	1.56e+03	-3.33e-02	6.89e-02	-4.83e-01	6.29e-01	1.00e+00
ENSMUSG00000001751.9	chr11:101071963-101076806:+	Naglu	protein_coding	KNOWN	1.88e+03	1.17e-03	1.00e-01	1.16e-02	9.91e-01	1.00e+00
ENSMUSG00000001755.8	chr11:101083895-101085179:+	Coasy	protein_coding	KNOWN	4.36e+03	-1.19e-02	9.94e-02	-1.20e-01	9.04e-01	1.00e+00
ENSMUSG00000001761.6	chr6:29735694-29761365:+	Smo	protein_coding	KNOWN	5.94e+02	2.86e-02	1.11e-01	2.58e-01	7.96e-01	1.00e+00
ENSMUSG00000001763.10	chr6:29708028-29714822:+	Tspan33	protein_coding	KNOWN	3.62e+03	8.50e-02	9.90e-02	8.59e-01	3.90e-01	1.00e+00
ENSMUSG00000001767.5	chr2:145931972-145934714:-	Crnkl1	protein_coding	KNOWN	1.26e+03	9.95e-02	1.04e-01	9.58e-01	3.38e-01	1.00e+00
ENSMUSG00000001768.11	chr2:145862644-145878974:+	Rin2	protein_coding	KNOWN	8.89e+02	2.80e-02	1.10e-01	2.54e-01	7.99e-01	1.00e+00
ENSMUSG00000001774.7	chr9:18292267-18314000:+	Chordc1	protein_coding	KNOWN	3.05e+03	1.65e-01	1.05e-01	1.57e+00	1.17e-01	1.00e+00
ENSMUSG00000001783.3	chr10:85948860-85955779:-	Rtcb	protein_coding	KNOWN	8.87e+03	1.28e-01	8.93e-02	1.44e+00	1.50e-01	1.00e+00
ENSMUSG00000001785.7	chr10:85876254-85884487:+	Pwp1	protein_coding	KNOWN	1.89e+03	1.37e-01	9.59e-02	1.43e+00	1.52e-01	1.00e+00
ENSMUSG00000001786.10	chr10:86042452-86046809:+	Fbxo7	protein_coding	KNOWN	1.86e+03	4.23e-02	9.56e-02	4.42e-01	6.58e-01	1.00e+00
ENSMUSG00000001794.8	chr7:30193546-30195036:-	Capns1	protein_coding	KNOWN	1.55e+04	5.48e-02	9.23e-02	5.94e-01	5.53e-01	1.00e+00
ENSMUSG00000001802.12	chr7:35202016-35215292:-	Lrp3	protein_coding	KNOWN	7.65e+03	-8.91e-02	9.30e-02	-9.59e-01	3.38e-01	1.00e+00
ENSMUSG00000001827.7	chr7:101868465-101870101:-	Folr1	protein_coding	KNOWN	4.47e+03	1.68e-01	9.76e-02	1.72e+00	8.47e-02	1.00e+00
ENSMUSG00000001829.12	chr7:101763606-101785635:+	Clpb	protein_coding	KNOWN	1.74e+03	2.73e-02	9.87e-02	2.77e-01	7.82e-01	1.00e+00
ENSMUSG00000001833.12	chr9:25252439-25308571:+	Sept7	protein_coding	KNOWN	5.81e+03	7.85e-02	1.07e-01	7.33e-01	4.64e-01	1.00e+00
ENSMUSG00000001844.6	chr5:143328295-143329202:-	Zdhhc4	protein_coding	KNOWN	2.17e+03	-6.29e-02	1.06e-01	-5.93e-01	5.53e-01	1.00e+00
ENSMUSG00000001847.10	chr5:143514669-143517608:-	Rac1	protein_coding	KNOWN	9.32e+03	9.23e-02	9.66e-02	9.55e-01	3.40e-01	1.00e+00
ENSMUSG00000001855.11	chr2:32051692-32052365:+	Nup214	protein_coding	KNOWN	3.43e+03	3.20e-02	9.51e-02	3.37e-01	7.36e-01	1.00e+00
ENSMUSG00000001891.12	chr11:21321940-21323502:-	Ugp2	protein_coding	KNOWN	1.98e+03	-1.47e-02	1.03e-01	-1.43e-01	8.86e-01	1.00e+00
ENSMUSG00000001901.11	chr11:106013773-106017473:+	Kcnh6	protein_coding	KNOWN	1.27e+04	-1.22e-01	1.11e-01	-1.10e+00	2.69e-01	1.00e+00
ENSMUSG00000001909.11	chr8:84699181-84699651:+	Trmt1	protein_coding	KNOWN	5.59e+03	-7.96e-02	1.10e-01	-7.21e-01	4.71e-01	1.00e+00
ENSMUSG00000001910.4	chr8:84670483-84687862:-	Nacc1	protein_coding	KNOWN	5.36e+03	-1.14e-02	9.95e-02	-1.15e-01	9.09e-01	1.00e+00
ENSMUSG00000001918.13	chr7:16793177-16795943:+	Slc1a5	protein_coding	KNOWN	6.99e+02	-1.19e-01	1.06e-01	-1.13e+00	2.58e-01	1.00e+00
ENSMUSG00000001924.11	chrX:20680595-20682205:+	Uba1	protein_coding	KNOWN	1.53e+04	1.23e-01	1.00e-01	1.23e+00	2.20e-01	1.00e+00
ENSMUSG00000001942.7	chr9:37613847-37648318:+	Siae	protein_coding	KNOWN	1.33e+03	1.35e-01	1.08e-01	1.25e+00	2.12e-01	1.00e+00
ENSMUSG00000001943.7	chr9:37539255-37544205:+	Vsig2	protein_coding	KNOWN	1.45e+02	1.33e-01	1.08e-01	1.24e+00	2.17e-01	1.00e+00
ENSMUSG00000001946.9	chr9:37536250-37537492:+	Esam	protein_coding	KNOWN	1.30e+03	7.18e-02	1.04e-01	6.90e-01	4.90e-01	1.00e+00
ENSMUSG00000001948.9	chr9:37603295-37613720:-	Spa17	protein_coding	KNOWN	9.12e+02	-4.29e-02	1.08e-01	-3.96e-01	6.92e-01	1.00e+00
ENSMUSG00000001962.8	chrX:74317468-74317965:+	Fam50a	protein_coding	KNOWN	2.48e+03	-2.07e-02	1.05e-01	-1.97e-01	8.44e-01	1.00e+00
ENSMUSG00000001964.10	chrX:74254830-74261548:+	Emd	protein_coding	KNOWN	2.80e+03	3.43e-03	9.47e-02	3.62e-02	9.71e-01	1.00e+00
ENSMUSG00000001983.7	chr11:106066061-106073612:+	Taco1	protein_coding	KNOWN	2.95e+02	-4.77e-02	1.09e-01	-4.37e-01	6.62e-01	1.00e+00
ENSMUSG00000001986.12	chrX:41610197-41621262:+	Gria3	protein_coding	KNOWN	5.30e+03	1.21e-02	1.08e-01	1.12e-01	9.11e-01	1.00e+00
ENSMUSG00000001995.8	chr8:125418063-125492710:-	Sipa1l2	protein_coding	KNOWN	1.60e+03	-1.55e-01	1.05e-01	-1.47e+00	1.42e-01	1.00e+00
ENSMUSG00000001999.11	chr2:127080277-127092146:+	Blvra	protein_coding	KNOWN	6.18e+02	6.28e-03	1.07e-01	5.89e-02	9.53e-01	1.00e+00
ENSMUSG00000002006.8	chrX:73793359-73824969:-	Pdzd4	protein_coding	KNOWN	2.85e+03	-3.92e-02	9.44e-02	-4.15e-01	6.78e-01	1.00e+00
ENSMUSG00000002010.13	chrX:73780979-73782368:-	Idh3g	protein_coding	KNOWN	6.76e+03	-4.47e-02	1.05e-01	-4.27e-01	6.70e-01	1.00e+00
ENSMUSG00000002012.9	chrX:73657276-73659433:-	Pnck	protein_coding	KNOWN	1.56e+03	-1.53e-01	1.10e-01	-1.39e+00	1.65e-01	1.00e+00
ENSMUSG00000002014.8	chrX:73788844-73790830:+	Ssr4	protein_coding	KNOWN	1.92e+04	2.95e-02	1.03e-01	2.85e-01	7.75e-01	1.00e+00
ENSMUSG00000002015.5	chrX:73686178-73716175:-	Bcap31	protein_coding	KNOWN	4.61e+03	1.66e-01	1.01e-01	1.64e+00	1.02e-01	1.00e+00
ENSMUSG00000002017.9	chr17:75544467-75551796:-	Fam98a	protein_coding	KNOWN	3.80e+03	3.10e-02	9.75e-02	3.18e-01	7.51e-01	1.00e+00
ENSMUSG00000002028.8	chr9:44841563-44881296:-	Kmt2a	protein_coding	KNOWN	1.38e+04	-2.48e-01	1.02e-01	-2.43e+00	1.50e-02	1.00e+00
ENSMUSG00000002031.7	chr9:44789444-44790736:+	Ift46	protein_coding	KNOWN	4.63e+03	-1.95e-02	1.03e-01	-1.89e-01	8.50e-01	1.00e+00
ENSMUSG00000002032.12	chr9:44793776-44799307:-	Tmem25	protein_coding	KNOWN	9.45e+02	-9.68e-02	1.11e-01	-8.74e-01	3.82e-01	1.00e+00
ENSMUSG00000002043.12	chr7:19514420-19516136:+	Trappc6a	protein_coding	KNOWN	1.86e+03	-8.79e-02	1.09e-01	-8.10e-01	4.18e-01	1.00e+00
ENSMUSG00000002052.6	chr11:78207028-78223686:-	Supt6	protein_coding	KNOWN	8.78e+03	-6.57e-02	9.92e-02	-6.62e-01	5.08e-01	1.00e+00
ENSMUSG00000002058.9	chr11:78347935-78348998:+	Unc119	protein_coding	KNOWN	2.01e+03	2.76e-02	1.06e-01	2.60e-01	7.95e-01	1.00e+00
ENSMUSG00000002059.13	chr11:78190353-78190933:+	Rab34	protein_coding	KNOWN	3.09e+03	-3.65e-02	1.03e-01	-3.53e-01	7.24e-01	1.00e+00
ENSMUSG00000002064.10	chr11:78250894-78255117:+	Sdf2	protein_coding	KNOWN	4.59e+03	-6.66e-03	9.43e-02	-7.06e-02	9.44e-01	1.00e+00
ENSMUSG00000002083.8	chr7:16313517-16317697:+	Bbc3	protein_coding	KNOWN	7.90e+02	-8.70e-02	1.10e-01	-7.88e-01	4.30e-01	1.00e+00
ENSMUSG00000002102.11	chr2:91058109-91059434:+	Psmc3	protein_coding	KNOWN	4.01e+03	1.34e-02	9.85e-02	1.36e-01	8.91e-01	1.00e+00
ENSMUSG00000002103.11	chr2:91202928-91203657:+	Acp2	protein_coding	KNOWN	3.42e+03	-1.08e-02	9.67e-02	-1.12e-01	9.11e-01	1.00e+00
ENSMUSG00000002105.11	chr2:91069118-91070239:-	Slc39a13	protein_coding	KNOWN	2.99e+03	4.15e-02	1.00e-01	4.15e-01	6.78e-01	1.00e+00
ENSMUSG00000002109.10	chr2:91211856-91236982:-	Ddb2	protein_coding	KNOWN	1.08e+03	-8.52e-02	1.10e-01	-7.73e-01	4.40e-01	1.00e+00
ENSMUSG00000002129.7	chr11:4177548-4179419:+	Sf3a1	protein_coding	KNOWN	5.25e+03	-2.52e-02	9.25e-02	-2.72e-01	7.86e-01	1.00e+00
ENSMUSG00000002147.14	chr10:127659400-127660187:+	Stat6	protein_coding	KNOWN	3.66e+03	-4.19e-02	9.48e-02	-4.42e-01	6.58e-01	1.00e+00
ENSMUSG00000002205.11	chr7:44752115-44759407:+	Vrk3	protein_coding	KNOWN	2.32e+03	1.98e-02	9.66e-02	2.05e-01	8.37e-01	1.00e+00
ENSMUSG00000002210.7	chr7:24420195-24422639:+	Smg9	protein_coding	KNOWN	2.35e+03	-9.57e-02	1.09e-01	-8.76e-01	3.81e-01	1.00e+00
ENSMUSG00000002221.7	chr5:27740667-27791339:-	Paxip1	protein_coding	KNOWN	2.88e+03	-1.37e-01	1.01e-01	-1.36e+00	1.74e-01	1.00e+00
ENSMUSG00000002222.10	chr6:71394460-71397198:-	Rmnd5a	protein_coding	KNOWN	1.44e+04	5.81e-02	1.09e-01	5.32e-01	5.94e-01	1.00e+00
ENSMUSG00000002227.11	chr3:104805429-104818301:-	Mov10	protein_coding	KNOWN	2.32e+03	2.02e-02	9.76e-02	2.07e-01	8.36e-01	1.00e+00
ENSMUSG00000002233.9	chr3:104791983-104792880:+	Rhoc	protein_coding	KNOWN	1.13e+03	1.85e-01	1.05e-01	1.76e+00	7.91e-02	1.00e+00
ENSMUSG00000002250.11	chr17:28272193-28298716:+	Ppard	protein_coding	KNOWN	4.04e+03	-4.44e-02	9.61e-02	-4.62e-01	6.44e-01	1.00e+00
ENSMUSG00000002265.11	chr7:6721933-6730419:-	Peg3	protein_coding	KNOWN	7.78e+04	-1.03e-01	9.58e-02	-1.08e+00	2.81e-01	1.00e+00
ENSMUSG00000002266.11	chr7:6676007-6688811:-	Zim1	protein_coding	KNOWN	1.42e+03	-1.09e-01	1.06e-01	-1.03e+00	3.05e-01	1.00e+00
ENSMUSG00000002279.14	chr17:25655415-25656450:+	Lmf1	protein_coding	KNOWN	1.46e+03	7.23e-02	1.02e-01	7.07e-01	4.79e-01	1.00e+00
ENSMUSG00000002280.6	chr17:25776819-25779593:+	Narfl	protein_coding	KNOWN	2.62e+03	-1.13e-01	1.10e-01	-1.03e+00	3.03e-01	1.00e+00
ENSMUSG00000002307.11	chr17:33913559-33915518:+	Daxx	protein_coding	KNOWN	2.82e+03	5.29e-03	9.73e-02	5.43e-02	9.57e-01	1.00e+00
ENSMUSG00000002308.11	chr17:33843426-33848751:+	Cd320	protein_coding	KNOWN	7.61e+02	-5.83e-02	1.09e-01	-5.35e-01	5.93e-01	1.00e+00
ENSMUSG00000002319.11	chr14:55634048-55635569:-	Ipo4	protein_coding	KNOWN	6.82e+03	3.62e-02	9.31e-02	3.89e-01	6.97e-01	1.00e+00
ENSMUSG00000002320.11	chr14:55642584-55643333:-	Tm9sf1	protein_coding	KNOWN	4.06e+03	2.28e-02	9.75e-02	2.34e-01	8.15e-01	1.00e+00
ENSMUSG00000002324.7	chr14:55624919-55625395:+	Rec8	protein_coding	KNOWN	5.73e+02	1.44e-02	6.87e-02	2.10e-01	8.34e-01	1.00e+00
ENSMUSG00000002325.10	chr14:55607275-55608733:+	Irf9	protein_coding	KNOWN	1.93e+03	-5.23e-02	1.07e-01	-4.87e-01	6.26e-01	1.00e+00
ENSMUSG00000002326.5	chr14:55672235-55678750:+	Gmpr2	protein_coding	KNOWN	1.76e+03	-6.08e-02	1.05e-01	-5.81e-01	5.61e-01	1.00e+00
ENSMUSG00000002329.6	chr14:55657879-55660508:-	Mdp1	protein_coding	KNOWN	2.07e+03	-3.18e-02	1.08e-01	-2.96e-01	7.67e-01	1.00e+00
ENSMUSG00000002332.11	chr14:55739234-55740144:-	Dhrs1	protein_coding	KNOWN	1.26e+03	4.65e-02	1.02e-01	4.57e-01	6.48e-01	1.00e+00
ENSMUSG00000002342.13	chr8:70180539-70182032:+	Tmem161a	protein_coding	KNOWN	3.73e+03	-7.73e-02	9.97e-02	-7.75e-01	4.38e-01	1.00e+00
ENSMUSG00000002343.7	chr8:70225318-70234126:-	Armc6	protein_coding	KNOWN	1.38e+03	-9.92e-02	1.04e-01	-9.50e-01	3.42e-01	1.00e+00
ENSMUSG00000002345.13	chr8:70140277-70147319:+	2310045N01Rik	protein_coding	KNOWN	1.28e+03	-2.73e-02	1.10e-01	-2.49e-01	8.03e-01	1.00e+00
ENSMUSG00000002346.12	chr8:70192369-70212305:-	Slc25a42	protein_coding	KNOWN	2.19e+03	-3.19e-02	1.08e-01	-2.95e-01	7.68e-01	1.00e+00
ENSMUSG00000002365.9	chr17:5841328-5931033:+	Snx9	protein_coding	KNOWN	1.56e+03	4.01e-02	1.09e-01	3.66e-01	7.14e-01	1.00e+00
ENSMUSG00000002372.8	chr17:56673225-56711769:+	Ranbp3	protein_coding	KNOWN	6.73e+03	-1.00e-01	1.00e-01	-9.96e-01	3.19e-01	1.00e+00
ENSMUSG00000002379.6	chr17:56717762-56724248:+	Ndufa11	protein_coding	KNOWN	3.45e+03	1.17e-02	1.08e-01	1.08e-01	9.14e-01	1.00e+00
ENSMUSG00000002393.10	chr8:71375819-71381177:-	Nr2f6	protein_coding	KNOWN	2.70e+03	-3.02e-02	9.80e-02	-3.08e-01	7.58e-01	1.00e+00
ENSMUSG00000002395.10	chr8:71368792-71369671:+	Use1	protein_coding	KNOWN	7.18e+03	2.40e-02	1.03e-01	2.32e-01	8.17e-01	1.00e+00
ENSMUSG00000002396.8	chr8:71372473-71372955:+	Ocel1	protein_coding	KNOWN	2.16e+03	-8.17e-02	1.02e-01	-7.98e-01	4.25e-01	1.00e+00
ENSMUSG00000002409.13	chr7:28180316-28186943:+	Dyrk1b	protein_coding	KNOWN	2.01e+03	-6.29e-02	9.52e-02	-6.60e-01	5.09e-01	1.00e+00
ENSMUSG00000002413.11	chr6:39651579-39665079:-	Braf	protein_coding	KNOWN	4.06e+03	-2.99e-05	1.04e-01	-2.87e-04	1.00e+00	1.00e+00
ENSMUSG00000002416.9	chr6:39601781-39603310:+	Ndufb2	protein_coding	KNOWN	3.65e+03	-3.01e-02	1.03e-01	-2.93e-01	7.69e-01	1.00e+00
ENSMUSG00000002428.8	chr3:20108476-20118490:+	Hltf	protein_coding	KNOWN	1.89e+03	2.82e-02	1.06e-01	2.67e-01	7.89e-01	1.00e+00
ENSMUSG00000002455.10	chr2:181601373-181641425:+	Prpf6	protein_coding	KNOWN	4.63e+03	3.82e-02	9.72e-02	3.93e-01	6.95e-01	1.00e+00
ENSMUSG00000002458.9	chr2:181689662-181693907:-	Rgs19	protein_coding	KNOWN	3.18e+02	1.78e-01	1.11e-01	1.61e+00	1.07e-01	1.00e+00
ENSMUSG00000002475.11	chr18:10644413-10706696:-	Abhd3	protein_coding	KNOWN	3.14e+02	4.24e-02	1.10e-01	3.84e-01	7.01e-01	1.00e+00
ENSMUSG00000002477.4	chr18:10617796-10628230:+	Snrpd1	protein_coding	KNOWN	1.86e+03	7.41e-02	1.00e-01	7.41e-01	4.59e-01	1.00e+00
ENSMUSG00000002486.11	chr5:114717560-114718719:+	Tchp	protein_coding	KNOWN	2.13e+03	-1.08e-01	1.10e-01	-9.78e-01	3.28e-01	1.00e+00
ENSMUSG00000002496.9	chr17:24595937-24632629:-	Tsc2	protein_coding	KNOWN	9.12e+03	-1.26e-01	1.07e-01	-1.17e+00	2.43e-01	1.00e+00
ENSMUSG00000002504.10	chr17:24639282-24650305:-	Slc9a3r2	protein_coding	KNOWN	9.16e+02	2.58e-02	1.05e-01	2.46e-01	8.05e-01	1.00e+00
ENSMUSG00000002524.11	chr15:76070184-76080946:-	Puf60	protein_coding	KNOWN	1.06e+04	8.68e-03	9.96e-02	8.72e-02	9.31e-01	1.00e+00
ENSMUSG00000002546.12	chr2:32301212-32302949:+	Golga2	protein_coding	KNOWN	1.07e+04	-6.13e-02	9.20e-02	-6.66e-01	5.05e-01	1.00e+00
ENSMUSG00000002550.12	chr2:32258096-32260061:-	Uck1	protein_coding	KNOWN	2.74e+03	-1.11e-01	1.04e-01	-1.07e+00	2.86e-01	1.00e+00
ENSMUSG00000002565.12	chr12:40059773-40134228:-	Scin	protein_coding	KNOWN	8.04e+02	-1.34e-01	1.10e-01	-1.22e+00	2.24e-01	1.00e+00
ENSMUSG00000002578.11	chr10:128644438-128645826:-	Ikzf4	protein_coding	KNOWN	8.31e+02	-1.61e-02	1.09e-01	-1.47e-01	8.83e-01	1.00e+00
ENSMUSG00000002580.7	chr11:98437708-98438991:-	Mien1	protein_coding	KNOWN	4.35e+03	2.51e-02	9.99e-02	2.51e-01	8.02e-01	1.00e+00
ENSMUSG00000002608.4	chr7:25716906-25719067:-	Ccdc97	protein_coding	KNOWN	4.22e+03	-1.07e-02	9.59e-02	-1.12e-01	9.11e-01	1.00e+00
ENSMUSG00000002617.10	chr17:23191346-23193252:-	Zfp40	protein_coding	KNOWN	1.11e+03	-2.02e-02	1.07e-01	-1.88e-01	8.51e-01	1.00e+00
ENSMUSG00000002625.9	chr17:32321425-32350581:-	Akap8l	protein_coding	KNOWN	1.13e+04	-3.94e-02	6.96e-02	-5.65e-01	5.72e-01	1.00e+00
ENSMUSG00000002635.7	chr7:34192843-34196146:-	Pdcd2l	protein_coding	KNOWN	1.11e+03	1.55e-02	1.07e-01	1.45e-01	8.85e-01	1.00e+00
ENSMUSG00000002658.9	chr17:57003405-57011288:-	Gtf2f1	protein_coding	KNOWN	4.45e+03	-4.54e-02	1.09e-01	-4.17e-01	6.77e-01	1.00e+00
ENSMUSG00000002660.7	chr17:56990264-56996371:+	Clpp	protein_coding	KNOWN	3.08e+03	-5.59e-02	1.08e-01	-5.20e-01	6.03e-01	1.00e+00
ENSMUSG00000002661.10	chr17:56998480-56999137:+	Alkbh7	protein_coding	KNOWN	8.75e+02	-3.98e-02	1.07e-01	-3.72e-01	7.10e-01	1.00e+00
ENSMUSG00000002668.7	chr17:57066056-57078510:-	Dennd1c	protein_coding	KNOWN	2.86e+02	3.32e-04	1.11e-01	3.00e-03	9.98e-01	1.00e+00
ENSMUSG00000002679.10	chr12:81581678-81595008:-	Med6	protein_coding	KNOWN	1.02e+03	7.09e-02	1.03e-01	6.92e-01	4.89e-01	1.00e+00
ENSMUSG00000002688.7	chr12:50341231-50649223:-	Prkd1	protein_coding	KNOWN	2.47e+03	-1.79e-01	9.90e-02	-1.81e+00	7.06e-02	1.00e+00
ENSMUSG00000002718.10	chr2:166940833-166941819:+	Cse1l	protein_coding	KNOWN	3.04e+03	8.29e-02	1.04e-01	8.01e-01	4.23e-01	1.00e+00
ENSMUSG00000002728.10	chr2:145911900-145915734:+	Naa20	protein_coding	KNOWN	1.59e+03	-1.34e-03	9.94e-02	-1.35e-02	9.89e-01	1.00e+00
ENSMUSG00000002731.6	chr2:76636795-76640733:-	Prkra	protein_coding	KNOWN	1.56e+03	-4.09e-02	9.66e-02	-4.24e-01	6.72e-01	1.00e+00
ENSMUSG00000002732.10	chr2:76671362-76673085:-	Fkbp7	protein_coding	KNOWN	3.01e+02	-7.41e-02	1.09e-01	-6.77e-01	4.98e-01	1.00e+00
ENSMUSG00000002733.8	chr2:76689853-76692764:+	Plekha3	protein_coding	KNOWN	2.11e+03	3.87e-02	1.00e-01	3.87e-01	6.99e-01	1.00e+00
ENSMUSG00000002741.9	chr11:5959304-5963201:+	Ykt6	protein_coding	KNOWN	4.21e+03	-1.40e-02	9.93e-02	-1.41e-01	8.88e-01	1.00e+00
ENSMUSG00000002748.6	chr5:135242389-135244182:+	Baz1b	protein_coding	KNOWN	8.50e+03	-2.66e-02	9.20e-02	-2.89e-01	7.73e-01	1.00e+00
ENSMUSG00000002763.12	chr17:46720211-46721754:+	Pex6	protein_coding	KNOWN	6.85e+03	-2.76e-02	1.03e-01	-2.68e-01	7.89e-01	1.00e+00
ENSMUSG00000002767.9	chr17:46649012-46649998:+	Mrpl2	protein_coding	KNOWN	2.71e+03	-3.37e-02	1.02e-01	-3.32e-01	7.40e-01	1.00e+00
ENSMUSG00000002768.7	chr17:46681137-46683105:+	Mea1	protein_coding	KNOWN	3.72e+03	-9.81e-02	1.01e-01	-9.74e-01	3.30e-01	1.00e+00
ENSMUSG00000002778.8	chr7:45881437-45883353:+	Kdelr1	protein_coding	KNOWN	1.05e+04	1.53e-01	9.45e-02	1.62e+00	1.05e-01	1.00e+00
ENSMUSG00000002781.13	chr7:45915998-45916975:+	Tmem143	protein_coding	KNOWN	1.06e+03	-4.01e-02	9.94e-02	-4.03e-01	6.87e-01	1.00e+00
ENSMUSG00000002797.7	chr6:54986481-54992863:-	Ggct	protein_coding	KNOWN	9.78e+02	5.47e-02	1.01e-01	5.43e-01	5.87e-01	1.00e+00
ENSMUSG00000002803.9	chr12:112976563-112978930:+	Btbd6	protein_coding	KNOWN	3.05e+03	-6.73e-02	1.04e-01	-6.49e-01	5.16e-01	1.00e+00
ENSMUSG00000002804.3	chr12:112934733-112942118:-	Nudt14	protein_coding	KNOWN	9.99e+02	7.51e-03	1.09e-01	6.91e-02	9.45e-01	1.00e+00
ENSMUSG00000002812.4	chr11:60724365-60727223:-	Flii	protein_coding	KNOWN	5.90e+03	-8.77e-02	9.63e-02	-9.11e-01	3.62e-01	1.00e+00
ENSMUSG00000002814.11	chr11:60761732-60777299:-	Top3a	protein_coding	KNOWN	8.91e+02	-3.52e-02	1.09e-01	-3.22e-01	7.48e-01	1.00e+00
ENSMUSG00000002820.5	chr9:21265299-21274368:+	Atg4d	protein_coding	KNOWN	4.28e+03	-9.89e-02	1.04e-01	-9.54e-01	3.40e-01	1.00e+00
ENSMUSG00000002825.6	chr9:21411837-21420277:+	Qtrt1	protein_coding	KNOWN	1.68e+03	-9.49e-02	1.11e-01	-8.57e-01	3.92e-01	1.00e+00
ENSMUSG00000002833.10	chr17:56079657-56100596:+	Hdgfrp2	protein_coding	KNOWN	4.41e+03	-1.28e-01	1.10e-01	-1.16e+00	2.48e-01	1.00e+00
ENSMUSG00000002844.8	chr16:38445399-38452689:-	Adprh	protein_coding	KNOWN	4.09e+03	5.18e-02	1.00e-01	5.16e-01	6.06e-01	1.00e+00
ENSMUSG00000002845.10	chr16:38588039-38591306:+	Tmem39a	protein_coding	KNOWN	3.96e+03	-6.96e-02	9.28e-02	-7.49e-01	4.54e-01	1.00e+00
ENSMUSG00000002846.9	chr16:38516660-38522641:-	Timmdc1	protein_coding	KNOWN	2.28e+03	-1.29e-01	9.98e-02	-1.29e+00	1.96e-01	1.00e+00
ENSMUSG00000002870.7	chr6:88883475-88898780:-	Mcm2	protein_coding	KNOWN	7.37e+02	5.98e-02	1.11e-01	5.41e-01	5.89e-01	1.00e+00
ENSMUSG00000002871.10	chr6:88910158-88911778:+	Tpra1	protein_coding	KNOWN	2.74e+03	-9.11e-02	1.10e-01	-8.26e-01	4.09e-01	1.00e+00
ENSMUSG00000002881.10	chr1:52490310-52500315:-	Nab1	protein_coding	KNOWN	1.34e+03	5.23e-04	1.04e-01	5.02e-03	9.96e-01	1.00e+00
ENSMUSG00000002885.10	chr8:83733534-83741183:-	Cd97	protein_coding	KNOWN	5.02e+02	-5.03e-02	1.11e-01	-4.53e-01	6.50e-01	1.00e+00
ENSMUSG00000002897.3	chr6:120463197-120483727:+	Il17ra	protein_coding	KNOWN	1.65e+03	-4.82e-02	1.00e-01	-4.82e-01	6.30e-01	1.00e+00
ENSMUSG00000002910.10	chr8:70835155-70839720:-	Arrdc2	protein_coding	KNOWN	1.44e+03	-1.35e-01	1.10e-01	-1.23e+00	2.20e-01	1.00e+00
ENSMUSG00000002944.11	chr5:17781690-17888959:-	Cd36	protein_coding	KNOWN	1.19e+03	1.15e-01	8.34e-02	1.38e+00	1.67e-01	1.00e+00
ENSMUSG00000002948.14	chr8:4244637-4246300:+	Map2k7	protein_coding	KNOWN	6.70e+03	-1.54e-01	9.92e-02	-1.55e+00	1.20e-01	1.00e+00
ENSMUSG00000002949.10	chr8:4267402-4275873:-	Timm44	protein_coding	KNOWN	3.77e+03	-1.25e-01	1.10e-01	-1.14e+00	2.55e-01	1.00e+00
ENSMUSG00000002957.8	chr7:141562180-141633011:+	Ap2a2	protein_coding	KNOWN	7.57e+03	3.08e-02	9.81e-02	3.14e-01	7.54e-01	1.00e+00
ENSMUSG00000002963.12	chr7:44861697-44862650:+	Pnkp	protein_coding	KNOWN	1.76e+03	-1.16e-01	1.10e-01	-1.05e+00	2.95e-01	1.00e+00
ENSMUSG00000002968.7	chr7:44879391-44892397:-	Med25	protein_coding	KNOWN	5.16e+03	-3.73e-02	1.02e-01	-3.66e-01	7.15e-01	1.00e+00
ENSMUSG00000002980.10	chr7:19766987-19770495:-	Bcam	protein_coding	KNOWN	2.47e+03	1.93e-02	9.95e-02	1.94e-01	8.46e-01	1.00e+00
ENSMUSG00000002981.9	chr7:19631581-19665030:-	Clptm1	protein_coding	KNOWN	5.67e+03	1.76e-01	9.38e-02	1.87e+00	6.08e-02	1.00e+00
ENSMUSG00000002984.12	chr7:19711414-19715428:-	Tomm40	protein_coding	KNOWN	3.43e+03	1.81e-02	1.02e-01	1.78e-01	8.59e-01	1.00e+00
ENSMUSG00000002985.11	chr7:19697256-19698267:-	Apoe	protein_coding	KNOWN	1.99e+03	-1.12e-01	1.11e-01	-1.01e+00	3.11e-01	1.00e+00
ENSMUSG00000002996.13	chr12:31939751-31950234:-	Hbp1	protein_coding	KNOWN	6.32e+03	-3.02e-02	1.07e-01	-2.83e-01	7.77e-01	1.00e+00
ENSMUSG00000002997.11	chr12:31958480-32060589:-	Prkar2b	protein_coding	KNOWN	1.16e+03	1.27e-01	1.05e-01	1.21e+00	2.27e-01	1.00e+00
ENSMUSG00000003031.10	chr6:134920401-134925513:+	Cdkn1b	protein_coding	KNOWN	7.69e+03	-1.47e-02	9.44e-02	-1.55e-01	8.76e-01	1.00e+00
ENSMUSG00000003032.8	chr4:55530712-55532453:-	Klf4	protein_coding	KNOWN	7.06e+03	-4.25e-02	1.11e-01	-3.84e-01	7.01e-01	1.00e+00
ENSMUSG00000003033.10	chr8:72252935-72256912:+	Ap1m1	protein_coding	KNOWN	5.50e+03	-2.66e-03	9.59e-02	-2.77e-02	9.78e-01	1.00e+00
ENSMUSG00000003037.12	chr8:72161359-72176057:+	Rab8a	protein_coding	KNOWN	3.88e+03	-1.69e-02	9.53e-02	-1.77e-01	8.59e-01	1.00e+00
ENSMUSG00000003038.11	chr4:133965599-133967861:-	Hmgn2	protein_coding	KNOWN	2.85e+03	-1.14e-01	1.11e-01	-1.03e+00	3.03e-01	1.00e+00
ENSMUSG00000003039.8	chr8:72219730-72223764:+	Fam32a	protein_coding	KNOWN	4.71e+03	-1.35e-02	1.09e-01	-1.24e-01	9.01e-01	1.00e+00
ENSMUSG00000003051.9	chr1:135256657-135257649:-	Elf3	protein_coding	KNOWN	1.26e+03	7.92e-02	1.09e-01	7.27e-01	4.67e-01	1.00e+00
ENSMUSG00000003062.8	chr13:19357677-19395752:-	Stard3nl	protein_coding	KNOWN	1.56e+03	5.92e-02	1.02e-01	5.81e-01	5.61e-01	1.00e+00
ENSMUSG00000003068.11	chr10:80126682-80130470:+	Stk11	protein_coding	KNOWN	1.28e+04	-1.29e-01	1.06e-01	-1.21e+00	2.25e-01	1.00e+00
ENSMUSG00000003070.6	chr10:80179482-80190010:+	Efna2	protein_coding	KNOWN	4.00e+02	8.54e-03	1.10e-01	7.79e-02	9.38e-01	1.00e+00
ENSMUSG00000003072.11	chr10:80142370-80145812:+	Atp5d	protein_coding	KNOWN	9.01e+03	-3.89e-02	1.06e-01	-3.67e-01	7.14e-01	1.00e+00
ENSMUSG00000003099.7	chr7:17022373-17027789:-	Ppp5c	protein_coding	KNOWN	4.98e+03	-2.69e-02	9.29e-02	-2.89e-01	7.72e-01	1.00e+00
ENSMUSG00000003119.10	chr11:98263502-98268011:+	Cdk12	protein_coding	KNOWN	2.27e+03	-1.24e-01	9.91e-02	-1.25e+00	2.10e-01	1.00e+00
ENSMUSG00000003123.11	chr7:25397459-25398709:-	Lipe	protein_coding	KNOWN	9.33e+02	-8.31e-02	1.08e-01	-7.68e-01	4.43e-01	1.00e+00
ENSMUSG00000003131.6	chr9:45965311-45984871:-	Pafah1b2	protein_coding	KNOWN	1.05e+04	8.89e-02	1.04e-01	8.54e-01	3.93e-01	1.00e+00
ENSMUSG00000003134.6	chr1:39391198-39392631:-	Tbc1d8	protein_coding	KNOWN	2.66e+03	7.43e-02	1.02e-01	7.31e-01	4.65e-01	1.00e+00
ENSMUSG00000003135.11	chr1:39540034-39545401:+	Cnot11	protein_coding	KNOWN	1.85e+03	2.98e-02	9.87e-02	3.02e-01	7.63e-01	1.00e+00
ENSMUSG00000003153.6	chr6:122739892-122742920:-	Slc2a3	protein_coding	KNOWN	1.37e+03	-8.82e-03	1.05e-01	-8.38e-02	9.33e-01	1.00e+00
ENSMUSG00000003154.11	chr6:122820511-122845341:+	Foxj2	protein_coding	KNOWN	3.31e+03	-1.13e-01	1.03e-01	-1.09e+00	2.74e-01	1.00e+00
ENSMUSG00000003161.11	chr5:8059342-8067726:+	Sri	protein_coding	KNOWN	4.79e+03	6.62e-02	9.30e-02	7.11e-01	4.77e-01	1.00e+00
ENSMUSG00000003166.15	chr16:17892575-17894145:-	Dgcr2	protein_coding	KNOWN	6.61e+03	4.67e-02	9.84e-02	4.75e-01	6.35e-01	1.00e+00
ENSMUSG00000003178.7	chr6:121007241-121081609:-	Mical3	protein_coding	KNOWN	6.10e+02	-2.86e-01	1.10e-01	-2.59e+00	9.63e-03	1.00e+00
ENSMUSG00000003184.10	chr7:45001387-45002390:+	Irf3	protein_coding	KNOWN	3.50e+03	-1.58e-01	1.11e-01	-1.43e+00	1.54e-01	1.00e+00
ENSMUSG00000003198.9	chr17:55892120-55898928:+	Zfp959	protein_coding	KNOWN	5.94e+02	-2.14e-02	1.11e-01	-1.93e-01	8.47e-01	1.00e+00
ENSMUSG00000003199.12	chr17:56011943-56015120:+	Mpnd	protein_coding	KNOWN	3.61e+03	-1.18e-01	1.06e-01	-1.11e+00	2.68e-01	1.00e+00
ENSMUSG00000003200.9	chr17:56016753-56036637:-	Sh3gl1	protein_coding	KNOWN	3.38e+03	-3.86e-02	1.04e-01	-3.71e-01	7.10e-01	1.00e+00
ENSMUSG00000003206.6	chr17:55952623-55957021:+	Ebi3	protein_coding	KNOWN	1.24e+02	2.08e-02	1.05e-01	1.98e-01	8.43e-01	1.00e+00
ENSMUSG00000003208.8	chr17:55959187-55967949:+	Ccdc94	protein_coding	KNOWN	6.53e+02	2.81e-02	1.10e-01	2.56e-01	7.98e-01	1.00e+00
ENSMUSG00000003226.6	chr10:58446852-58494155:+	Ranbp2	protein_coding	KNOWN	6.32e+03	-6.32e-02	1.10e-01	-5.74e-01	5.66e-01	1.00e+00
ENSMUSG00000003228.8	chr19:60889749-61092553:+	Grk5	protein_coding	KNOWN	4.96e+02	5.46e-03	1.08e-01	5.06e-02	9.60e-01	1.00e+00
ENSMUSG00000003233.7	chr16:20517186-20525319:+	Dvl3	protein_coding	KNOWN	1.29e+03	5.43e-03	1.07e-01	5.05e-02	9.60e-01	1.00e+00
ENSMUSG00000003234.11	chr16:20559657-20560818:+	Abcf3	protein_coding	KNOWN	4.88e+03	-4.68e-02	9.92e-02	-4.72e-01	6.37e-01	1.00e+00
ENSMUSG00000003235.8	chr16:20506398-20509323:+	Eif2b5	protein_coding	KNOWN	3.28e+03	-4.63e-02	9.66e-02	-4.79e-01	6.32e-01	1.00e+00
ENSMUSG00000003269.10	chr7:45811524-45814261:-	Cyth2	protein_coding	KNOWN	4.63e+03	3.63e-02	9.23e-02	3.94e-01	6.94e-01	1.00e+00
ENSMUSG00000003299.9	chr9:21002737-21008835:+	Mrpl4	protein_coding	KNOWN	2.66e+03	1.47e-02	1.03e-01	1.43e-01	8.87e-01	1.00e+00
ENSMUSG00000003308.10	chr9:21236123-21237193:-	Keap1	protein_coding	KNOWN	5.47e+03	-4.61e-02	9.69e-02	-4.76e-01	6.34e-01	1.00e+00
ENSMUSG00000003309.9	chr9:21295457-21312333:-	Ap1m2	protein_coding	KNOWN	3.73e+03	2.25e-02	9.36e-02	2.40e-01	8.10e-01	1.00e+00
ENSMUSG00000003316.10	chr8:111157898-111259216:-	Glg1	protein_coding	KNOWN	6.96e+03	-4.40e-04	1.10e-01	-4.00e-03	9.97e-01	1.00e+00
ENSMUSG00000003344.10	chr10:80644638-80656138:-	Btbd2	protein_coding	KNOWN	5.69e+03	-4.35e-02	1.02e-01	-4.27e-01	6.69e-01	1.00e+00
ENSMUSG00000003345.11	chr10:80629656-80640771:+	Csnk1g2	protein_coding	KNOWN	1.06e+04	-7.62e-02	9.81e-02	-7.76e-01	4.38e-01	1.00e+00
ENSMUSG00000003346.10	chr10:80586679-80590315:-	Abhd17a	protein_coding	KNOWN	4.02e+03	2.23e-02	9.83e-02	2.27e-01	8.20e-01	1.00e+00
ENSMUSG00000003348.9	chr10:80685256-80701820:-	Mob3a	protein_coding	KNOWN	1.85e+03	-2.90e-02	1.03e-01	-2.82e-01	7.78e-01	1.00e+00
ENSMUSG00000003352.9	chr15:98634764-98644530:+	Cacnb3	protein_coding	KNOWN	9.73e+03	-1.06e-02	9.81e-02	-1.08e-01	9.14e-01	1.00e+00
ENSMUSG00000003355.6	chr15:98724373-98728198:-	Fkbp11	protein_coding	KNOWN	1.23e+03	2.92e-01	1.07e-01	2.74e+00	6.22e-03	8.59e-01
ENSMUSG00000003360.10	chr15:98657893-98662889:-	Ddx23	protein_coding	KNOWN	7.39e+03	-1.18e-01	1.05e-01	-1.13e+00	2.58e-01	1.00e+00
ENSMUSG00000003363.11	chr7:27542816-27553151:-	Pld3	protein_coding	KNOWN	1.60e+04	1.91e-01	1.02e-01	1.88e+00	6.06e-02	1.00e+00
ENSMUSG00000003378.8	chr7:25009853-25072369:-	Grik5	protein_coding	KNOWN	9.93e+03	-1.25e-01	1.11e-01	-1.13e+00	2.60e-01	1.00e+00
ENSMUSG00000003380.10	chr7:24969750-24972728:-	Rabac1	protein_coding	KNOWN	1.18e+04	1.06e-02	9.90e-02	1.07e-01	9.15e-01	1.00e+00
ENSMUSG00000003382.14	chr3:87525618-87531034:+	Etv3	protein_coding	KNOWN	1.48e+03	-1.19e-01	1.07e-01	-1.12e+00	2.65e-01	1.00e+00
ENSMUSG00000003402.9	chr9:22003035-22014219:+	Prkcsh	protein_coding	KNOWN	7.63e+03	7.14e-02	9.29e-02	7.68e-01	4.43e-01	1.00e+00
ENSMUSG00000003411.6	chr4:108939100-108940905:+	Rab3b	protein_coding	KNOWN	2.99e+03	1.37e-01	1.04e-01	1.33e+00	1.85e-01	1.00e+00
ENSMUSG00000003420.7	chr7:45092993-45103822:-	Fcgrt	protein_coding	KNOWN	1.45e+02	2.34e-01	1.09e-01	2.14e+00	3.24e-02	1.00e+00
ENSMUSG00000003421.8	chr7:45076408-45077412:+	Nosip	protein_coding	KNOWN	2.20e+03	-5.69e-02	9.89e-02	-5.75e-01	5.65e-01	1.00e+00
ENSMUSG00000003423.10	chr7:45159593-45160059:+	Pih1d1	protein_coding	KNOWN	1.47e+03	-5.93e-03	1.11e-01	-5.36e-02	9.57e-01	1.00e+00
ENSMUSG00000003429.10	chr7:45122388-45124389:-	Rps11	protein_coding	KNOWN	1.67e+04	1.34e-01	9.94e-02	1.35e+00	1.78e-01	1.00e+00
ENSMUSG00000003435.8	chr7:28314898-28338719:-	Supt5	protein_coding	KNOWN	1.09e+04	-4.45e-02	1.01e-01	-4.41e-01	6.60e-01	1.00e+00
ENSMUSG00000003437.10	chr7:28398434-28399060:+	Paf1	protein_coding	KNOWN	6.52e+03	-4.35e-02	1.03e-01	-4.21e-01	6.74e-01	1.00e+00
ENSMUSG00000003438.13	chr7:28310914-28311939:-	Timm50	protein_coding	KNOWN	2.42e+03	3.20e-02	1.02e-01	3.13e-01	7.54e-01	1.00e+00
ENSMUSG00000003444.8	chr7:28386146-28392708:-	Med29	protein_coding	KNOWN	8.82e+02	-9.68e-02	1.10e-01	-8.79e-01	3.79e-01	1.00e+00
ENSMUSG00000003452.11	chr6:149549723-149558857:+	Bicd1	protein_coding	KNOWN	2.01e+03	-7.17e-02	9.92e-02	-7.23e-01	4.70e-01	1.00e+00
ENSMUSG00000003458.8	chr1:172080740-172082795:-	Ncstn	protein_coding	KNOWN	7.77e+03	8.93e-02	1.05e-01	8.47e-01	3.97e-01	1.00e+00
ENSMUSG00000003464.9	chr1:172133960-172134700:+	Pex19	protein_coding	KNOWN	3.96e+03	5.83e-02	9.64e-02	6.05e-01	5.45e-01	1.00e+00
ENSMUSG00000003469.5	chr14:70458523-70463340:+	Phyhip	protein_coding	KNOWN	8.63e+02	2.20e-01	1.06e-01	2.08e+00	3.79e-02	1.00e+00
ENSMUSG00000003500.9	chr6:29206995-29215929:-	Impdh1	protein_coding	KNOWN	4.56e+03	3.87e-02	9.25e-02	4.18e-01	6.76e-01	1.00e+00
ENSMUSG00000003518.9	chr11:101980594-101984751:-	Dusp3	protein_coding	KNOWN	2.32e+03	1.43e-01	1.03e-01	1.39e+00	1.65e-01	1.00e+00
ENSMUSG00000003527.8	chr16:17900711-17911348:-	Dgcr14	protein_coding	KNOWN	1.70e+03	-4.99e-02	1.03e-01	-4.86e-01	6.27e-01	1.00e+00
ENSMUSG00000003528.10	chr16:17927417-17928209:-	Slc25a1	protein_coding	KNOWN	5.41e+03	1.43e-02	9.97e-02	1.43e-01	8.86e-01	1.00e+00
ENSMUSG00000003531.10	chr16:18069480-18071343:+	Dgcr6	protein_coding	KNOWN	2.11e+03	-5.65e-02	1.11e-01	-5.12e-01	6.09e-01	1.00e+00
ENSMUSG00000003534.13	chr17:35693008-35702317:-	Ddr1	protein_coding	KNOWN	1.51e+04	4.68e-02	9.56e-02	4.90e-01	6.24e-01	1.00e+00
ENSMUSG00000003541.6	chr17:35821684-35822923:+	Ier3	protein_coding	KNOWN	2.81e+02	-2.05e-02	1.10e-01	-1.85e-01	8.53e-01	1.00e+00
ENSMUSG00000003545.2	chr7:19302721-19310045:-	Fosb	protein_coding	KNOWN	7.21e+04	-6.62e-02	1.10e-01	-6.00e-01	5.49e-01	1.00e+00
ENSMUSG00000003546.9	chr17:46630631-46645144:-	Klc4	protein_coding	KNOWN	2.61e+03	-8.32e-02	1.04e-01	-8.03e-01	4.22e-01	1.00e+00
ENSMUSG00000003549.5	chr7:19354371-19356523:+	Ercc1	protein_coding	KNOWN	8.07e+02	-1.20e-01	1.10e-01	-1.09e+00	2.75e-01	1.00e+00
ENSMUSG00000003559.7	chr19:46707443-46741095:+	As3mt	protein_coding	KNOWN	4.78e+03	7.16e-02	9.85e-02	7.26e-01	4.68e-01	1.00e+00
ENSMUSG00000003573.11	chr8:70291076-70293469:+	Homer3	protein_coding	KNOWN	1.54e+03	-3.26e-02	1.10e-01	-2.95e-01	7.68e-01	1.00e+00
ENSMUSG00000003575.9	chr8:70406127-70431285:-	Crtc1	protein_coding	KNOWN	6.23e+03	-6.13e-02	9.55e-02	-6.42e-01	5.21e-01	1.00e+00
ENSMUSG00000003581.10	chr11:4135502-4137155:+	Rnf215	protein_coding	KNOWN	1.86e+03	-5.02e-02	1.10e-01	-4.56e-01	6.48e-01	1.00e+00
ENSMUSG00000003604.10	chr2:112559634-112630911:+	Aven	protein_coding	KNOWN	8.71e+02	1.00e-01	1.09e-01	9.19e-01	3.58e-01	1.00e+00
ENSMUSG00000003623.4	chr5:8986181-8997042:-	Crot	protein_coding	KNOWN	7.70e+02	3.96e-02	1.09e-01	3.64e-01	7.16e-01	1.00e+00
ENSMUSG00000003644.13	chr4:133871964-133887574:-	Rps6ka1	protein_coding	KNOWN	5.68e+02	8.31e-02	1.10e-01	7.55e-01	4.50e-01	1.00e+00
ENSMUSG00000003660.10	chr2:127238092-127239960:+	Snrnp200	protein_coding	KNOWN	7.49e+03	-7.03e-02	9.62e-02	-7.31e-01	4.65e-01	1.00e+00
ENSMUSG00000003662.6	chr2:127245856-127247620:-	Ciao1	protein_coding	KNOWN	1.99e+03	3.52e-02	9.55e-02	3.68e-01	7.13e-01	1.00e+00
ENSMUSG00000003680.11	chr19:8781811-8786265:-	Taf6l	protein_coding	KNOWN	2.59e+03	-2.67e-02	1.01e-01	-2.65e-01	7.91e-01	1.00e+00
ENSMUSG00000003721.10	chr1:121319761-121332550:-	Insig2	protein_coding	KNOWN	1.88e+03	9.42e-02	1.06e-01	8.93e-01	3.72e-01	1.00e+00
ENSMUSG00000003731.9	chr4:129660997-129672767:-	Kpna6	protein_coding	KNOWN	4.65e+03	1.24e-02	9.88e-02	1.25e-01	9.01e-01	1.00e+00
ENSMUSG00000003746.11	chr10:54013305-54075737:-	Man1a	protein_coding	KNOWN	8.78e+03	1.38e-01	1.11e-01	1.24e+00	2.14e-01	1.00e+00
ENSMUSG00000003752.8	chr7:27212565-27214454:-	Itpkc	protein_coding	KNOWN	1.31e+03	-8.61e-02	9.86e-02	-8.73e-01	3.82e-01	1.00e+00
ENSMUSG00000003762.9	chr7:27252176-27262252:+	Adck4	protein_coding	KNOWN	4.81e+03	-9.42e-02	1.11e-01	-8.51e-01	3.95e-01	1.00e+00
ENSMUSG00000003778.10	chr18:34621914-34624601:-	Brd8	protein_coding	KNOWN	7.50e+03	-1.51e-01	1.05e-01	-1.44e+00	1.49e-01	1.00e+00
ENSMUSG00000003779.11	chr18:34625033-34633265:+	Kif20a	protein_coding	KNOWN	1.03e+03	3.17e-03	1.09e-01	2.91e-02	9.77e-01	1.00e+00
ENSMUSG00000003808.14	chr8:84867563-84869010:+	Farsa	protein_coding	KNOWN	2.44e+03	-5.77e-02	9.85e-02	-5.85e-01	5.58e-01	1.00e+00
ENSMUSG00000003809.10	chr8:84893094-84893921:-	Gcdh	protein_coding	KNOWN	2.27e+03	-1.60e-01	1.04e-01	-1.54e+00	1.24e-01	1.00e+00
ENSMUSG00000003810.8	chr4:116333233-116435586:-	Mast2	protein_coding	KNOWN	1.38e+04	-1.54e-01	9.89e-02	-1.55e+00	1.20e-01	1.00e+00
ENSMUSG00000003812.9	chr8:84913391-84922915:+	Dnase2a	protein_coding	KNOWN	2.27e+03	-1.23e-01	1.04e-01	-1.18e+00	2.36e-01	1.00e+00
ENSMUSG00000003813.11	chr8:84838299-84840636:-	Rad23a	protein_coding	KNOWN	5.96e+03	-1.29e-02	9.55e-02	-1.35e-01	8.93e-01	1.00e+00
ENSMUSG00000003814.8	chr8:84845750-84846826:-	Calr	protein_coding	KNOWN	4.11e+04	8.22e-02	1.03e-01	7.96e-01	4.26e-01	1.00e+00
ENSMUSG00000003824.8	chr8:84872438-84886002:+	Syce2	protein_coding	KNOWN	2.32e+02	-5.04e-02	1.11e-01	-4.55e-01	6.49e-01	1.00e+00
ENSMUSG00000003847.12	chr8:107355820-107373530:+	Nfat5	protein_coding	KNOWN	7.45e+03	-1.35e-01	9.79e-02	-1.38e+00	1.69e-01	1.00e+00
ENSMUSG00000003848.10	chr8:107418350-107425026:-	Nob1	protein_coding	KNOWN	2.05e+03	-9.56e-02	9.97e-02	-9.59e-01	3.38e-01	1.00e+00
ENSMUSG00000003863.12	chr7:45339822-45341160:-	Ppfia3	protein_coding	KNOWN	1.74e+03	-2.35e-01	1.09e-01	-2.15e+00	3.18e-02	1.00e+00
ENSMUSG00000003865.10	chr7:45451025-45452116:+	Gys1	protein_coding	KNOWN	1.76e+03	-2.52e-02	1.05e-01	-2.41e-01	8.10e-01	1.00e+00
ENSMUSG00000003868.8	chr7:45424951-45434709:-	Ruvbl2	protein_coding	KNOWN	2.80e+03	2.78e-02	1.01e-01	2.76e-01	7.83e-01	1.00e+00
ENSMUSG00000003872.7	chr7:45369563-45370346:-	Lin7b	protein_coding	KNOWN	2.01e+02	-1.61e-01	1.09e-01	-1.47e+00	1.40e-01	1.00e+00
ENSMUSG00000003873.10	chr7:45461695-45466898:-	Bax	protein_coding	KNOWN	4.57e+03	-2.59e-02	1.06e-01	-2.45e-01	8.07e-01	1.00e+00
ENSMUSG00000003923.10	chr10:71229116-71237042:-	Tfam	protein_coding	KNOWN	2.91e+03	8.86e-02	1.00e-01	8.85e-01	3.76e-01	1.00e+00
ENSMUSG00000003929.10	chr17:33329342-33358878:-	Zfp81	protein_coding	KNOWN	1.03e+03	-4.15e-02	1.03e-01	-4.01e-01	6.88e-01	1.00e+00
ENSMUSG00000003934.5	chr11:69554092-69560205:-	Efnb3	protein_coding	KNOWN	2.95e+03	6.10e-02	9.61e-02	6.35e-01	5.25e-01	1.00e+00
ENSMUSG00000003949.12	chr11:90387923-90389590:-	Hlf	protein_coding	KNOWN	1.52e+03	1.99e-02	1.08e-01	1.84e-01	8.54e-01	1.00e+00
ENSMUSG00000003955.7	chr16:36043844-36071515:-	Fam162a	protein_coding	KNOWN	1.03e+03	1.36e-01	1.05e-01	1.30e+00	1.93e-01	1.00e+00
ENSMUSG00000003970.8	chr15:76904071-76906318:+	Rpl8	protein_coding	KNOWN	7.28e+04	1.21e-01	1.02e-01	1.18e+00	2.37e-01	1.00e+00
ENSMUSG00000003992.10	chr13:91670437-91691432:+	Ssbp2	protein_coding	KNOWN	2.03e+03	3.55e-02	9.72e-02	3.65e-01	7.15e-01	1.00e+00
ENSMUSG00000004018.5	chr11:26468335-26471430:+	Fancl	protein_coding	KNOWN	1.27e+03	1.83e-02	1.00e-01	1.82e-01	8.55e-01	1.00e+00
ENSMUSG00000004032.6	chr3:107896247-107898678:+	Gstm5	protein_coding	KNOWN	1.53e+03	1.09e-01	1.01e-01	1.08e+00	2.80e-01	1.00e+00
ENSMUSG00000004035.8	chr3:107929132-107931610:-	Gstm7	protein_coding	KNOWN	6.36e+02	-7.42e-02	1.08e-01	-6.87e-01	4.92e-01	1.00e+00
ENSMUSG00000004040.12	chr11:100905656-100908224:-	Stat3	protein_coding	KNOWN	7.20e+03	1.21e-01	9.67e-02	1.25e+00	2.11e-01	1.00e+00
ENSMUSG00000004043.10	chr11:100879019-100880107:+	Stat5a	protein_coding	KNOWN	8.59e+02	-9.50e-02	1.05e-01	-9.07e-01	3.65e-01	1.00e+00
ENSMUSG00000004054.8	chr19:5689131-5702862:+	Map3k11	protein_coding	KNOWN	3.21e+03	-3.70e-02	9.57e-02	-3.86e-01	6.99e-01	1.00e+00
ENSMUSG00000004056.11	chr7:27636053-27637443:+	Akt2	protein_coding	KNOWN	4.09e+03	2.39e-02	9.06e-02	2.63e-01	7.92e-01	1.00e+00
ENSMUSG00000004069.12	chr16:4684114-4694245:+	Dnaja3	protein_coding	KNOWN	3.49e+03	4.66e-02	1.05e-01	4.42e-01	6.58e-01	1.00e+00
ENSMUSG00000004070.11	chr16:4756994-4765090:+	Hmox2	protein_coding	KNOWN	3.81e+03	8.03e-02	9.08e-02	8.85e-01	3.76e-01	1.00e+00
ENSMUSG00000004071.8	chr16:4769309-4790266:-	Cdip1	protein_coding	KNOWN	6.58e+03	1.83e-02	8.96e-02	2.04e-01	8.38e-01	1.00e+00
ENSMUSG00000004096.8	chr9:14500617-14510577:+	Cwc15	protein_coding	KNOWN	4.96e+03	-1.24e-02	1.01e-01	-1.22e-01	9.03e-01	1.00e+00
ENSMUSG00000004099.11	chr9:20907206-20952623:-	Dnmt1	protein_coding	KNOWN	2.83e+03	-1.59e-01	9.81e-02	-1.62e+00	1.06e-01	1.00e+00
ENSMUSG00000004100.7	chr9:20891207-20891682:+	Ppan	protein_coding	KNOWN	2.89e+03	-7.38e-02	1.11e-01	-6.68e-01	5.04e-01	1.00e+00
ENSMUSG00000004113.14	chr2:24679500-24685868:-	Cacna1b	protein_coding	KNOWN	1.08e+03	-1.45e-01	1.09e-01	-1.32e+00	1.85e-01	1.00e+00
ENSMUSG00000004151.12	chr12:38837398-38865716:+	Etv1	protein_coding	KNOWN	1.13e+04	-6.75e-02	9.58e-02	-7.05e-01	4.81e-01	1.00e+00
ENSMUSG00000004187.10	chr15:76660641-76668196:+	Kifc2	protein_coding	KNOWN	9.12e+02	-4.81e-02	6.95e-02	-6.91e-01	4.89e-01	1.00e+00
ENSMUSG00000004207.10	chr10:60284461-60302597:+	Psap	protein_coding	KNOWN	4.71e+04	1.50e-01	9.88e-02	1.52e+00	1.29e-01	1.00e+00
ENSMUSG00000004221.12	chrX:74438887-74448229:+	Ikbkg	protein_coding	KNOWN	2.09e+03	4.00e-02	1.07e-01	3.75e-01	7.08e-01	1.00e+00
ENSMUSG00000004233.10	chr3:99141165-99205527:+	Wars2	protein_coding	KNOWN	9.64e+02	-7.78e-02	1.05e-01	-7.40e-01	4.59e-01	1.00e+00
ENSMUSG00000004263.11	chr6:124747719-124756054:-	Atn1	protein_coding	KNOWN	1.44e+04	-2.10e-02	9.45e-02	-2.23e-01	8.24e-01	1.00e+00
ENSMUSG00000004264.13	chr6:124715363-124716539:+	Phb2	protein_coding	KNOWN	8.06e+03	-2.17e-02	9.83e-02	-2.21e-01	8.25e-01	1.00e+00
ENSMUSG00000004266.11	chr6:124732655-124733110:-	Ptpn6	protein_coding	KNOWN	2.01e+03	-4.33e-02	9.94e-02	-4.35e-01	6.63e-01	1.00e+00
ENSMUSG00000004267.12	chr6:124767708-124769486:-	Eno2	protein_coding	KNOWN	5.64e+03	-4.21e-02	1.06e-01	-3.98e-01	6.91e-01	1.00e+00
ENSMUSG00000004268.7	chr6:124704951-124712141:-	Emg1	protein_coding	KNOWN	5.36e+03	6.45e-02	9.87e-02	6.54e-01	5.13e-01	1.00e+00
ENSMUSG00000004270.9	chr6:124703005-124704017:+	Lpcat3	protein_coding	KNOWN	3.15e+03	1.16e-01	1.02e-01	1.14e+00	2.55e-01	1.00e+00
ENSMUSG00000004285.8	chr6:29468068-29470512:+	Atp6v1f	protein_coding	KNOWN	7.49e+03	3.42e-02	9.81e-02	3.48e-01	7.28e-01	1.00e+00
ENSMUSG00000004317.10	chrX:7212991-7319170:-	Clcn5	protein_coding	KNOWN	2.27e+03	1.11e-01	1.06e-01	1.05e+00	2.95e-01	1.00e+00
ENSMUSG00000004319.11	chr8:60938640-60983286:-	Clcn3	protein_coding	KNOWN	8.80e+03	8.48e-02	1.08e-01	7.86e-01	4.32e-01	1.00e+00
ENSMUSG00000004347.12	chr6:56100446-56362392:-	Pde1c	protein_coding	KNOWN	1.32e+03	-1.19e-01	1.09e-01	-1.10e+00	2.72e-01	1.00e+00
ENSMUSG00000004356.7	chr10:88746607-88826814:-	Utp20	protein_coding	KNOWN	1.29e+03	-1.90e-01	9.75e-02	-1.95e+00	5.15e-02	1.00e+00
ENSMUSG00000004360.8	chr10:29211643-29230779:+	9330159F19Rik	protein_coding	KNOWN	1.35e+03	-7.30e-02	1.00e-01	-7.27e-01	4.67e-01	1.00e+00
ENSMUSG00000004364.10	chr1:80288831-80340279:-	Cul3	protein_coding	KNOWN	8.35e+03	4.19e-02	1.00e-01	4.18e-01	6.76e-01	1.00e+00
ENSMUSG00000004366.3	chr16:23889581-23890844:-	Sst	protein_coding	KNOWN	1.58e+05	-5.39e-01	1.10e-01	-4.88e+00	1.04e-06	2.03e-03
ENSMUSG00000004383.13	chr8:73045064-73098913:-	Large	protein_coding	KNOWN	1.04e+03	-2.67e-02	1.04e-01	-2.56e-01	7.98e-01	1.00e+00
ENSMUSG00000004393.6	chr11:6267046-6267746:-	Ddx56	protein_coding	KNOWN	2.99e+03	8.38e-02	9.36e-02	8.95e-01	3.71e-01	1.00e+00
ENSMUSG00000004394.8	chr11:6273741-6274865:-	Tmed4	protein_coding	KNOWN	1.28e+04	4.64e-02	9.41e-02	4.93e-01	6.22e-01	1.00e+00
ENSMUSG00000004415.11	chr5:136836588-136882930:-	Col26a1	protein_coding	KNOWN	7.67e+02	-2.06e-01	1.10e-01	-1.87e+00	6.13e-02	1.00e+00
ENSMUSG00000004446.8	chr6:120906998-120916803:-	Bid	protein_coding	KNOWN	9.83e+02	1.09e-01	1.04e-01	1.05e+00	2.94e-01	1.00e+00
ENSMUSG00000004451.10	chr1:119481133-119504794:-	Ralb	protein_coding	KNOWN	1.70e+03	1.11e-01	1.01e-01	1.10e+00	2.72e-01	1.00e+00
ENSMUSG00000004455.12	chr5:122172732-122174675:+	Ppp1cc	protein_coding	KNOWN	5.00e+02	-2.03e-01	1.11e-01	-1.84e+00	6.62e-02	1.00e+00
ENSMUSG00000004460.12	chr16:22869427-22872306:+	Dnajb11	protein_coding	KNOWN	3.05e+03	1.18e-01	9.98e-02	1.18e+00	2.36e-01	1.00e+00
ENSMUSG00000004462.6	chr16:22813215-22857569:-	Tbccd1	protein_coding	KNOWN	1.18e+03	1.06e-01	1.04e-01	1.02e+00	3.09e-01	1.00e+00
ENSMUSG00000004473.9	chr7:44303770-44306959:-	Clec11a	protein_coding	KNOWN	2.78e+02	-1.75e-01	1.11e-01	-1.58e+00	1.15e-01	1.00e+00
ENSMUSG00000004500.8	chr7:12965867-12973799:+	Zfp324	protein_coding	KNOWN	1.43e+03	-9.55e-03	1.09e-01	-8.75e-02	9.30e-01	1.00e+00
ENSMUSG00000004508.5	chr7:97081751-97308940:+	Gab2	protein_coding	KNOWN	1.22e+03	-4.51e-02	1.11e-01	-4.07e-01	6.84e-01	1.00e+00
ENSMUSG00000004530.8	chr5:113877063-113908645:-	Coro1c	protein_coding	KNOWN	3.49e+03	1.90e-02	9.79e-02	1.94e-01	8.46e-01	1.00e+00
ENSMUSG00000004535.8	chr6:52757475-52758825:+	Tax1bp1	protein_coding	KNOWN	9.96e+03	6.93e-02	9.76e-02	7.10e-01	4.78e-01	1.00e+00
ENSMUSG00000004561.10	chr14:51887179-51889013:+	Mettl17	protein_coding	KNOWN	1.74e+03	-1.15e-01	1.08e-01	-1.07e+00	2.86e-01	1.00e+00
ENSMUSG00000004562.12	chr14:52004589-52005312:+	Arhgef40	protein_coding	KNOWN	8.58e+02	-1.35e-01	1.11e-01	-1.22e+00	2.22e-01	1.00e+00
ENSMUSG00000004565.10	chr8:3515384-3544266:+	Pnpla6	protein_coding	KNOWN	2.30e+03	-1.27e-01	1.10e-01	-1.15e+00	2.49e-01	1.00e+00
ENSMUSG00000004567.11	chr8:3514562-3515232:+	Mcoln1	protein_coding	KNOWN	2.02e+03	-4.58e-02	1.04e-01	-4.43e-01	6.58e-01	1.00e+00
ENSMUSG00000004568.8	chr8:3450758-3454268:+	Arhgef18	protein_coding	KNOWN	2.77e+03	7.48e-03	9.71e-02	7.70e-02	9.39e-01	1.00e+00
ENSMUSG00000004591.12	chr3:142830238-142881983:-	Pkn2	protein_coding	KNOWN	3.37e+03	-4.48e-02	1.02e-01	-4.38e-01	6.61e-01	1.00e+00
ENSMUSG00000004610.3	chr7:43457036-43457783:+	Etfb	protein_coding	KNOWN	4.88e+03	1.68e-01	9.76e-02	1.72e+00	8.58e-02	1.00e+00
ENSMUSG00000004626.10	chr8:3641612-3642795:+	Stxbp2	protein_coding	KNOWN	4.98e+03	-6.06e-02	1.10e-01	-5.49e-01	5.83e-01	1.00e+00
ENSMUSG00000004631.11	chr6:4691600-4747063:-	Sgce	protein_coding	KNOWN	2.92e+03	8.77e-02	1.03e-01	8.52e-01	3.94e-01	1.00e+00
ENSMUSG00000004637.11	chr8:114712167-115019702:+	Wwox	protein_coding	KNOWN	1.38e+03	7.51e-02	1.03e-01	7.30e-01	4.65e-01	1.00e+00
ENSMUSG00000004642.9	chr5:33651625-33652301:-	Slbp	protein_coding	KNOWN	1.08e+03	-1.12e-01	1.06e-01	-1.06e+00	2.91e-01	1.00e+00
ENSMUSG00000004667.14	chr10:80036175-80039701:-	Polr2e	protein_coding	KNOWN	6.31e+03	-1.08e-01	1.04e-01	-1.04e+00	3.00e-01	1.00e+00
ENSMUSG00000004677.11	chr8:71272714-71360712:+	Myo9b	protein_coding	KNOWN	4.49e+03	-7.08e-02	9.06e-02	-7.81e-01	4.35e-01	1.00e+00
ENSMUSG00000004698.9	chr12:34371503-34528889:-	Hdac9	protein_coding	KNOWN	3.79e+02	-2.16e-01	1.11e-01	-1.96e+00	5.06e-02	1.00e+00
ENSMUSG00000004748.5	chr11:4094434-4095140:-	Mtfp1	protein_coding	KNOWN	2.10e+03	5.34e-02	1.03e-01	5.17e-01	6.05e-01	1.00e+00
ENSMUSG00000004768.10	chr1:33738137-33740772:+	Rab23	protein_coding	KNOWN	1.50e+03	5.29e-02	1.07e-01	4.94e-01	6.21e-01	1.00e+00
ENSMUSG00000004771.8	chr9:64726691-64736511:-	Rab11a	protein_coding	KNOWN	7.82e+03	9.65e-02	1.01e-01	9.51e-01	3.41e-01	1.00e+00
ENSMUSG00000004788.7	chr12:85224526-85226493:+	Eif2b2	protein_coding	KNOWN	4.10e+03	-3.04e-02	1.01e-01	-3.02e-01	7.63e-01	1.00e+00
ENSMUSG00000004789.9	chr12:85110833-85134091:+	Dlst	protein_coding	KNOWN	6.52e+03	-5.23e-02	8.95e-02	-5.84e-01	5.59e-01	1.00e+00
ENSMUSG00000004791.6	chr12:85166639-85177296:-	Pgf	protein_coding	KNOWN	2.75e+03	-2.42e-02	1.04e-01	-2.32e-01	8.16e-01	1.00e+00
ENSMUSG00000004798.10	chr11:61799902-61804021:-	Ulk2	protein_coding	KNOWN	2.04e+03	-5.44e-02	9.75e-02	-5.58e-01	5.77e-01	1.00e+00
ENSMUSG00000004815.8	chr5:108654544-108655997:-	Dgkq	protein_coding	KNOWN	2.83e+03	-1.47e-01	1.08e-01	-1.36e+00	1.75e-01	1.00e+00
ENSMUSG00000004843.6	chr16:65539133-65562697:-	Chmp2b	protein_coding	KNOWN	2.68e+03	4.96e-02	1.01e-01	4.90e-01	6.24e-01	1.00e+00
ENSMUSG00000004846.6	chr5:136991624-136995177:+	Plod3	protein_coding	KNOWN	5.39e+03	2.08e-02	9.87e-02	2.10e-01	8.33e-01	1.00e+00
ENSMUSG00000004849.10	chr5:137043069-137045407:-	Ap1s1	protein_coding	KNOWN	5.06e+03	-1.27e-01	9.45e-02	-1.34e+00	1.79e-01	1.00e+00
ENSMUSG00000004864.8	chr17:28769372-28777562:+	Mapk13	protein_coding	KNOWN	2.85e+02	-9.41e-02	1.05e-01	-8.94e-01	3.71e-01	1.00e+00
ENSMUSG00000004865.11	chr17:28620143-28622472:-	Srpk1	protein_coding	KNOWN	4.57e+03	-1.03e-01	1.11e-01	-9.30e-01	3.52e-01	1.00e+00
ENSMUSG00000004880.7	chr1:181838462-181842326:-	Lbr	protein_coding	KNOWN	1.47e+03	-1.19e-01	9.69e-02	-1.22e+00	2.21e-01	1.00e+00
ENSMUSG00000004895.9	chr3:87858903-87885608:-	Prcc	protein_coding	KNOWN	3.73e+03	1.98e-02	9.70e-02	2.04e-01	8.38e-01	1.00e+00
ENSMUSG00000004896.12	chr3:87925256-87930138:-	Rrnad1	protein_coding	KNOWN	4.46e+03	-1.11e-01	1.11e-01	-9.98e-01	3.18e-01	1.00e+00
ENSMUSG00000004897.12	chr3:87913961-87914777:+	Hdgf	protein_coding	KNOWN	1.01e+04	1.33e-01	8.99e-02	1.48e+00	1.40e-01	1.00e+00
ENSMUSG00000004929.8	chr10:81078868-81080079:+	Thop1	protein_coding	KNOWN	2.62e+03	-6.29e-02	1.02e-01	-6.14e-01	5.39e-01	1.00e+00
ENSMUSG00000004931.10	chr10:81268172-81273246:+	Apba3	protein_coding	KNOWN	1.79e+03	-6.52e-02	1.02e-01	-6.37e-01	5.24e-01	1.00e+00
ENSMUSG00000004934.9	chr10:81163043-81167714:-	Pias4	protein_coding	KNOWN	2.15e+03	-1.64e-01	1.04e-01	-1.57e+00	1.16e-01	1.00e+00
ENSMUSG00000004936.8	chr9:64187289-64195678:-	Map2k1	protein_coding	KNOWN	7.24e+03	1.54e-02	1.01e-01	1.52e-01	8.79e-01	1.00e+00
ENSMUSG00000004937.5	chr10:81044075-81060178:-	Sgta	protein_coding	KNOWN	7.30e+03	-3.07e-02	1.02e-01	-3.02e-01	7.63e-01	1.00e+00
ENSMUSG00000004945.11	chr17:5433025-5440256:-	Tmem242	protein_coding	KNOWN	3.96e+03	2.64e-02	1.00e-01	2.63e-01	7.93e-01	1.00e+00
ENSMUSG00000004947.11	chr5:136019558-136032864:+	Dtx2	protein_coding	KNOWN	6.42e+02	4.89e-02	1.09e-01	4.49e-01	6.53e-01	1.00e+00
ENSMUSG00000004951.10	chr5:135888018-135889561:+	Hspb1	protein_coding	KNOWN	4.81e+02	-1.65e-01	1.11e-01	-1.49e+00	1.37e-01	1.00e+00
ENSMUSG00000004961.6	chr7:4539768-4546567:-	Syt5	protein_coding	KNOWN	3.28e+03	4.54e-01	1.10e-01	4.12e+00	3.87e-05	4.13e-02
ENSMUSG00000004980.12	chr6:51461124-51469845:-	Hnrnpa2b1	protein_coding	KNOWN	3.63e+04	-1.96e-02	9.04e-02	-2.16e-01	8.29e-01	1.00e+00
ENSMUSG00000004994.8	chr8:84264181-84270367:-	Ccdc130	protein_coding	KNOWN	1.51e+03	-8.95e-02	1.08e-01	-8.33e-01	4.05e-01	1.00e+00
ENSMUSG00000004996.5	chr8:84255792-84257326:-	Mri1	protein_coding	KNOWN	9.46e+02	-1.22e-01	1.10e-01	-1.11e+00	2.66e-01	1.00e+00
ENSMUSG00000005034.11	chr3:146732328-146745627:-	Prkacb	protein_coding	KNOWN	2.31e+04	-5.51e-02	1.09e-01	-5.05e-01	6.14e-01	1.00e+00
ENSMUSG00000005043.9	chr11:119346799-119352699:-	Sgsh	protein_coding	KNOWN	1.04e+03	4.24e-02	1.06e-01	4.00e-01	6.89e-01	1.00e+00
ENSMUSG00000005045.12	chr4:152372142-152390181:+	Chd5	protein_coding	KNOWN	2.02e+03	-2.24e-01	1.06e-01	-2.11e+00	3.49e-02	1.00e+00
ENSMUSG00000005054.6	chr10:78425670-78427619:+	Cstb	protein_coding	KNOWN	2.37e+03	3.62e-02	9.98e-02	3.63e-01	7.16e-01	1.00e+00
ENSMUSG00000005069.8	chr6:124404313-124405367:-	Pex5	protein_coding	KNOWN	4.76e+03	-9.74e-02	9.02e-02	-1.08e+00	2.80e-01	1.00e+00
ENSMUSG00000005078.12	chr12:72099791-72100857:+	Jkamp	protein_coding	KNOWN	1.86e+03	2.36e-02	9.45e-02	2.50e-01	8.03e-01	1.00e+00
ENSMUSG00000005102.9	chr2:118457160-118462094:+	Eif2ak4	protein_coding	KNOWN	1.95e+03	-1.10e-01	1.07e-01	-1.03e+00	3.03e-01	1.00e+00
ENSMUSG00000005103.9	chr5:38526814-38561666:-	Wdr1	protein_coding	KNOWN	5.04e+03	-3.83e-03	9.84e-02	-3.89e-02	9.69e-01	1.00e+00
ENSMUSG00000005107.9	chr5:38482992-38491930:-	Slc2a9	protein_coding	KNOWN	6.74e+02	4.66e-02	1.10e-01	4.22e-01	6.73e-01	1.00e+00
ENSMUSG00000005125.8	chr15:66946537-66969640:-	Ndrg1	protein_coding	KNOWN	1.74e+04	3.34e-02	9.22e-02	3.62e-01	7.17e-01	1.00e+00
ENSMUSG00000005142.9	chr8:85083269-85098739:+	Man2b1	protein_coding	KNOWN	2.08e+03	7.46e-02	1.02e-01	7.29e-01	4.66e-01	1.00e+00
ENSMUSG00000005148.7	chr14:99298691-99313405:+	Klf5	protein_coding	KNOWN	2.20e+02	-7.00e-03	1.04e-01	-6.74e-02	9.46e-01	1.00e+00
ENSMUSG00000005150.12	chr8:85079695-85080669:-	Wdr83	protein_coding	KNOWN	2.10e+03	-7.63e-02	1.07e-01	-7.16e-01	4.74e-01	1.00e+00
ENSMUSG00000005161.11	chr8:84971456-84974311:+	Prdx2	protein_coding	KNOWN	1.41e+04	3.45e-02	9.67e-02	3.56e-01	7.22e-01	1.00e+00
ENSMUSG00000005198.11	chr11:69741625-69742571:-	Polr2a	protein_coding	KNOWN	5.92e+03	-1.00e-01	1.02e-01	-9.89e-01	3.23e-01	1.00e+00
ENSMUSG00000005204.8	chr11:69678157-69679195:-	Senp3	protein_coding	KNOWN	4.37e+03	-6.51e-02	9.42e-02	-6.92e-01	4.89e-01	1.00e+00
ENSMUSG00000005220.6	chr5:72358384-72380288:-	Corin	protein_coding	KNOWN	1.55e+03	1.51e-02	1.10e-01	1.38e-01	8.91e-01	1.00e+00
ENSMUSG00000005225.11	chr6:54603147-54641033:+	Plekha8	protein_coding	KNOWN	1.19e+03	-1.53e-02	1.02e-01	-1.50e-01	8.81e-01	1.00e+00
ENSMUSG00000005232.7	chr2:69220028-69226836:+	G6pc2	protein_coding	KNOWN	4.26e+03	1.95e-01	8.93e-02	2.18e+00	2.92e-02	1.00e+00
ENSMUSG00000005233.12	chr2:69205638-69206179:-	Spc25	protein_coding	KNOWN	4.42e+03	1.85e-01	1.06e-01	1.75e+00	7.99e-02	1.00e+00
ENSMUSG00000005251.10	chr16:97741933-97763737:-	Ripk4	protein_coding	KNOWN	1.98e+03	3.03e-02	1.01e-01	3.01e-01	7.63e-01	1.00e+00
ENSMUSG00000005262.8	chr16:18827249-18834404:+	Ufd1l	protein_coding	KNOWN	4.17e+03	-3.44e-02	9.47e-02	-3.63e-01	7.16e-01	1.00e+00
ENSMUSG00000005267.9	chr11:62726722-62731905:-	Zfp287	protein_coding	KNOWN	8.08e+02	-1.14e-01	1.04e-01	-1.10e+00	2.73e-01	1.00e+00
ENSMUSG00000005299.5	chr5:33776455-33782737:-	Letm1	protein_coding	KNOWN	2.52e+03	6.31e-02	1.07e-01	5.88e-01	5.57e-01	1.00e+00
ENSMUSG00000005312.10	chr13:58176156-58215653:-	Ubqln1	protein_coding	KNOWN	5.70e+03	9.44e-02	1.04e-01	9.05e-01	3.66e-01	1.00e+00
ENSMUSG00000005354.11	chr15:77926398-77928997:-	Txn2	protein_coding	KNOWN	2.60e+03	-1.13e-02	9.68e-02	-1.17e-01	9.07e-01	1.00e+00
ENSMUSG00000005362.10	chr6:106788748-106800061:-	Crbn	protein_coding	KNOWN	2.23e+03	2.49e-02	9.81e-02	2.54e-01	7.99e-01	1.00e+00
ENSMUSG00000005370.3	chr17:87975050-87990883:+	Msh6	protein_coding	KNOWN	1.55e+03	-1.99e-02	1.09e-01	-1.83e-01	8.55e-01	1.00e+00
ENSMUSG00000005371.10	chr17:87993213-88000982:-	Fbxo11	protein_coding	KNOWN	5.37e+03	-4.14e-02	9.42e-02	-4.40e-01	6.60e-01	1.00e+00
ENSMUSG00000005373.9	chr5:135133631-135135738:+	Mlxipl	protein_coding	KNOWN	1.75e+03	-2.47e-02	7.79e-02	-3.17e-01	7.51e-01	1.00e+00
ENSMUSG00000005374.9	chr5:135152718-135157621:+	Tbl2	protein_coding	KNOWN	3.21e+03	-3.60e-02	9.91e-02	-3.63e-01	7.17e-01	1.00e+00
ENSMUSG00000005378.13	chr5:135063737-135064079:-	Wbscr22	protein_coding	KNOWN	2.61e+03	1.95e-02	9.95e-02	1.96e-01	8.45e-01	1.00e+00
ENSMUSG00000005397.7	chr13:13437602-13512275:+	Nid1	protein_coding	KNOWN	2.05e+03	-1.89e-01	1.10e-01	-1.71e+00	8.70e-02	1.00e+00
ENSMUSG00000005410.5	chr8:75109528-75128439:+	Mcm5	protein_coding	KNOWN	3.09e+02	3.72e-02	1.11e-01	3.36e-01	7.37e-01	1.00e+00
ENSMUSG00000005417.13	chr11:59760748-59776223:+	Mprip	protein_coding	KNOWN	2.15e+04	-1.51e-01	1.11e-01	-1.36e+00	1.73e-01	1.00e+00
ENSMUSG00000005442.9	chr7:25293020-25294145:+	Cic	protein_coding	KNOWN	7.18e+03	-1.63e-01	9.92e-02	-1.65e+00	9.98e-02	1.00e+00
ENSMUSG00000005447.8	chr7:25296874-25297934:-	Pafah1b3	protein_coding	KNOWN	2.60e+03	-9.98e-02	1.08e-01	-9.25e-01	3.55e-01	1.00e+00
ENSMUSG00000005469.9	chr8:83972978-83996445:+	Prkaca	protein_coding	KNOWN	9.30e+03	7.49e-02	1.00e-01	7.46e-01	4.55e-01	1.00e+00
ENSMUSG00000005481.13	chr8:83719613-83721290:+	Ddx39	protein_coding	KNOWN	2.38e+03	-1.56e-01	1.09e-01	-1.43e+00	1.51e-01	1.00e+00
ENSMUSG00000005483.9	chr8:83608175-83611902:+	Dnajb1	protein_coding	KNOWN	3.41e+04	-3.03e-01	1.05e-01	-2.90e+00	3.76e-03	6.87e-01
ENSMUSG00000005501.10	chr1:88005895-88008550:-	Usp40	protein_coding	KNOWN	1.79e+03	-1.30e-01	1.11e-01	-1.17e+00	2.40e-01	1.00e+00
ENSMUSG00000005505.8	chr2:90909164-90911626:+	Kbtbd4	protein_coding	KNOWN	1.57e+03	-3.44e-02	9.78e-02	-3.51e-01	7.25e-01	1.00e+00
ENSMUSG00000005506.12	chr2:91012489-91013372:+	Celf1	protein_coding	KNOWN	1.03e+04	-1.79e-02	1.00e-01	-1.79e-01	8.58e-01	1.00e+00
ENSMUSG00000005510.5	chr2:90903825-90904702:-	Ndufs3	protein_coding	KNOWN	2.92e+03	-8.43e-02	1.05e-01	-8.05e-01	4.21e-01	1.00e+00
ENSMUSG00000005514.10	chr5:135733181-135734047:+	Por	protein_coding	KNOWN	1.02e+04	9.79e-02	1.01e-01	9.68e-01	3.33e-01	1.00e+00
ENSMUSG00000005534.9	chr8:3211101-3279551:-	Insr	protein_coding	KNOWN	3.71e+03	-7.49e-02	1.04e-01	-7.19e-01	4.72e-01	1.00e+00
ENSMUSG00000005553.9	chr7:30722388-30725191:+	Atp4a	protein_coding	KNOWN	4.08e+02	1.67e-01	1.10e-01	1.53e+00	1.26e-01	1.00e+00
ENSMUSG00000005566.9	chr7:13030372-13031032:+	Trim28	protein_coding	KNOWN	1.22e+04	8.41e-02	8.90e-02	9.46e-01	3.44e-01	1.00e+00
ENSMUSG00000005575.11	chr7:13036566-13037521:-	Ube2m	protein_coding	KNOWN	2.52e+03	-3.33e-02	1.07e-01	-3.10e-01	7.57e-01	1.00e+00
ENSMUSG00000005580.7	chr16:4287545-4419587:-	Adcy9	protein_coding	KNOWN	1.12e+03	-1.31e-01	1.10e-01	-1.19e+00	2.36e-01	1.00e+00
ENSMUSG00000005609.11	chr7:111050993-111052370:+	Ctr9	protein_coding	KNOWN	5.98e+03	2.82e-02	9.07e-02	3.11e-01	7.56e-01	1.00e+00
ENSMUSG00000005610.12	chr7:111080917-111081853:-	Eif4g2	protein_coding	KNOWN	3.75e+04	3.67e-02	1.07e-01	3.43e-01	7.32e-01	1.00e+00
ENSMUSG00000005615.10	chr16:32431230-32472037:+	Pcyt1a	protein_coding	KNOWN	3.20e+03	8.06e-02	1.06e-01	7.60e-01	4.47e-01	1.00e+00
ENSMUSG00000005621.11	chr7:81038015-81041453:+	Zfp592	protein_coding	KNOWN	3.59e+03	-6.38e-02	1.00e-01	-6.35e-01	5.25e-01	1.00e+00
ENSMUSG00000005625.11	chr3:95035823-95042550:-	Psmd4	protein_coding	KNOWN	5.46e+03	-1.40e-02	1.05e-01	-1.34e-01	8.94e-01	1.00e+00
ENSMUSG00000005640.7	chr3:87801943-87802808:+	Insrr	protein_coding	KNOWN	2.19e+03	-1.64e-01	1.11e-01	-1.48e+00	1.39e-01	1.00e+00
ENSMUSG00000005656.8	chr12:54746349-54795703:-	Snx6	protein_coding	KNOWN	3.22e+03	1.30e-01	1.01e-01	1.30e+00	1.95e-01	1.00e+00
ENSMUSG00000005667.6	chr6:83309552-83311593:-	Mthfd2	protein_coding	KNOWN	8.89e+02	3.91e-02	1.08e-01	3.61e-01	7.18e-01	1.00e+00
ENSMUSG00000005672.8	chr5:75645697-75652856:+	Kit	protein_coding	KNOWN	2.99e+03	1.64e-02	8.94e-02	1.83e-01	8.55e-01	1.00e+00
ENSMUSG00000005674.5	chr1:171221180-171222496:-	Tomm40l	protein_coding	KNOWN	2.98e+03	-1.26e-01	1.06e-01	-1.19e+00	2.35e-01	1.00e+00
ENSMUSG00000005677.10	chr1:171214349-171218718:+	Nr1i3	protein_coding	KNOWN	2.32e+03	-1.11e-01	1.09e-01	-1.01e+00	3.10e-01	1.00e+00
ENSMUSG00000005681.8	chr1:171225091-171226337:+	Apoa2	protein_coding	KNOWN	7.43e+02	-6.57e-02	1.11e-01	-5.93e-01	5.53e-01	1.00e+00
ENSMUSG00000005682.8	chr10:128303335-128321358:+	Pan2	protein_coding	KNOWN	3.71e+03	-5.34e-02	7.35e-02	-7.27e-01	4.67e-01	1.00e+00
ENSMUSG00000005683.7	chr10:128337832-128362479:+	Cs	protein_coding	KNOWN	5.57e+03	1.12e-01	1.02e-01	1.10e+00	2.73e-01	1.00e+00
ENSMUSG00000005687.10	chr3:103171785-103174547:+	Bcas2	protein_coding	KNOWN	4.99e+03	1.71e-02	9.58e-02	1.78e-01	8.58e-01	1.00e+00
ENSMUSG00000005698.11	chr8:105676011-105680617:+	Ctcf	protein_coding	KNOWN	4.95e+03	-1.12e-02	9.45e-02	-1.19e-01	9.05e-01	1.00e+00
ENSMUSG00000005699.11	chr8:105701647-105703492:+	Pard6a	protein_coding	KNOWN	1.25e+03	-1.38e-02	1.08e-01	-1.27e-01	8.99e-01	1.00e+00
ENSMUSG00000005718.7	chr16:4544661-4559720:-	Tfap4	protein_coding	KNOWN	9.33e+02	-3.08e-02	1.11e-01	-2.78e-01	7.81e-01	1.00e+00
ENSMUSG00000005732.10	chr16:18245205-18248434:-	Ranbp1	protein_coding	KNOWN	4.17e+03	-2.32e-02	1.02e-01	-2.29e-01	8.19e-01	1.00e+00
ENSMUSG00000005774.8	chr3:94955471-94956802:+	Rfx5	protein_coding	KNOWN	1.90e+03	-3.02e-03	1.02e-01	-2.95e-02	9.76e-01	1.00e+00
ENSMUSG00000005779.8	chr3:94884917-94886745:-	Psmb4	protein_coding	KNOWN	1.13e+04	2.61e-02	9.95e-02	2.62e-01	7.93e-01	1.00e+00
ENSMUSG00000005802.8	chr2:122683398-122702663:-	Slc30a4	protein_coding	KNOWN	2.28e+03	4.10e-02	1.10e-01	3.74e-01	7.08e-01	1.00e+00
ENSMUSG00000005803.10	chr2:122799762-122809559:+	Sqrdl	protein_coding	KNOWN	1.62e+03	5.27e-02	1.06e-01	4.96e-01	6.20e-01	1.00e+00
ENSMUSG00000005804.10	chr2:122738559-122747006:+	Bloc1s6	protein_coding	KNOWN	1.01e+03	2.66e-02	1.03e-01	2.58e-01	7.97e-01	1.00e+00
ENSMUSG00000005813.8	chr3:138458960-138489382:-	Metap1	protein_coding	KNOWN	3.70e+03	2.70e-02	9.09e-02	2.97e-01	7.66e-01	1.00e+00
ENSMUSG00000005823.8	chr17:57234914-57247641:-	Gpr108	protein_coding	KNOWN	4.08e+03	-4.00e-02	1.03e-01	-3.89e-01	6.97e-01	1.00e+00
ENSMUSG00000005836.8	chr18:11052510-11085635:+	Gata6	protein_coding	KNOWN	2.86e+03	1.04e-02	1.01e-01	1.03e-01	9.18e-01	1.00e+00
ENSMUSG00000005846.11	chr16:11196444-11203264:-	Rsl1d1	protein_coding	KNOWN	4.70e+03	3.31e-02	9.40e-02	3.53e-01	7.24e-01	1.00e+00
ENSMUSG00000005871.10	chr18:34301261-34310737:+	Apc	protein_coding	KNOWN	2.94e+03	-2.53e-02	1.06e-01	-2.39e-01	8.11e-01	1.00e+00
ENSMUSG00000005873.5	chr18:34344889-34373415:-	Reep5	protein_coding	KNOWN	7.50e+03	1.09e-01	9.88e-02	1.10e+00	2.72e-01	1.00e+00
ENSMUSG00000005881.9	chr2:156017648-156018277:+	Ergic3	protein_coding	KNOWN	7.76e+03	5.96e-02	9.82e-02	6.07e-01	5.44e-01	1.00e+00
ENSMUSG00000005882.14	chr2:155909361-155930050:-	Uqcc1	protein_coding	KNOWN	2.32e+03	5.78e-02	9.72e-02	5.94e-01	5.52e-01	1.00e+00
ENSMUSG00000005886.10	chr1:13190106-13299722:-	Ncoa2	protein_coding	KNOWN	4.01e+03	-7.98e-02	1.09e-01	-7.33e-01	4.64e-01	1.00e+00
ENSMUSG00000005893.10	chr6:92145727-92156610:+	Nr2c2	protein_coding	KNOWN	4.54e+03	-5.42e-02	1.06e-01	-5.10e-01	6.10e-01	1.00e+00
ENSMUSG00000005897.10	chr10:94156286-94195351:+	Nr2c1	protein_coding	KNOWN	5.85e+02	7.35e-03	1.10e-01	6.65e-02	9.47e-01	1.00e+00
ENSMUSG00000005899.8	chr16:17638587-17640966:+	Smpd4	protein_coding	KNOWN	2.10e+03	-1.53e-01	1.10e-01	-1.39e+00	1.64e-01	1.00e+00
ENSMUSG00000005907.10	chr5:3618898-3624505:+	Pex1	protein_coding	KNOWN	1.20e+03	-3.11e-02	1.06e-01	-2.94e-01	7.69e-01	1.00e+00
ENSMUSG00000005936.14	chr17:28953216-28967937:+	Kctd20	protein_coding	KNOWN	6.69e+03	-1.04e-01	9.53e-02	-1.09e+00	2.76e-01	1.00e+00
ENSMUSG00000005949.5	chr11:73191713-73198995:-	Ctns	protein_coding	KNOWN	1.37e+03	5.61e-03	1.08e-01	5.18e-02	9.59e-01	1.00e+00
ENSMUSG00000005951.9	chr11:73199460-73224511:+	Shpk	protein_coding	KNOWN	1.23e+03	-1.25e-01	1.01e-01	-1.25e+00	2.12e-01	1.00e+00
ENSMUSG00000005968.10	chr3:94612759-94658806:-	Tuft1	protein_coding	KNOWN	3.24e+03	-9.95e-02	9.88e-02	-1.01e+00	3.14e-01	1.00e+00
ENSMUSG00000005973.6	chr2:105386929-105395348:-	Rcn1	protein_coding	KNOWN	4.91e+03	1.05e-01	9.59e-02	1.10e+00	2.73e-01	1.00e+00
ENSMUSG00000005980.11	chr16:4039130-4040024:+	Dnase1	protein_coding	KNOWN	6.27e+02	-2.07e-01	1.08e-01	-1.91e+00	5.61e-02	1.00e+00
ENSMUSG00000005981.11	chr16:4065330-4077827:-	Trap1	protein_coding	KNOWN	2.78e+03	-4.75e-02	9.66e-02	-4.92e-01	6.23e-01	1.00e+00
ENSMUSG00000005982.9	chr16:3894375-3902376:+	Naa60	protein_coding	KNOWN	4.68e+03	-5.39e-03	9.13e-02	-5.90e-02	9.53e-01	1.00e+00
ENSMUSG00000005983.11	chr16:3907013-3908623:-	1700037C18Rik	protein_coding	KNOWN	1.62e+03	-6.36e-02	1.07e-01	-5.92e-01	5.54e-01	1.00e+00
ENSMUSG00000005986.11	chr19:4280646-4283033:-	Ankrd13d	protein_coding	KNOWN	1.26e+03	-7.66e-02	1.11e-01	-6.91e-01	4.90e-01	1.00e+00
ENSMUSG00000006005.13	chr1:150448871-150449791:+	Tpr	protein_coding	KNOWN	6.88e+03	-1.52e-01	9.83e-02	-1.55e+00	1.22e-01	1.00e+00
ENSMUSG00000006010.10	chr1:150388011-150392747:-	BC003331	protein_coding	KNOWN	2.25e+03	-4.58e-02	1.07e-01	-4.26e-01	6.70e-01	1.00e+00
ENSMUSG00000006019.11	chr7:16205989-16213185:-	Dhx34	protein_coding	KNOWN	2.98e+03	-9.82e-02	1.03e-01	-9.52e-01	3.41e-01	1.00e+00
ENSMUSG00000006021.5	chr7:16125404-16127364:+	Kptn	protein_coding	KNOWN	1.27e+03	-6.17e-02	1.10e-01	-5.61e-01	5.75e-01	1.00e+00
ENSMUSG00000006024.8	chr7:16115104-16116739:+	Napa	protein_coding	KNOWN	1.56e+04	-5.70e-02	9.71e-02	-5.87e-01	5.57e-01	1.00e+00
ENSMUSG00000006050.7	chr18:36671160-36679366:-	Sra1	protein_coding	KNOWN	6.73e+03	-8.54e-02	1.03e-01	-8.32e-01	4.06e-01	1.00e+00
ENSMUSG00000006057.11	chr11:96072990-96075619:-	Atp5g1	protein_coding	KNOWN	1.99e+03	4.69e-02	1.05e-01	4.46e-01	6.56e-01	1.00e+00
ENSMUSG00000006058.6	chr11:96044824-96047319:+	Snf8	protein_coding	KNOWN	2.90e+03	2.19e-02	1.07e-01	2.05e-01	8.37e-01	1.00e+00
ENSMUSG00000006095.8	chr7:30224137-30227061:-	Tbcb	protein_coding	KNOWN	3.77e+03	-5.84e-03	1.04e-01	-5.63e-02	9.55e-01	1.00e+00
ENSMUSG00000006127.5	chr11:75646846-75647864:+	Inpp5k	protein_coding	KNOWN	3.06e+03	-1.36e-01	1.06e-01	-1.29e+00	1.99e-01	1.00e+00
ENSMUSG00000006134.3	chr16:17451987-17486255:+	Crkl	protein_coding	KNOWN	1.57e+03	-5.54e-02	1.10e-01	-5.03e-01	6.15e-01	1.00e+00
ENSMUSG00000006169.15	chr11:45882397-45910625:+	Clint1	protein_coding	KNOWN	4.89e+03	3.45e-02	1.05e-01	3.30e-01	7.42e-01	1.00e+00
ENSMUSG00000006215.8	chr4:141465415-141467069:+	Zbtb17	protein_coding	KNOWN	2.46e+03	-1.14e-01	1.10e-01	-1.04e+00	3.00e-01	1.00e+00
ENSMUSG00000006241.11	chr9:21927471-21935872:+	Ccdc159	protein_coding	KNOWN	3.72e+02	-2.63e-01	1.06e-01	-2.48e+00	1.33e-02	1.00e+00
ENSMUSG00000006262.11	chr5:88720977-88750009:+	Mob1b	protein_coding	KNOWN	2.15e+03	8.85e-02	1.11e-01	8.00e-01	4.24e-01	1.00e+00
ENSMUSG00000006273.10	chr8:69103128-69108340:+	Atp6v1b2	protein_coding	KNOWN	1.94e+04	1.19e-01	9.83e-02	1.21e+00	2.26e-01	1.00e+00
ENSMUSG00000006276.9	chr8:72341001-72421474:-	Eps15l1	protein_coding	KNOWN	3.64e+03	-7.55e-02	1.09e-01	-6.92e-01	4.89e-01	1.00e+00
ENSMUSG00000006281.7	chr14:50824062-50870560:-	Tep1	protein_coding	KNOWN	2.00e+03	-1.39e-01	1.03e-01	-1.35e+00	1.76e-01	1.00e+00
ENSMUSG00000006288.7	chr14:50765415-50785518:-	Ttc5	protein_coding	KNOWN	1.56e+03	-8.53e-02	1.08e-01	-7.88e-01	4.31e-01	1.00e+00
ENSMUSG00000006289.10	chr14:50917094-50924843:-	Osgep	protein_coding	KNOWN	1.81e+03	-1.04e-01	1.04e-01	-1.00e+00	3.17e-01	1.00e+00
ENSMUSG00000006299.9	chr1:74283196-74284421:-	Aamp	protein_coding	KNOWN	1.25e+04	6.52e-02	9.14e-02	7.13e-01	4.76e-01	1.00e+00
ENSMUSG00000006301.13	chr1:74293927-74304120:-	Tmbim1	protein_coding	KNOWN	3.39e+03	-3.47e-02	9.64e-02	-3.60e-01	7.19e-01	1.00e+00
ENSMUSG00000006304.10	chr1:74236550-74267988:+	Arpc2	protein_coding	KNOWN	9.88e+03	3.11e-02	9.30e-02	3.34e-01	7.38e-01	1.00e+00
ENSMUSG00000006307.12	chr7:30584281-30585074:-	Kmt2b	protein_coding	KNOWN	8.03e+03	-2.22e-01	9.82e-02	-2.27e+00	2.35e-02	1.00e+00
ENSMUSG00000006315.8	chr7:30727701-30729534:-	Tmem147	protein_coding	KNOWN	3.81e+03	7.95e-02	1.04e-01	7.67e-01	4.43e-01	1.00e+00
ENSMUSG00000006333.10	chr7:3705616-3706228:+	Rps9	protein_coding	KNOWN	3.77e+04	1.58e-01	9.73e-02	1.62e+00	1.05e-01	1.00e+00
ENSMUSG00000006335.12	chr7:3624594-3629579:-	Tfpt	protein_coding	KNOWN	9.69e+02	-7.19e-02	1.10e-01	-6.55e-01	5.12e-01	1.00e+00
ENSMUSG00000006356.6	chr12:113140236-113145504:+	Crip2	protein_coding	KNOWN	3.60e+02	1.58e-01	1.10e-01	1.43e+00	1.52e-01	1.00e+00
ENSMUSG00000006360.7	chr12:113152012-113153877:+	Crip1	protein_coding	KNOWN	5.61e+02	1.82e-01	1.11e-01	1.64e+00	1.01e-01	1.00e+00
ENSMUSG00000006362.11	chr8:122650028-122698902:-	Cbfa2t3	protein_coding	KNOWN	3.36e+03	6.80e-02	9.72e-02	7.00e-01	4.84e-01	1.00e+00
ENSMUSG00000006373.10	chrX:36598206-36606079:+	Pgrmc1	protein_coding	KNOWN	2.40e+04	1.17e-01	9.91e-02	1.18e+00	2.39e-01	1.00e+00
ENSMUSG00000006378.9	chr15:79041885-79043558:+	Gcat	protein_coding	KNOWN	1.53e+03	-1.10e-01	1.07e-01	-1.03e+00	3.01e-01	1.00e+00
ENSMUSG00000006390.11	chr4:118429701-118432272:+	Elovl1	protein_coding	KNOWN	1.19e+03	1.62e-01	1.01e-01	1.61e+00	1.08e-01	1.00e+00
ENSMUSG00000006392.12	chr4:118411628-118414043:+	Med8	protein_coding	KNOWN	1.29e+03	4.65e-02	1.02e-01	4.54e-01	6.50e-01	1.00e+00
ENSMUSG00000006395.12	chr4:118361322-118362495:+	Hyi	polymorphic_pseudogene	KNOWN	1.23e+03	-1.74e-02	1.08e-01	-1.62e-01	8.72e-01	1.00e+00
ENSMUSG00000006412.6	chr1:171356390-171357970:+	Pfdn2	protein_coding	KNOWN	4.78e+03	-5.44e-03	9.83e-02	-5.53e-02	9.56e-01	1.00e+00
ENSMUSG00000006418.13	chr2:167503446-167516164:+	Rnf114	protein_coding	KNOWN	5.56e+03	-6.22e-02	9.61e-02	-6.48e-01	5.17e-01	1.00e+00
ENSMUSG00000006423.11	chrX:36856481-36864155:-	C330007P06Rik	protein_coding	NOVEL	1.13e+03	-2.66e-02	1.11e-01	-2.41e-01	8.10e-01	1.00e+00
ENSMUSG00000006435.11	chr19:47228843-47259440:+	Neurl1a	protein_coding	KNOWN	4.80e+03	-3.11e-02	9.26e-02	-3.36e-01	7.37e-01	1.00e+00
ENSMUSG00000006442.10	chr4:148593894-148594993:+	Srm	protein_coding	KNOWN	2.69e+03	5.87e-02	1.06e-01	5.55e-01	5.79e-01	1.00e+00
ENSMUSG00000006456.10	chr19:4801777-4811512:-	Rbm14	protein_coding	KNOWN	2.45e+03	5.51e-02	1.06e-01	5.21e-01	6.02e-01	1.00e+00
ENSMUSG00000006463.9	chr19:4879767-4883782:+	Zdhhc24	protein_coding	KNOWN	1.12e+03	4.00e-02	9.90e-02	4.04e-01	6.86e-01	1.00e+00
ENSMUSG00000006464.8	chr19:4886898-4906627:-	Bbs1	protein_coding	KNOWN	2.04e+03	-1.50e-01	9.80e-02	-1.53e+00	1.25e-01	1.00e+00
ENSMUSG00000006471.13	chr2:25251748-25256022:-	Ndor1	protein_coding	KNOWN	3.88e+03	-1.64e-01	1.08e-01	-1.52e+00	1.28e-01	1.00e+00
ENSMUSG00000006476.15	chr2:25060829-25061709:+	Nsmf	protein_coding	KNOWN	4.40e+03	-5.60e-02	1.06e-01	-5.27e-01	5.98e-01	1.00e+00
ENSMUSG00000006494.7	chr2:71887418-71896493:+	Pdk1	protein_coding	KNOWN	3.37e+03	-1.30e-01	9.44e-02	-1.38e+00	1.68e-01	1.00e+00
ENSMUSG00000006498.12	chr10:79862017-79864432:+	Ptbp1	protein_coding	KNOWN	1.33e+04	-1.86e-02	8.92e-02	-2.09e-01	8.34e-01	1.00e+00
ENSMUSG00000006517.4	chr8:122433596-122443422:-	Mvd	protein_coding	KNOWN	4.55e+02	3.21e-02	1.11e-01	2.90e-01	7.72e-01	1.00e+00
ENSMUSG00000006526.7	chr14:30872355-30875000:+	Tmem110	protein_coding	KNOWN	3.82e+02	7.35e-02	1.11e-01	6.65e-01	5.06e-01	1.00e+00
ENSMUSG00000006527.10	chr14:30796351-30798106:+	Sfmbt1	protein_coding	KNOWN	2.42e+03	6.73e-03	1.01e-01	6.64e-02	9.47e-01	1.00e+00
ENSMUSG00000006546.3	chr1:74890531-74892892:-	Cryba2	protein_coding	KNOWN	9.57e+03	-1.73e-01	1.10e-01	-1.57e+00	1.16e-01	1.00e+00
ENSMUSG00000006575.10	chr11:102399858-102400785:+	Rundc3a	protein_coding	KNOWN	2.22e+04	-1.09e-01	1.11e-01	-9.86e-01	3.24e-01	1.00e+00
ENSMUSG00000006576.12	chr1:75551709-75553732:+	Slc4a3	protein_coding	KNOWN	7.08e+03	-1.12e-01	1.10e-01	-1.02e+00	3.10e-01	1.00e+00
ENSMUSG00000006586.11	chr4:13889220-13889962:+	Runx1t1	protein_coding	KNOWN	2.07e+03	-5.37e-03	1.06e-01	-5.06e-02	9.60e-01	1.00e+00
ENSMUSG00000006589.7	chr8:122574637-122576907:-	Aprt	protein_coding	KNOWN	2.02e+03	2.34e-02	1.06e-01	2.20e-01	8.26e-01	1.00e+00
ENSMUSG00000006599.9	chr7:46808452-46815418:+	Gtf2h1	protein_coding	KNOWN	2.70e+03	-5.24e-02	9.70e-02	-5.40e-01	5.89e-01	1.00e+00
ENSMUSG00000006611.10	chr13:23704386-23710714:-	Hfe	protein_coding	KNOWN	1.03e+03	1.29e-01	1.06e-01	1.22e+00	2.23e-01	1.00e+00
ENSMUSG00000006638.10	chr5:30953373-30954184:+	Abhd1	processed_transcript	KNOWN	1.07e+03	-8.24e-02	1.09e-01	-7.59e-01	4.48e-01	1.00e+00
ENSMUSG00000006641.8	chr5:31043095-31048079:-	Slc5a6	protein_coding	KNOWN	8.07e+02	7.00e-02	1.04e-01	6.71e-01	5.02e-01	1.00e+00
ENSMUSG00000006651.7	chr7:30434981-30445582:-	Aplp1	protein_coding	KNOWN	1.58e+05	3.13e-02	1.02e-01	3.08e-01	7.58e-01	1.00e+00
ENSMUSG00000006673.10	chr9:108556556-108559399:+	Qrich1	protein_coding	KNOWN	7.17e+03	4.87e-02	9.38e-02	5.19e-01	6.04e-01	1.00e+00
ENSMUSG00000006675.6	chr9:108582991-108597580:-	P4htm	protein_coding	KNOWN	2.66e+03	-1.49e-01	1.11e-01	-1.35e+00	1.78e-01	1.00e+00
ENSMUSG00000006676.12	chr9:108500150-108501697:+	Usp19	protein_coding	KNOWN	1.17e+04	-1.61e-01	1.06e-01	-1.51e+00	1.30e-01	1.00e+00
ENSMUSG00000006699.13	chr4:137321762-137357699:-	Cdc42	protein_coding	KNOWN	1.38e+04	6.92e-02	9.33e-02	7.41e-01	4.59e-01	1.00e+00
ENSMUSG00000006705.8	chr17:31602738-31603584:+	Pknox1	protein_coding	KNOWN	1.63e+03	-1.96e-03	9.93e-02	-1.97e-02	9.84e-01	1.00e+00
ENSMUSG00000006715.7	chr13:24753706-24761897:-	Gmnn	protein_coding	KNOWN	1.88e+02	2.03e-02	1.09e-01	1.86e-01	8.53e-01	1.00e+00
ENSMUSG00000006717.6	chr13:24817948-24831517:-	Acot13	protein_coding	KNOWN	1.66e+03	3.70e-02	1.05e-01	3.53e-01	7.24e-01	1.00e+00
ENSMUSG00000006720.12	chr13:21949394-21958711:+	Zfp184	protein_coding	KNOWN	3.71e+02	-6.62e-02	1.11e-01	-5.97e-01	5.51e-01	1.00e+00
ENSMUSG00000006728.8	chr10:127066076-127067235:+	Cdk4	protein_coding	KNOWN	9.94e+03	2.37e-02	9.61e-02	2.47e-01	8.05e-01	1.00e+00
ENSMUSG00000006732.10	chr10:127041983-127045899:+	Mettl1	protein_coding	KNOWN	3.14e+03	-9.00e-02	1.07e-01	-8.41e-01	4.00e-01	1.00e+00
ENSMUSG00000006736.8	chr10:127067317-127070261:-	Tspan31	protein_coding	KNOWN	5.94e+03	9.79e-02	9.16e-02	1.07e+00	2.85e-01	1.00e+00
ENSMUSG00000006740.9	chr18:6241314-6242174:-	Kif5b	protein_coding	KNOWN	8.53e+03	3.03e-02	1.09e-01	2.79e-01	7.80e-01	1.00e+00
ENSMUSG00000006782.12	chr11:100575891-100591729:+	Cnp	protein_coding	KNOWN	1.10e+03	-4.01e-02	1.04e-01	-3.86e-01	7.00e-01	1.00e+00
ENSMUSG00000006818.4	chr17:13007839-13018119:+	Sod2	protein_coding	KNOWN	3.52e+03	-1.70e-02	1.04e-01	-1.64e-01	8.70e-01	1.00e+00
ENSMUSG00000006850.7	chr18:36735068-36742391:+	Tmco6	protein_coding	KNOWN	1.01e+03	-1.62e-01	1.11e-01	-1.46e+00	1.45e-01	1.00e+00
ENSMUSG00000006906.9	chr6:83543206-83572504:-	Stambp	protein_coding	KNOWN	1.87e+03	1.05e-01	1.00e-01	1.05e+00	2.93e-01	1.00e+00
ENSMUSG00000006920.10	chr11:101218395-101226442:-	Ezh1	protein_coding	KNOWN	3.31e+03	-9.55e-02	1.06e-01	-9.04e-01	3.66e-01	1.00e+00
ENSMUSG00000006930.11	chr11:100352256-100355383:-	Hap1	protein_coding	KNOWN	2.09e+04	-7.26e-02	1.03e-01	-7.02e-01	4.83e-01	1.00e+00
ENSMUSG00000006931.11	chr11:100409366-100411874:-	Leprel4	protein_coding	KNOWN	4.91e+03	9.55e-03	9.73e-02	9.82e-02	9.22e-01	1.00e+00
ENSMUSG00000006932.12	chr9:120956867-120957824:+	Ctnnb1	protein_coding	KNOWN	2.51e+04	9.80e-02	1.06e-01	9.26e-01	3.55e-01	1.00e+00
ENSMUSG00000006941.4	chr9:120492606-120495327:+	Eif1b	protein_coding	KNOWN	7.05e+03	5.43e-02	9.59e-02	5.66e-01	5.71e-01	1.00e+00
ENSMUSG00000006958.9	chr16:20736206-20742382:+	Chrd	protein_coding	KNOWN	4.40e+02	-3.19e-01	1.11e-01	-2.88e+00	3.93e-03	6.87e-01
ENSMUSG00000006998.11	chr16:20659419-20662109:+	Psmd2	protein_coding	KNOWN	9.78e+03	1.47e-01	9.43e-02	1.56e+00	1.19e-01	1.00e+00
ENSMUSG00000007029.12	chr17:35014965-35016011:+	Vars	protein_coding	KNOWN	6.55e+03	-5.62e-03	1.04e-01	-5.38e-02	9.57e-01	1.00e+00
ENSMUSG00000007033.4	chr17:34972703-34979285:+	Hspa1l	protein_coding	KNOWN	3.75e+02	-1.50e-01	1.07e-01	-1.40e+00	1.62e-01	1.00e+00
ENSMUSG00000007036.11	chr17:35100854-35102030:+	Abhd16a	protein_coding	KNOWN	6.18e+03	-3.39e-02	9.42e-02	-3.59e-01	7.19e-01	1.00e+00
ENSMUSG00000007038.5	chr17:34931863-34932765:+	Neu1	protein_coding	KNOWN	4.80e+03	1.19e-02	9.04e-02	1.32e-01	8.95e-01	1.00e+00
ENSMUSG00000007039.8	chr17:35060893-35061625:+	Ddah2	protein_coding	KNOWN	2.99e+02	1.16e-01	1.11e-01	1.05e+00	2.94e-01	1.00e+00
ENSMUSG00000007041.9	chr17:35052450-35055741:+	Clic1	protein_coding	KNOWN	6.38e+03	2.01e-02	1.03e-01	1.95e-01	8.45e-01	1.00e+00
ENSMUSG00000007050.13	chr17:34984608-34985890:+	Lsm2	protein_coding	KNOWN	8.92e+02	3.26e-02	1.09e-01	3.00e-01	7.64e-01	1.00e+00
ENSMUSG00000007207.6	chr5:135041266-135048939:+	Stx1a	protein_coding	KNOWN	2.17e+03	-1.34e-02	1.10e-01	-1.22e-01	9.03e-01	1.00e+00
ENSMUSG00000007216.4	chr6:48613180-48623227:+	Zfp775	protein_coding	KNOWN	6.04e+02	-1.22e-02	1.08e-01	-1.13e-01	9.10e-01	1.00e+00
ENSMUSG00000007338.9	chr19:6053630-6057751:-	Mrpl49	protein_coding	KNOWN	1.87e+03	-2.97e-02	9.56e-02	-3.11e-01	7.56e-01	1.00e+00
ENSMUSG00000007411.11	chr12:111574510-111656227:+	Mark3	protein_coding	KNOWN	5.13e+03	-1.16e-02	9.24e-02	-1.26e-01	9.00e-01	1.00e+00
ENSMUSG00000007415.11	chr5:3643077-3647806:-	Gatad1	protein_coding	KNOWN	3.79e+03	6.01e-02	9.61e-02	6.25e-01	5.32e-01	1.00e+00
ENSMUSG00000007440.10	chr18:37005203-37187657:+	Pcdha10	protein_coding	KNOWN	5.33e+02	1.90e-01	1.11e-01	1.72e+00	8.61e-02	1.00e+00
ENSMUSG00000007458.10	chr6:122308999-122316789:+	M6pr	protein_coding	KNOWN	7.23e+03	1.14e-01	1.03e-01	1.10e+00	2.70e-01	1.00e+00
ENSMUSG00000007476.14	chr2:30237722-30263790:+	Lrrc8a	protein_coding	KNOWN	1.05e+03	-1.16e-01	1.06e-01	-1.10e+00	2.70e-01	1.00e+00
ENSMUSG00000007564.10	chr17:20960490-20961266:+	Ppp2r1a	protein_coding	KNOWN	1.66e+04	8.91e-02	9.65e-02	9.23e-01	3.56e-01	1.00e+00
ENSMUSG00000007570.11	chr17:28318455-28326567:+	Fance	protein_coding	KNOWN	1.98e+03	-1.00e-01	1.00e-01	-1.00e+00	3.16e-01	1.00e+00
ENSMUSG00000007589.8	chr14:55679083-55681817:-	Tinf2	protein_coding	KNOWN	8.83e+02	-1.28e-01	1.09e-01	-1.17e+00	2.41e-01	1.00e+00
ENSMUSG00000007594.9	chr8:70083529-70090862:+	Hapln4	protein_coding	KNOWN	3.47e+02	3.86e-01	1.06e-01	3.64e+00	2.69e-04	1.81e-01
ENSMUSG00000007603.8	chr17:56764751-56770092:+	Dus3l	protein_coding	KNOWN	3.31e+03	-1.31e-01	1.09e-01	-1.20e+00	2.31e-01	1.00e+00
ENSMUSG00000007610.11	chr8:71489459-71491411:+	Gtpbp3	protein_coding	KNOWN	2.11e+03	-6.79e-02	1.05e-01	-6.45e-01	5.19e-01	1.00e+00
ENSMUSG00000007613.11	chr4:47386216-47411035:+	Tgfbr1	protein_coding	KNOWN	2.07e+03	3.27e-02	1.10e-01	2.97e-01	7.67e-01	1.00e+00
ENSMUSG00000007655.12	chr6:17307723-17327259:+	Cav1	protein_coding	KNOWN	8.53e+02	-8.86e-02	1.09e-01	-8.14e-01	4.16e-01	1.00e+00
ENSMUSG00000007656.9	chr9:75052051-75058076:+	Arpp19	protein_coding	KNOWN	3.68e+03	7.30e-03	9.66e-02	7.56e-02	9.40e-01	1.00e+00
ENSMUSG00000007659.14	chr2:152829757-152831710:-	Bcl2l1	protein_coding	KNOWN	5.81e+03	3.22e-02	9.57e-02	3.37e-01	7.36e-01	1.00e+00
ENSMUSG00000007670.9	chr17:57021058-57031507:-	Khsrp	protein_coding	KNOWN	4.25e+03	-4.37e-02	1.09e-01	-4.02e-01	6.88e-01	1.00e+00
ENSMUSG00000007721.5	chr8:70868227-70873490:-	Ccdc124	protein_coding	KNOWN	2.42e+03	-1.92e-02	1.10e-01	-1.73e-01	8.62e-01	1.00e+00
ENSMUSG00000007739.6	chr11:23001934-23002855:+	Cct4	protein_coding	KNOWN	1.01e+04	1.50e-01	9.75e-02	1.54e+00	1.23e-01	1.00e+00
ENSMUSG00000007777.5	chr11:51685386-51688874:-	0610009B22Rik	protein_coding	KNOWN	1.77e+03	8.42e-02	1.07e-01	7.85e-01	4.32e-01	1.00e+00
ENSMUSG00000007783.9	chr7:44959373-44974851:-	Cpt1c	protein_coding	KNOWN	3.06e+03	-1.01e-01	1.10e-01	-9.18e-01	3.59e-01	1.00e+00
ENSMUSG00000007812.12	chr5:145231754-145237246:+	Zfp655	protein_coding	KNOWN	1.49e+03	-1.48e-02	1.02e-01	-1.45e-01	8.85e-01	1.00e+00
ENSMUSG00000007815.9	chr9:108330560-108336751:+	Rhoa	protein_coding	KNOWN	1.22e+04	7.18e-02	9.98e-02	7.19e-01	4.72e-01	1.00e+00
ENSMUSG00000007817.10	chr14:25656830-25658405:+	Zmiz1	protein_coding	KNOWN	3.33e+03	-3.66e-02	1.05e-01	-3.49e-01	7.27e-01	1.00e+00
ENSMUSG00000007827.10	chr6:118542924-118549096:-	Ankrd26	protein_coding	KNOWN	7.56e+02	-5.43e-02	1.06e-01	-5.14e-01	6.07e-01	1.00e+00
ENSMUSG00000007833.9	chr7:45147883-45149179:-	Aldh16a1	protein_coding	KNOWN	9.92e+02	2.12e-02	1.08e-01	1.97e-01	8.44e-01	1.00e+00
ENSMUSG00000007836.6	chr13:58125879-58128556:-	Hnrnpa0	protein_coding	KNOWN	1.01e+04	1.45e-02	9.34e-02	1.55e-01	8.77e-01	1.00e+00
ENSMUSG00000007837.6	chr7:45056805-45062403:-	Prrg2	protein_coding	KNOWN	2.55e+03	-1.79e-02	1.01e-01	-1.77e-01	8.60e-01	1.00e+00
ENSMUSG00000007850.12	chr11:50384963-50386225:+	Hnrnph1	protein_coding	KNOWN	2.26e+04	-1.48e-01	1.06e-01	-1.39e+00	1.63e-01	1.00e+00
ENSMUSG00000007867.8	chr12:86082561-86162458:+	Ift43	protein_coding	KNOWN	4.08e+02	8.33e-03	1.11e-01	7.52e-02	9.40e-01	1.00e+00
ENSMUSG00000007872.3	chr4:136144974-136145755:+	Id3	protein_coding	KNOWN	9.57e+02	-1.46e-01	1.09e-01	-1.35e+00	1.78e-01	1.00e+00
ENSMUSG00000007880.12	chr4:133720779-133723879:-	Arid1a	protein_coding	KNOWN	8.69e+03	-1.06e-01	9.92e-02	-1.07e+00	2.86e-01	1.00e+00
ENSMUSG00000007891.11	chr7:142383194-142387819:-	Ctsd	protein_coding	KNOWN	2.15e+04	8.31e-02	9.77e-02	8.51e-01	3.95e-01	1.00e+00
ENSMUSG00000007892.7	chr9:61913284-61914538:-	Rplp1	protein_coding	KNOWN	3.07e+04	1.56e-01	1.07e-01	1.45e+00	1.46e-01	1.00e+00
ENSMUSG00000007908.10	chr9:76015055-76134098:+	Hmgcll1	protein_coding	KNOWN	8.28e+02	-2.98e-02	1.05e-01	-2.83e-01	7.77e-01	1.00e+00
ENSMUSG00000007950.8	chr8:71456700-71463657:-	Abhd8	protein_coding	KNOWN	4.17e+03	3.12e-02	9.66e-02	3.23e-01	7.47e-01	1.00e+00
ENSMUSG00000007987.8	chr5:136908150-136913244:+	Ift22	protein_coding	KNOWN	2.00e+03	-5.33e-02	1.01e-01	-5.27e-01	5.98e-01	1.00e+00
ENSMUSG00000007989.6	chr14:65209719-65228096:-	Fzd3	protein_coding	KNOWN	7.12e+02	-2.40e-02	1.07e-01	-2.24e-01	8.22e-01	1.00e+00
ENSMUSG00000008035.8	chrX:10717468-10718384:+	Mid1ip1	protein_coding	KNOWN	9.63e+03	4.78e-02	9.12e-02	5.24e-01	6.00e-01	1.00e+00
ENSMUSG00000008036.10	chr7:16746764-16749294:+	Ap2s1	protein_coding	KNOWN	5.91e+03	3.86e-03	1.03e-01	3.74e-02	9.70e-01	1.00e+00
ENSMUSG00000008090.10	chr5:108694229-108706950:+	Fgfrl1	protein_coding	KNOWN	4.42e+02	-2.48e-03	1.11e-01	-2.23e-02	9.82e-01	1.00e+00
ENSMUSG00000008136.10	chr1:43131764-43196761:-	Fhl2	protein_coding	KNOWN	2.73e+02	2.47e-02	1.10e-01	2.25e-01	8.22e-01	1.00e+00
ENSMUSG00000008140.13	chr7:44494274-44496397:-	Emc10	protein_coding	KNOWN	1.40e+04	1.11e-02	1.00e-01	1.10e-01	9.12e-01	1.00e+00
ENSMUSG00000008153.7	chr6:124461610-124464101:-	Clstn3	protein_coding	KNOWN	3.88e+03	2.49e-01	1.01e-01	2.45e+00	1.42e-02	1.00e+00
ENSMUSG00000008167.10	chr8:85066063-85066898:+	Fbxw9	protein_coding	KNOWN	3.06e+03	-1.69e-01	1.11e-01	-1.53e+00	1.26e-01	1.00e+00
ENSMUSG00000008200.10	chr2:90775543-90776366:+	Fnbp4	protein_coding	KNOWN	4.39e+03	-1.51e-01	1.10e-01	-1.37e+00	1.72e-01	1.00e+00
ENSMUSG00000008206.11	chr8:4493521-4520533:+	Cers4	protein_coding	KNOWN	3.18e+03	-1.10e-01	1.08e-01	-1.01e+00	3.11e-01	1.00e+00
ENSMUSG00000008226.10	chr2:73319400-73336299:+	Scrn3	protein_coding	KNOWN	3.37e+03	-5.42e-02	1.06e-01	-5.13e-01	6.08e-01	1.00e+00
ENSMUSG00000008301.7	chr18:56572822-56587712:+	Phax	protein_coding	KNOWN	2.58e+03	9.96e-02	9.54e-02	1.04e+00	2.96e-01	1.00e+00
ENSMUSG00000008305.14	chr4:72167182-72200893:-	Tle1	protein_coding	KNOWN	4.94e+03	2.55e-02	1.03e-01	2.48e-01	8.04e-01	1.00e+00
ENSMUSG00000008318.5	chr7:100853057-100863398:-	Relt	protein_coding	KNOWN	1.93e+03	4.73e-02	9.78e-02	4.84e-01	6.28e-01	1.00e+00
ENSMUSG00000008333.8	chr2:143068173-143072853:+	Snrpb2	protein_coding	KNOWN	1.48e+03	1.44e-01	1.05e-01	1.37e+00	1.69e-01	1.00e+00
ENSMUSG00000008348.9	chr5:125387659-125389186:-	Ubc	protein_coding	KNOWN	4.77e+03	5.59e-02	1.11e-01	5.05e-01	6.14e-01	1.00e+00
ENSMUSG00000008373.12	chr7:3636095-3637057:+	Prpf31	protein_coding	KNOWN	2.00e+03	1.65e-02	1.00e-01	1.64e-01	8.70e-01	1.00e+00
ENSMUSG00000008384.8	chr7:27487375-27489507:+	Sertad1	protein_coding	KNOWN	1.28e+03	-1.82e-01	1.11e-01	-1.65e+00	9.98e-02	1.00e+00
ENSMUSG00000008393.8	chr16:8658587-8672153:-	Carhsp1	protein_coding	KNOWN	2.86e+03	3.08e-02	9.74e-02	3.16e-01	7.52e-01	1.00e+00
ENSMUSG00000008398.10	chr10:93284431-93311135:-	Elk3	protein_coding	KNOWN	2.10e+03	1.30e-01	1.03e-01	1.26e+00	2.07e-01	1.00e+00
ENSMUSG00000008429.7	chr9:25108130-25151781:-	Herpud2	protein_coding	KNOWN	2.38e+03	4.06e-02	1.04e-01	3.91e-01	6.96e-01	1.00e+00
ENSMUSG00000008435.11	chr7:4444202-4445626:-	Rdh13	protein_coding	KNOWN	1.31e+03	-1.02e-01	1.05e-01	-9.70e-01	3.32e-01	1.00e+00
ENSMUSG00000008450.7	chr8:105860634-105880402:+	Nutf2	protein_coding	KNOWN	1.25e+03	1.17e-01	1.05e-01	1.12e+00	2.63e-01	1.00e+00
ENSMUSG00000008475.9	chr1:152768499-152774395:+	Arpc5	protein_coding	KNOWN	8.95e+03	4.02e-02	9.84e-02	4.09e-01	6.83e-01	1.00e+00
ENSMUSG00000008540.7	chr6:138142854-138150796:+	Mgst1	protein_coding	KNOWN	2.48e+02	5.54e-01	1.09e-01	5.07e+00	3.97e-07	1.23e-03
ENSMUSG00000008601.8	chr3:88544642-88548282:-	Rab25	protein_coding	KNOWN	2.98e+03	5.18e-02	9.79e-02	5.29e-01	5.97e-01	1.00e+00
ENSMUSG00000008604.7	chr3:88563907-88565274:+	Ubqln4	protein_coding	KNOWN	3.74e+03	-1.18e-02	1.01e-01	-1.16e-01	9.07e-01	1.00e+00
ENSMUSG00000008668.10	chr17:33955519-33956001:-	Rps18	protein_coding	KNOWN	5.66e+03	1.52e-01	1.11e-01	1.37e+00	1.70e-01	1.00e+00
ENSMUSG00000008682.9	chrX:74271837-74272806:+	Rpl10	protein_coding	KNOWN	4.16e+03	-1.26e-01	1.09e-01	-1.15e+00	2.48e-01	1.00e+00
ENSMUSG00000008683.12	chr7:118114789-118116129:-	Rps15a	protein_coding	KNOWN	8.34e+03	1.87e-01	9.80e-02	1.91e+00	5.64e-02	1.00e+00
ENSMUSG00000008690.11	chr15:89370753-89371563:+	Ncaph2	protein_coding	KNOWN	6.24e+03	-7.46e-02	1.03e-01	-7.26e-01	4.68e-01	1.00e+00
ENSMUSG00000008730.13	chr3:103754157-103791275:-	Hipk1	protein_coding	KNOWN	7.67e+03	3.96e-02	1.07e-01	3.69e-01	7.12e-01	1.00e+00
ENSMUSG00000008734.8	chr7:118972040-118995211:-	Gprc5b	protein_coding	KNOWN	1.13e+03	-8.70e-02	1.10e-01	-7.88e-01	4.31e-01	1.00e+00
ENSMUSG00000008763.12	chr3:100684594-100685459:-	Man1a2	protein_coding	KNOWN	2.83e+03	9.32e-02	1.04e-01	8.93e-01	3.72e-01	1.00e+00
ENSMUSG00000008822.11	chr12:85278893-85280418:-	Acyp1	protein_coding	KNOWN	1.18e+03	-2.93e-04	1.03e-01	-2.84e-03	9.98e-01	1.00e+00
ENSMUSG00000008855.13	chr11:102219153-102230146:-	Hdac5	protein_coding	KNOWN	1.63e+04	-1.99e-01	1.02e-01	-1.94e+00	5.20e-02	1.00e+00
ENSMUSG00000008859.7	chr13:17880575-17944239:-	Rala	protein_coding	KNOWN	3.39e+03	2.44e-02	1.05e-01	2.31e-01	8.17e-01	1.00e+00
ENSMUSG00000008892.7	chr8:22577075-22593813:-	Vdac3	protein_coding	KNOWN	1.56e+03	7.40e-02	1.04e-01	7.12e-01	4.76e-01	1.00e+00
ENSMUSG00000008958.10	chr3:95116526-95119302:+	Vps72	protein_coding	KNOWN	3.29e+03	2.40e-02	9.33e-02	2.58e-01	7.97e-01	1.00e+00
ENSMUSG00000008976.12	chr16:84860045-84862465:+	Gabpa	protein_coding	KNOWN	2.52e+03	1.21e-02	1.07e-01	1.13e-01	9.10e-01	1.00e+00
ENSMUSG00000009013.4	chr5:115300276-115300934:-	Dynll1	protein_coding	KNOWN	4.37e+03	7.58e-02	1.00e-01	7.57e-01	4.49e-01	1.00e+00
ENSMUSG00000009030.10	chr2:37352158-37359196:-	Pdcl	protein_coding	KNOWN	2.10e+03	7.21e-02	1.07e-01	6.75e-01	4.99e-01	1.00e+00
ENSMUSG00000009035.9	chr15:79360684-79402919:-	Tmem184b	protein_coding	KNOWN	8.01e+03	8.20e-02	1.02e-01	8.06e-01	4.20e-01	1.00e+00
ENSMUSG00000009073.12	chr11:4829843-4849125:-	Nf2	protein_coding	KNOWN	9.45e+03	3.16e-02	9.58e-02	3.30e-01	7.42e-01	1.00e+00
ENSMUSG00000009075.2	chr11:4736892-4746778:-	Cabp7	protein_coding	KNOWN	2.25e+03	1.25e-01	1.04e-01	1.21e+00	2.28e-01	1.00e+00
ENSMUSG00000009076.6	chr11:4728585-4732523:+	Zmat5	protein_coding	KNOWN	9.92e+02	8.26e-02	1.08e-01	7.68e-01	4.43e-01	1.00e+00
ENSMUSG00000009079.12	chr11:5093532-5099067:-	Ewsr1	protein_coding	KNOWN	1.84e+04	-1.15e-01	1.08e-01	-1.06e+00	2.88e-01	1.00e+00
ENSMUSG00000009090.13	chr11:5038764-5040421:+	Ap1b1	protein_coding	KNOWN	7.85e+03	3.61e-02	9.45e-02	3.82e-01	7.03e-01	1.00e+00
ENSMUSG00000009092.4	chr10:75893398-75895941:+	Derl3	protein_coding	KNOWN	2.99e+02	2.43e-01	1.09e-01	2.23e+00	2.58e-02	1.00e+00
ENSMUSG00000009108.11	chr3:108097243-108101291:+	Gnat2	protein_coding	KNOWN	1.14e+03	1.33e-01	1.01e-01	1.32e+00	1.85e-01	1.00e+00
ENSMUSG00000009112.2	chr6:120836230-120892842:+	Bcl2l13	protein_coding	KNOWN	2.61e+03	2.59e-02	1.10e-01	2.36e-01	8.14e-01	1.00e+00
ENSMUSG00000009114.13	chr10:76450327-76461110:+	2610028H24Rik	protein_coding	KNOWN	6.36e+02	-9.16e-04	1.11e-01	-8.28e-03	9.93e-01	1.00e+00
ENSMUSG00000009207.11	chr2:74569104-74578894:-	Lnp	protein_coding	KNOWN	7.61e+02	8.04e-02	1.08e-01	7.43e-01	4.57e-01	1.00e+00
ENSMUSG00000009281.4	chr6:48569698-48572670:-	Rarres2	protein_coding	KNOWN	1.74e+02	-2.84e-03	1.09e-01	-2.62e-02	9.79e-01	1.00e+00
ENSMUSG00000009291.8	chr10:77592337-77597130:+	Pttg1ip	protein_coding	KNOWN	6.00e+03	6.62e-02	9.96e-02	6.65e-01	5.06e-01	1.00e+00
ENSMUSG00000009293.13	chr10:77641186-77644508:+	Ube2g2	protein_coding	KNOWN	4.77e+03	1.03e-01	9.70e-02	1.06e+00	2.88e-01	1.00e+00
ENSMUSG00000009378.3	chr19:34668403-34747289:-	Slc16a12	protein_coding	KNOWN	9.26e+03	-3.74e-03	1.02e-01	-3.66e-02	9.71e-01	1.00e+00
ENSMUSG00000009394.9	chr6:115134902-115276559:+	Syn2	protein_coding	KNOWN	1.80e+03	-3.23e-02	9.64e-02	-3.35e-01	7.38e-01	1.00e+00
ENSMUSG00000009406.9	chrX:20939721-20950608:-	Elk1	protein_coding	KNOWN	9.49e+02	5.70e-02	1.09e-01	5.24e-01	6.00e-01	1.00e+00
ENSMUSG00000009418.11	chr1:135458680-135510451:-	Nav1	protein_coding	KNOWN	4.50e+03	-2.37e-01	1.07e-01	-2.21e+00	2.70e-02	1.00e+00
ENSMUSG00000009470.12	chr13:98875642-98891014:-	Tnpo1	protein_coding	KNOWN	7.07e+03	3.28e-02	1.09e-01	3.00e-01	7.64e-01	1.00e+00
ENSMUSG00000009535.9	chr18:68318997-68324851:+	Rnmt	protein_coding	KNOWN	1.90e+03	1.36e-02	9.65e-02	1.41e-01	8.88e-01	1.00e+00
ENSMUSG00000009549.10	chr2:118478565-118479635:-	Srp14	protein_coding	KNOWN	5.64e+03	1.44e-02	9.43e-02	1.52e-01	8.79e-01	1.00e+00
ENSMUSG00000009555.12	chr2:32710158-32712253:-	Cdk9	protein_coding	KNOWN	4.33e+03	-4.85e-02	9.97e-02	-4.86e-01	6.27e-01	1.00e+00
ENSMUSG00000009563.12	chr2:32760295-32761789:+	Tor2a	protein_coding	KNOWN	3.64e+03	-8.96e-02	1.06e-01	-8.47e-01	3.97e-01	1.00e+00
ENSMUSG00000009566.8	chr2:32692713-32704031:-	Fpgs	protein_coding	KNOWN	1.66e+03	-2.64e-02	1.06e-01	-2.50e-01	8.03e-01	1.00e+00
ENSMUSG00000009569.10	chr16:13358421-13417529:+	Mkl2	protein_coding	KNOWN	2.81e+03	-5.62e-02	9.28e-02	-6.06e-01	5.45e-01	1.00e+00
ENSMUSG00000009575.10	chr15:103213082-103215366:-	Cbx5	protein_coding	KNOWN	8.89e+03	6.16e-02	1.04e-01	5.93e-01	5.53e-01	1.00e+00
ENSMUSG00000009585.13	chr15:79906123-79907091:+	Apobec3	protein_coding	KNOWN	1.23e+03	-5.00e-02	1.11e-01	-4.51e-01	6.52e-01	1.00e+00
ENSMUSG00000009621.14	chr2:27302025-27344480:-	Vav2	protein_coding	KNOWN	6.85e+02	-1.39e-01	1.10e-01	-1.26e+00	2.07e-01	1.00e+00
ENSMUSG00000009630.9	chr8:33599621-33619794:+	Ppp2cb	protein_coding	KNOWN	3.97e+03	1.52e-02	9.42e-02	1.61e-01	8.72e-01	1.00e+00
ENSMUSG00000009640.7	chr4:117681587-117682271:-	Dmap1	protein_coding	KNOWN	2.05e+03	-2.14e-02	1.10e-01	-1.95e-01	8.46e-01	1.00e+00
ENSMUSG00000009647.9	chr10:59602775-59616655:-	Mcu	protein_coding	KNOWN	1.02e+03	-4.64e-02	1.04e-01	-4.48e-01	6.54e-01	1.00e+00
ENSMUSG00000009681.9	chr10:75060896-75184923:+	Bcr	protein_coding	KNOWN	5.87e+03	-7.81e-02	9.49e-02	-8.23e-01	4.10e-01	1.00e+00
ENSMUSG00000009731.4	chrX:7822307-7823267:+	Kcnd1	protein_coding	KNOWN	1.34e+03	-1.36e-01	1.11e-01	-1.23e+00	2.21e-01	1.00e+00
ENSMUSG00000009733.8	chr15:100502799-100552008:-	Tfcp2	protein_coding	KNOWN	1.13e+03	-2.29e-01	1.08e-01	-2.12e+00	3.43e-02	1.00e+00
ENSMUSG00000009734.13	chr13:18148304-18382041:-	Pou6f2	protein_coding	KNOWN	1.72e+03	-1.72e-01	9.81e-02	-1.75e+00	7.99e-02	1.00e+00
ENSMUSG00000009739.12	chr15:100588625-100599864:-	Pou6f1	protein_coding	KNOWN	9.52e+02	-1.37e-01	1.10e-01	-1.24e+00	2.15e-01	1.00e+00
ENSMUSG00000009741.10	chr9:113931564-113976817:+	Ubp1	protein_coding	KNOWN	4.03e+03	-1.38e-01	1.10e-01	-1.26e+00	2.08e-01	1.00e+00
ENSMUSG00000009772.11	chr1:132327596-132330450:+	Nuak2	protein_coding	KNOWN	1.84e+03	2.97e-02	1.01e-01	2.93e-01	7.70e-01	1.00e+00
ENSMUSG00000009828.11	chr9:78155323-78170453:+	Ick	protein_coding	KNOWN	9.65e+02	-1.09e-01	1.08e-01	-1.01e+00	3.15e-01	1.00e+00
ENSMUSG00000009863.10	chr4:140961403-140974297:+	Sdhb	protein_coding	KNOWN	4.36e+03	5.43e-02	9.81e-02	5.53e-01	5.80e-01	1.00e+00
ENSMUSG00000009894.11	chr11:59438449-59451186:-	Snap47	protein_coding	KNOWN	7.26e+03	8.68e-02	9.59e-02	9.05e-01	3.66e-01	1.00e+00
ENSMUSG00000009905.5	chr1:106757102-106759683:-	Kdsr	protein_coding	KNOWN	9.87e+02	-2.66e-02	1.02e-01	-2.62e-01	7.94e-01	1.00e+00
ENSMUSG00000009907.13	chr1:106791100-106796577:-	Vps4b	protein_coding	KNOWN	4.01e+03	6.74e-03	1.05e-01	6.44e-02	9.49e-01	1.00e+00
ENSMUSG00000009927.8	chr9:44407714-44410405:+	Rps25	protein_coding	KNOWN	8.05e+03	7.42e-02	1.02e-01	7.25e-01	4.69e-01	1.00e+00
ENSMUSG00000009995.13	chrX:74288673-74289681:+	Taz	protein_coding	KNOWN	4.07e+03	-1.43e-01	1.10e-01	-1.31e+00	1.91e-01	1.00e+00
ENSMUSG00000010021.9	chr11:114787945-114789332:+	Kif19a	protein_coding	KNOWN	1.48e+03	-2.03e-01	1.08e-01	-1.89e+00	5.93e-02	1.00e+00
ENSMUSG00000010025.14	chr11:61265224-61267441:-	Aldh3a2	protein_coding	KNOWN	2.68e+03	9.11e-03	1.02e-01	8.91e-02	9.29e-01	1.00e+00
ENSMUSG00000010045.2	chr9:107533945-107538673:+	Tmem115	protein_coding	KNOWN	2.60e+03	4.59e-02	1.01e-01	4.55e-01	6.49e-01	1.00e+00
ENSMUSG00000010047.8	chr9:107571210-107572203:+	Hyal2	protein_coding	KNOWN	1.10e+03	8.71e-02	1.04e-01	8.34e-01	4.04e-01	1.00e+00
ENSMUSG00000010048.6	chr9:107592627-107593385:+	Ifrd2	protein_coding	KNOWN	9.40e+02	-1.90e-04	1.06e-01	-1.78e-03	9.99e-01	1.00e+00
ENSMUSG00000010054.4	chr9:107563370-107564996:+	Tusc2	protein_coding	KNOWN	2.32e+03	7.34e-02	9.54e-02	7.69e-01	4.42e-01	1.00e+00
ENSMUSG00000010057.4	chr9:107543978-107544460:+	Nprl2	protein_coding	KNOWN	2.09e+03	-1.34e-01	1.10e-01	-1.22e+00	2.23e-01	1.00e+00
ENSMUSG00000010067.9	chr9:107557942-107560435:+	Rassf1	protein_coding	KNOWN	1.65e+03	-1.28e-01	9.95e-02	-1.28e+00	1.99e-01	1.00e+00
ENSMUSG00000010086.13	chr11:61452916-61453933:-	Rnf112	protein_coding	KNOWN	1.24e+03	-1.06e-01	1.09e-01	-9.78e-01	3.28e-01	1.00e+00
ENSMUSG00000010095.9	chr19:8706882-8713897:-	Slc3a2	protein_coding	KNOWN	1.51e+04	1.15e-01	1.08e-01	1.06e+00	2.88e-01	1.00e+00
ENSMUSG00000010097.9	chr19:8770996-8772475:+	Nxf1	protein_coding	KNOWN	9.88e+03	-9.97e-02	1.11e-01	-9.00e-01	3.68e-01	1.00e+00
ENSMUSG00000010110.13	chr19:8749399-8750094:+	Stx5a	protein_coding	KNOWN	1.27e+04	-1.28e-01	1.10e-01	-1.17e+00	2.44e-01	1.00e+00
ENSMUSG00000010154.6	chr8:123332713-123369515:+	Spire2	protein_coding	KNOWN	2.19e+03	3.04e-02	1.03e-01	2.96e-01	7.67e-01	1.00e+00
ENSMUSG00000010175.9	chr1:190123010-190170680:-	Prox1	protein_coding	KNOWN	7.84e+03	-3.20e-02	1.09e-01	-2.92e-01	7.70e-01	1.00e+00
ENSMUSG00000010205.10	chr9:21074168-21091988:-	Raver1	protein_coding	KNOWN	6.52e+03	1.68e-02	9.42e-02	1.79e-01	8.58e-01	1.00e+00
ENSMUSG00000010277.7	chr11:78287940-78289710:+	2610507B11Rik	protein_coding	KNOWN	7.08e+03	-1.63e-01	9.69e-02	-1.68e+00	9.32e-02	1.00e+00
ENSMUSG00000010290.7	chr1:43098710-43115947:+	AI597479	protein_coding	KNOWN	1.72e+03	-3.14e-02	1.01e-01	-3.11e-01	7.55e-01	1.00e+00
ENSMUSG00000010307.5	chr7:47050640-47054776:+	Tmem86a	protein_coding	KNOWN	2.05e+03	2.64e-02	1.07e-01	2.46e-01	8.06e-01	1.00e+00
ENSMUSG00000010358.9	chr11:101448570-101458464:+	Ifi35	protein_coding	KNOWN	2.15e+03	1.96e-03	1.08e-01	1.81e-02	9.86e-01	1.00e+00
ENSMUSG00000010362.5	chr11:101633737-101635960:+	Rdm1	protein_coding	KNOWN	9.19e+02	-9.38e-02	1.09e-01	-8.65e-01	3.87e-01	1.00e+00
ENSMUSG00000010376.10	chr14:55662267-55671906:-	Nedd8	protein_coding	KNOWN	4.60e+03	5.37e-02	1.02e-01	5.29e-01	5.97e-01	1.00e+00
ENSMUSG00000010392.8	chr11:76748508-76763567:-	Gosr1	protein_coding	KNOWN	3.78e+03	4.05e-02	1.03e-01	3.92e-01	6.95e-01	1.00e+00
ENSMUSG00000010406.7	chr14:54426909-54429750:+	Mrpl52	protein_coding	KNOWN	2.03e+03	9.75e-02	1.05e-01	9.24e-01	3.55e-01	1.00e+00
ENSMUSG00000010453.8	chr1:36367966-36369102:-	Kansl3	protein_coding	KNOWN	3.73e+03	-5.96e-02	1.02e-01	-5.86e-01	5.58e-01	1.00e+00
ENSMUSG00000010505.11	chr2:181819559-181821997:+	Myt1	protein_coding	KNOWN	6.56e+03	-2.16e-01	9.48e-02	-2.28e+00	2.27e-02	1.00e+00
ENSMUSG00000010517.7	chr4:109840785-109925378:+	Faf1	protein_coding	KNOWN	4.40e+03	1.59e-01	9.07e-02	1.76e+00	7.90e-02	1.00e+00
ENSMUSG00000010554.10	chr11:74808529-74817511:+	Mettl16	protein_coding	KNOWN	2.92e+03	8.54e-02	9.38e-02	9.11e-01	3.62e-01	1.00e+00
ENSMUSG00000010607.8	chr9:22156946-22158325:+	Pigyl	protein_coding	KNOWN	1.63e+03	4.75e-02	1.04e-01	4.57e-01	6.48e-01	1.00e+00
ENSMUSG00000010608.11	chr12:83674853-83677898:+	Rbm25	protein_coding	KNOWN	6.80e+03	-1.33e-01	1.02e-01	-1.30e+00	1.93e-01	1.00e+00
ENSMUSG00000010609.11	chr1:180245638-180263438:-	Psen2	protein_coding	KNOWN	2.01e+03	-6.55e-03	1.01e-01	-6.45e-02	9.49e-01	1.00e+00
ENSMUSG00000010663.4	chr19:10182888-10196870:+	Fads1	protein_coding	KNOWN	1.70e+03	-1.56e-01	9.96e-02	-1.56e+00	1.18e-01	1.00e+00
ENSMUSG00000010721.11	chr5:29229814-29378390:-	Lmbr1	protein_coding	KNOWN	7.39e+02	-1.01e-01	1.04e-01	-9.71e-01	3.32e-01	1.00e+00
ENSMUSG00000010755.12	chr7:143592424-143600031:-	Cars	protein_coding	KNOWN	2.45e+03	-5.29e-02	1.08e-01	-4.91e-01	6.24e-01	1.00e+00
ENSMUSG00000010830.7	chr15:79516408-79527739:+	Kdelr3	protein_coding	KNOWN	1.99e+03	-4.69e-02	1.01e-01	-4.65e-01	6.42e-01	1.00e+00
ENSMUSG00000010911.8	chr2:103091836-103092638:+	Apip	protein_coding	KNOWN	6.66e+02	6.33e-02	1.04e-01	6.07e-01	5.44e-01	1.00e+00
ENSMUSG00000010914.6	chr2:103039619-103073462:-	Pdhx	protein_coding	KNOWN	6.64e+02	-5.12e-02	1.04e-01	-4.91e-01	6.23e-01	1.00e+00
ENSMUSG00000010936.10	chr8:110618638-110720396:+	Vac14	protein_coding	KNOWN	1.58e+03	-4.75e-02	1.07e-01	-4.44e-01	6.57e-01	1.00e+00
ENSMUSG00000011096.12	chr7:44852920-44854644:+	Akt1s1	protein_coding	KNOWN	3.75e+03	1.11e-03	9.93e-02	1.12e-02	9.91e-01	1.00e+00
ENSMUSG00000011114.13	chr9:37653856-37657168:-	Tbrg1	protein_coding	KNOWN	8.82e+03	9.33e-02	9.61e-02	9.71e-01	3.32e-01	1.00e+00
ENSMUSG00000011148.9	chr12:112620047-112641354:+	Adssl1	protein_coding	KNOWN	1.79e+02	-1.44e-01	1.10e-01	-1.31e+00	1.90e-01	1.00e+00
ENSMUSG00000011158.7	chr12:112959862-113000621:-	Brf1	protein_coding	KNOWN	3.01e+03	-1.33e-01	1.08e-01	-1.23e+00	2.19e-01	1.00e+00
ENSMUSG00000011179.7	chr12:17544873-17551502:+	Odc1	protein_coding	KNOWN	1.78e+03	-7.67e-02	1.09e-01	-7.00e-01	4.84e-01	1.00e+00
ENSMUSG00000011254.12	chr11:45954270-45955483:-	Thg1l	protein_coding	KNOWN	5.75e+02	4.31e-02	1.09e-01	3.95e-01	6.93e-01	1.00e+00
ENSMUSG00000011257.15	chr4:123297180-123298832:+	Pabpc4	protein_coding	KNOWN	2.33e+03	3.92e-02	9.86e-02	3.98e-01	6.91e-01	1.00e+00
ENSMUSG00000011267.7	chr7:19577287-19580656:+	Zfp296	protein_coding	KNOWN	2.54e+02	-3.72e-02	1.11e-01	-3.36e-01	7.37e-01	1.00e+00
ENSMUSG00000011306.6	chr8:70042813-70071953:+	Sugp1	protein_coding	KNOWN	3.05e+03	-2.15e-02	1.08e-01	-1.99e-01	8.42e-01	1.00e+00
ENSMUSG00000011382.6	chr7:45475630-45479931:-	Dhdh	protein_coding	KNOWN	1.09e+03	-8.96e-02	1.07e-01	-8.41e-01	4.00e-01	1.00e+00
ENSMUSG00000011427.11	chr7:29816072-29832042:+	Zfp790	protein_coding	KNOWN	1.34e+03	5.73e-02	1.07e-01	5.33e-01	5.94e-01	1.00e+00
ENSMUSG00000011463.5	chr3:20264189-20266443:-	Cpb1	protein_coding	KNOWN	1.76e+03	5.29e-02	4.22e-02	1.25e+00	2.09e-01	1.00e+00
ENSMUSG00000011589.8	chr17:55986511-55996881:+	Fsd1	protein_coding	KNOWN	2.05e+02	-2.35e-02	9.73e-02	-2.41e-01	8.10e-01	1.00e+00
ENSMUSG00000011658.10	chr7:44898267-44900624:+	Fuz	protein_coding	KNOWN	3.62e+03	-1.05e-01	1.11e-01	-9.45e-01	3.44e-01	1.00e+00
ENSMUSG00000011751.12	chr7:27445954-27446517:-	Sptbn4	protein_coding	KNOWN	5.62e+03	-2.07e-01	1.10e-01	-1.88e+00	6.03e-02	1.00e+00
ENSMUSG00000011752.6	chr19:41911871-41918664:+	Pgam1	protein_coding	KNOWN	6.07e+02	6.59e-04	1.08e-01	6.10e-03	9.95e-01	1.00e+00
ENSMUSG00000011831.12	chr5:107872630-107875052:-	Evi5	protein_coding	KNOWN	2.09e+03	2.00e-02	1.06e-01	1.89e-01	8.50e-01	1.00e+00
ENSMUSG00000011832.11	chr8:4206249-4211257:+	Evi5l	protein_coding	KNOWN	3.10e+03	-9.06e-02	1.05e-01	-8.60e-01	3.90e-01	1.00e+00
ENSMUSG00000011837.3	chr8:4253102-4256219:+	Snapc2	protein_coding	KNOWN	1.70e+03	-1.33e-03	1.02e-01	-1.30e-02	9.90e-01	1.00e+00
ENSMUSG00000011877.9	chr11:77505136-77506039:+	Git1	protein_coding	KNOWN	8.08e+03	-1.26e-02	9.30e-02	-1.35e-01	8.93e-01	1.00e+00
ENSMUSG00000011884.9	chr5:114670228-114690908:-	Gltp	protein_coding	KNOWN	1.84e+03	7.04e-02	1.01e-01	6.97e-01	4.86e-01	1.00e+00
ENSMUSG00000011958.13	chr9:70003379-70004763:+	Bnip2	protein_coding	KNOWN	1.10e+03	-1.48e-01	1.07e-01	-1.38e+00	1.68e-01	1.00e+00
ENSMUSG00000011960.8	chr15:98558598-98567680:-	Ccnt1	protein_coding	KNOWN	2.68e+03	-8.46e-02	1.01e-01	-8.42e-01	4.00e-01	1.00e+00
ENSMUSG00000012076.7	chr12:55836366-55869735:+	Brms1l	protein_coding	KNOWN	9.43e+02	3.10e-02	1.04e-01	2.98e-01	7.66e-01	1.00e+00
ENSMUSG00000012114.12	chr16:17651221-17722930:-	Med15	protein_coding	KNOWN	3.95e+03	2.94e-02	9.38e-02	3.14e-01	7.54e-01	1.00e+00
ENSMUSG00000012117.9	chr4:133980194-133996924:-	Dhdds	protein_coding	KNOWN	6.87e+03	8.31e-02	9.44e-02	8.81e-01	3.79e-01	1.00e+00
ENSMUSG00000012126.12	chr4:134125927-134126775:+	Ubxn11	protein_coding	KNOWN	1.10e+03	-7.56e-02	1.08e-01	-7.02e-01	4.83e-01	1.00e+00
ENSMUSG00000012296.11	chr17:46257851-46283026:-	Tjap1	protein_coding	KNOWN	2.49e+03	-1.04e-01	1.05e-01	-9.89e-01	3.23e-01	1.00e+00
ENSMUSG00000012350.11	chr2:103279104-103303167:-	Ehf	protein_coding	KNOWN	1.98e+03	-1.15e-01	1.02e-01	-1.13e+00	2.59e-01	1.00e+00
ENSMUSG00000012405.11	chr14:18269304-18271391:-	Rpl15	protein_coding	KNOWN	6.79e+03	3.72e-02	1.02e-01	3.65e-01	7.15e-01	1.00e+00
ENSMUSG00000012422.10	chr13:90089762-90104661:+	Tmem167	protein_coding	KNOWN	2.87e+03	7.01e-02	9.89e-02	7.09e-01	4.78e-01	1.00e+00
ENSMUSG00000012429.8	chr13:17695413-17699105:+	Mplkip	protein_coding	KNOWN	1.01e+03	3.73e-02	1.04e-01	3.60e-01	7.19e-01	1.00e+00
ENSMUSG00000012483.4	chr6:8257221-8259140:-	Rpa3	protein_coding	KNOWN	6.89e+02	7.79e-02	1.09e-01	7.11e-01	4.77e-01	1.00e+00
ENSMUSG00000012535.10	chr6:29589088-29609613:-	Tnpo3	protein_coding	KNOWN	4.36e+03	-3.57e-02	9.44e-02	-3.79e-01	7.05e-01	1.00e+00
ENSMUSG00000012609.14	chr12:85939389-86061893:+	Ttll5	protein_coding	KNOWN	1.52e+03	-8.67e-02	1.07e-01	-8.10e-01	4.18e-01	1.00e+00
ENSMUSG00000012640.12	chr7:43301610-43313063:-	Zfp715	protein_coding	KNOWN	1.87e+03	-1.35e-01	1.07e-01	-1.26e+00	2.06e-01	1.00e+00
ENSMUSG00000012848.10	chr7:12926038-12926684:+	Rps5	protein_coding	KNOWN	3.54e+04	1.49e-01	9.74e-02	1.53e+00	1.27e-01	1.00e+00
ENSMUSG00000013033.12	chr8:83937655-83938865:+	Lphn1	protein_coding	KNOWN	9.24e+03	-1.66e-01	1.10e-01	-1.50e+00	1.33e-01	1.00e+00
ENSMUSG00000013076.11	chr9:14593478-14614586:-	Amotl1	protein_coding	KNOWN	8.30e+03	1.12e-01	1.09e-01	1.02e+00	3.06e-01	1.00e+00
ENSMUSG00000013089.11	chr16:22412924-22439570:-	Etv5	protein_coding	KNOWN	4.64e+02	1.40e-01	1.08e-01	1.29e+00	1.96e-01	1.00e+00
ENSMUSG00000013150.11	chr8:105727101-105758596:-	Gfod2	protein_coding	KNOWN	1.97e+03	-1.60e-02	9.76e-02	-1.64e-01	8.70e-01	1.00e+00
ENSMUSG00000013155.9	chr8:105703655-105707933:-	Enkd1	protein_coding	KNOWN	6.64e+02	-7.92e-02	1.10e-01	-7.23e-01	4.70e-01	1.00e+00
ENSMUSG00000013160.7	chr8:105530651-105539476:-	Atp6v0d1	protein_coding	KNOWN	1.05e+04	7.37e-02	9.38e-02	7.86e-01	4.32e-01	1.00e+00
ENSMUSG00000013236.12	chr17:56422237-56476369:-	Ptprs	protein_coding	KNOWN	1.42e+03	-1.74e-01	1.11e-01	-1.57e+00	1.16e-01	1.00e+00
ENSMUSG00000013275.9	chr1:131842840-131846629:+	Slc41a1	protein_coding	KNOWN	1.78e+03	1.00e-01	1.07e-01	9.37e-01	3.49e-01	1.00e+00
ENSMUSG00000013367.4	chr7:43472907-43490075:-	Iglon5	protein_coding	KNOWN	3.76e+02	-1.61e-01	1.09e-01	-1.47e+00	1.41e-01	1.00e+00
ENSMUSG00000013419.6	chr9:121760033-121771742:+	Zfp651	protein_coding	KNOWN	5.05e+03	-2.35e-02	9.93e-02	-2.37e-01	8.13e-01	1.00e+00
ENSMUSG00000013465.14	chr2:25205167-25210700:-	Nelfb	protein_coding	KNOWN	5.15e+03	-6.85e-02	9.25e-02	-7.41e-01	4.59e-01	1.00e+00
ENSMUSG00000013495.11	chr5:108630009-108646671:+	Tmem175	protein_coding	KNOWN	2.64e+03	-4.43e-02	1.05e-01	-4.23e-01	6.73e-01	1.00e+00
ENSMUSG00000013539.9	chr16:18320851-18348083:-	Tango2	protein_coding	KNOWN	9.94e+02	-5.46e-02	1.09e-01	-5.01e-01	6.17e-01	1.00e+00
ENSMUSG00000013593.8	chr1:171238738-171251388:-	Ndufs2	protein_coding	KNOWN	1.20e+04	9.12e-02	8.99e-02	1.02e+00	3.10e-01	1.00e+00
ENSMUSG00000013622.11	chr5:31053870-31054623:+	Atraid	protein_coding	KNOWN	5.23e+03	4.98e-02	9.24e-02	5.39e-01	5.90e-01	1.00e+00
ENSMUSG00000013629.12	chr5:31075813-31076664:+	Cad	protein_coding	KNOWN	2.58e+03	-4.02e-02	1.02e-01	-3.92e-01	6.95e-01	1.00e+00
ENSMUSG00000013646.13	chr11:58345312-58346950:+	Sh3bp5l	protein_coding	KNOWN	2.94e+03	-1.47e-02	9.30e-02	-1.58e-01	8.74e-01	1.00e+00
ENSMUSG00000013662.5	chr19:32672563-32712298:-	Atad1	protein_coding	KNOWN	4.16e+03	8.60e-02	1.05e-01	8.17e-01	4.14e-01	1.00e+00
ENSMUSG00000013663.7	chr19:32811225-32817977:+	Pten	protein_coding	KNOWN	3.56e+03	1.27e-02	1.08e-01	1.18e-01	9.06e-01	1.00e+00
ENSMUSG00000013698.8	chr1:172199775-172206804:-	Pea15a	protein_coding	KNOWN	3.62e+03	-2.62e-02	9.21e-02	-2.85e-01	7.76e-01	1.00e+00
ENSMUSG00000013736.12	chr6:106769213-106773055:+	Trnt1	protein_coding	KNOWN	1.80e+03	3.68e-02	1.00e-01	3.66e-01	7.14e-01	1.00e+00
ENSMUSG00000013787.11	chr17:34910975-34914052:+	Ehmt2	protein_coding	KNOWN	1.95e+04	-8.18e-02	1.03e-01	-7.93e-01	4.28e-01	1.00e+00
ENSMUSG00000013822.6	chr9:22112990-22117148:-	Elof1	protein_coding	KNOWN	5.83e+03	-1.01e-02	1.04e-01	-9.77e-02	9.22e-01	1.00e+00
ENSMUSG00000013833.11	chr10:79903382-79908923:-	Med16	protein_coding	KNOWN	3.25e+03	-2.01e-02	1.02e-01	-1.97e-01	8.44e-01	1.00e+00
ENSMUSG00000013846.9	chr15:67102875-67113992:-	St3gal1	protein_coding	KNOWN	9.74e+02	-1.28e-01	1.11e-01	-1.16e+00	2.47e-01	1.00e+00
ENSMUSG00000013858.10	chr10:79977963-79978776:-	Tmem259	protein_coding	KNOWN	8.14e+03	-1.08e-01	1.09e-01	-9.86e-01	3.24e-01	1.00e+00
ENSMUSG00000013878.13	chr8:26123877-26141078:+	Rnf170	protein_coding	KNOWN	8.25e+02	-5.24e-02	1.07e-01	-4.88e-01	6.26e-01	1.00e+00
ENSMUSG00000013921.10	chr7:30303902-30307304:+	Clip3	protein_coding	KNOWN	5.53e+03	1.07e-01	9.76e-02	1.09e+00	2.74e-01	1.00e+00
ENSMUSG00000013973.8	chr1:171337967-171340225:+	Dedd	protein_coding	KNOWN	3.48e+03	-1.18e-03	9.66e-02	-1.22e-02	9.90e-01	1.00e+00
ENSMUSG00000013997.6	chr1:171344148-171345645:-	Nit1	protein_coding	KNOWN	5.06e+03	-2.13e-02	9.95e-02	-2.14e-01	8.31e-01	1.00e+00
ENSMUSG00000014039.13	chr16:97837681-97851227:-	Prdm15	protein_coding	KNOWN	1.27e+03	-5.61e-02	1.08e-01	-5.22e-01	6.02e-01	1.00e+00
ENSMUSG00000014074.13	chr16:32277461-32301434:+	Rnf168	protein_coding	KNOWN	1.85e+03	3.32e-02	1.01e-01	3.30e-01	7.41e-01	1.00e+00
ENSMUSG00000014075.11	chr16:32419795-32429099:+	Tctex1d2	protein_coding	KNOWN	1.26e+03	-2.68e-02	1.02e-01	-2.62e-01	7.93e-01	1.00e+00
ENSMUSG00000014077.9	chr2:119566605-119585405:+	Chp1	protein_coding	KNOWN	4.19e+03	4.11e-02	1.11e-01	3.71e-01	7.11e-01	1.00e+00
ENSMUSG00000014177.6	chr11:62883662-62916780:+	Tvp23b	protein_coding	KNOWN	6.30e+03	7.21e-02	1.10e-01	6.58e-01	5.11e-01	1.00e+00
ENSMUSG00000014195.11	chr11:100598336-100619659:-	Dnajc7	protein_coding	KNOWN	6.85e+03	8.23e-02	9.19e-02	8.96e-01	3.70e-01	1.00e+00
ENSMUSG00000014226.6	chr1:160208087-160212726:-	Cacybp	protein_coding	KNOWN	4.30e+03	1.34e-01	1.02e-01	1.32e+00	1.87e-01	1.00e+00
ENSMUSG00000014232.10	chr16:3909106-3923912:+	Cluap1	protein_coding	KNOWN	1.66e+03	8.21e-03	1.01e-01	8.09e-02	9.36e-01	1.00e+00
ENSMUSG00000014243.5	chr11:62267224-62281375:-	Zswim7	protein_coding	KNOWN	4.52e+02	8.95e-02	1.10e-01	8.12e-01	4.17e-01	1.00e+00
ENSMUSG00000014245.8	chr11:62458608-62512238:+	Pigl	protein_coding	KNOWN	3.26e+02	-1.25e-02	1.10e-01	-1.13e-01	9.10e-01	1.00e+00
ENSMUSG00000014294.4	chr18:36742332-36744557:-	Ndufa2	protein_coding	KNOWN	5.34e+03	7.94e-03	1.08e-01	7.34e-02	9.42e-01	1.00e+00
ENSMUSG00000014301.8	chr16:4616602-4618154:-	Pam16	protein_coding	KNOWN	1.61e+02	-8.96e-02	1.06e-01	-8.42e-01	4.00e-01	1.00e+00
ENSMUSG00000014303.9	chr16:4611628-4624924:+	Glis2	protein_coding	KNOWN	2.70e+03	5.85e-02	1.00e-01	5.84e-01	5.59e-01	1.00e+00
ENSMUSG00000014313.10	chr15:35935387-35938009:-	Cox6c	protein_coding	KNOWN	5.38e+03	6.15e-02	1.04e-01	5.94e-01	5.53e-01	1.00e+00
ENSMUSG00000014329.10	chr10:70934502-70948489:-	Bicc1	protein_coding	KNOWN	1.95e+03	1.95e-02	1.02e-01	1.91e-01	8.49e-01	1.00e+00
ENSMUSG00000014349.7	chr11:96047432-96065388:-	Ube2z	protein_coding	KNOWN	9.81e+03	5.65e-02	9.01e-02	6.27e-01	5.31e-01	1.00e+00
ENSMUSG00000014353.10	chr2:128849960-128851411:+	Tmem87b	protein_coding	KNOWN	3.29e+03	-1.44e-01	9.48e-02	-1.52e+00	1.28e-01	1.00e+00
ENSMUSG00000014355.6	chr2:128685049-128687354:-	Anapc1	protein_coding	KNOWN	6.33e+03	-1.32e-01	9.12e-02	-1.45e+00	1.47e-01	1.00e+00
ENSMUSG00000014402.10	chr7:46907051-46919937:-	Tsg101	protein_coding	KNOWN	3.48e+03	6.99e-02	9.80e-02	7.13e-01	4.76e-01	1.00e+00
ENSMUSG00000014418.11	chr7:46789074-46791076:-	Hps5	protein_coding	KNOWN	2.05e+03	-1.24e-01	1.11e-01	-1.12e+00	2.64e-01	1.00e+00
ENSMUSG00000014426.8	chr17:12227621-12318660:-	Map3k4	protein_coding	KNOWN	2.42e+03	-6.13e-02	1.00e-01	-6.12e-01	5.41e-01	1.00e+00
ENSMUSG00000014470.4	chr8:122468009-122475688:-	Rnf166	protein_coding	KNOWN	2.89e+03	-9.81e-03	1.04e-01	-9.43e-02	9.25e-01	1.00e+00
ENSMUSG00000014496.7	chr14:31700015-31830415:-	Ankrd28	protein_coding	KNOWN	1.38e+03	-7.28e-02	1.04e-01	-6.99e-01	4.84e-01	1.00e+00
ENSMUSG00000014498.5	chr10:128389290-128408704:+	Ankrd52	protein_coding	KNOWN	2.82e+03	-1.78e-01	1.08e-01	-1.66e+00	9.76e-02	1.00e+00
ENSMUSG00000014503.10	chr18:34409423-34442789:+	Pkd2l2	protein_coding	KNOWN	7.02e+02	-6.60e-02	1.07e-01	-6.14e-01	5.39e-01	1.00e+00
ENSMUSG00000014504.12	chr18:34331176-34336553:+	Srp19	protein_coding	KNOWN	1.42e+03	-1.38e-02	9.93e-02	-1.39e-01	8.90e-01	1.00e+00
ENSMUSG00000014550.10	chr6:92211596-92214569:-	Zfyve20	protein_coding	KNOWN	2.41e+03	2.06e-02	1.03e-01	2.00e-01	8.42e-01	1.00e+00
ENSMUSG00000014551.8	chr6:92178313-92183971:-	Mrps25	protein_coding	KNOWN	4.54e+03	-2.12e-02	9.89e-02	-2.15e-01	8.30e-01	1.00e+00
ENSMUSG00000014554.9	chr6:83490208-83506907:-	Dguok	protein_coding	KNOWN	1.93e+03	-4.54e-02	1.05e-01	-4.33e-01	6.65e-01	1.00e+00
ENSMUSG00000014601.9	chr3:107612532-107631710:-	Strip1	protein_coding	KNOWN	3.73e+03	1.19e-02	9.99e-02	1.19e-01	9.05e-01	1.00e+00
ENSMUSG00000014602.11	chr1:93077724-93101834:-	Kif1a	protein_coding	KNOWN	1.31e+04	-5.89e-02	1.01e-01	-5.85e-01	5.59e-01	1.00e+00
ENSMUSG00000014606.10	chr11:70645915-70646899:-	Slc25a11	protein_coding	KNOWN	4.92e+03	-3.62e-03	9.46e-02	-3.82e-02	9.69e-01	1.00e+00
ENSMUSG00000014633.11	chr8:116889632-116921365:-	Cmc2	protein_coding	KNOWN	5.67e+02	9.01e-02	1.09e-01	8.24e-01	4.10e-01	1.00e+00
ENSMUSG00000014668.11	chr5:110135840-110171972:+	Chfr	protein_coding	KNOWN	1.98e+03	-9.39e-02	1.06e-01	-8.85e-01	3.76e-01	1.00e+00
ENSMUSG00000014748.9	chr6:83773607-83775758:-	Tex261	protein_coding	KNOWN	4.86e+03	9.32e-02	1.06e-01	8.80e-01	3.79e-01	1.00e+00
ENSMUSG00000014763.7	chr17:15396246-15433580:+	Fam120b	protein_coding	KNOWN	3.78e+03	-3.70e-02	9.69e-02	-3.82e-01	7.02e-01	1.00e+00
ENSMUSG00000014767.12	chr17:15515483-15516935:+	Tbp	protein_coding	KNOWN	2.71e+03	-4.38e-02	1.01e-01	-4.34e-01	6.64e-01	1.00e+00
ENSMUSG00000014769.9	chr17:15475721-15498276:-	Psmb1	protein_coding	KNOWN	8.91e+03	6.21e-02	9.47e-02	6.56e-01	5.12e-01	1.00e+00
ENSMUSG00000014771.8	chr17:15522791-15526986:-	Pdcd2	protein_coding	KNOWN	1.29e+03	4.08e-02	9.99e-02	4.08e-01	6.83e-01	1.00e+00
ENSMUSG00000014773.9	chr17:15374794-15376872:-	Dll1	protein_coding	KNOWN	5.66e+02	-8.82e-02	1.07e-01	-8.21e-01	4.12e-01	1.00e+00
ENSMUSG00000014776.6	chr8:105276447-105281939:+	Nol3	protein_coding	KNOWN	1.16e+03	-1.78e-02	9.89e-02	-1.80e-01	8.57e-01	1.00e+00
ENSMUSG00000014778.6	chr8:105336553-105337907:-	Fhod1	protein_coding	KNOWN	8.42e+02	-1.13e-01	1.07e-01	-1.05e+00	2.92e-01	1.00e+00
ENSMUSG00000014791.9	chr8:105305601-105310623:+	Elmo3	protein_coding	KNOWN	3.71e+03	-7.24e-02	1.11e-01	-6.54e-01	5.13e-01	1.00e+00
ENSMUSG00000014837.10	chr8:105280410-105289528:-	4931428F04Rik	protein_coding	KNOWN	1.41e+03	-1.15e-01	9.97e-02	-1.15e+00	2.50e-01	1.00e+00
ENSMUSG00000014846.8	chr8:105467683-105468662:-	Tppp3	protein_coding	KNOWN	1.00e+03	-3.10e-02	1.07e-01	-2.91e-01	7.71e-01	1.00e+00
ENSMUSG00000014850.11	chr13:92351127-92354985:-	Msh3	protein_coding	KNOWN	1.17e+03	-5.43e-02	1.05e-01	-5.19e-01	6.04e-01	1.00e+00
ENSMUSG00000014856.8	chr8:105326455-105334801:+	Tmem208	protein_coding	KNOWN	2.68e+03	-1.14e-01	1.10e-01	-1.04e+00	2.98e-01	1.00e+00
ENSMUSG00000014859.8	chr8:105297663-105305369:+	E2f4	protein_coding	KNOWN	3.21e+03	-3.97e-02	9.86e-02	-4.03e-01	6.87e-01	1.00e+00
ENSMUSG00000014867.5	chr2:26924970-26933781:-	Surf4	protein_coding	KNOWN	2.71e+04	8.78e-02	9.72e-02	9.04e-01	3.66e-01	1.00e+00
ENSMUSG00000014873.11	chr2:26917428-26919835:+	Surf2	protein_coding	KNOWN	2.36e+03	-1.10e-01	1.10e-01	-1.00e+00	3.15e-01	1.00e+00
ENSMUSG00000014905.3	chr12:44205897-44210068:-	Dnajb9	protein_coding	KNOWN	1.08e+04	1.98e-01	1.11e-01	1.79e+00	7.39e-02	1.00e+00
ENSMUSG00000014907.9	chr8:66860217-66890564:+	Naf1	protein_coding	KNOWN	5.99e+02	6.55e-02	1.07e-01	6.13e-01	5.40e-01	1.00e+00
ENSMUSG00000014932.11	chr5:32611171-32687066:+	Yes1	protein_coding	KNOWN	1.14e+03	-2.39e-02	1.10e-01	-2.17e-01	8.28e-01	1.00e+00
ENSMUSG00000014956.11	chr5:32478095-32485312:+	Ppp1cb	protein_coding	KNOWN	2.56e+04	8.13e-03	1.07e-01	7.59e-02	9.40e-01	1.00e+00
ENSMUSG00000014959.8	chr2:70687813-70691721:+	Gorasp2	protein_coding	KNOWN	1.43e+04	1.12e-01	9.61e-02	1.17e+00	2.43e-01	1.00e+00
ENSMUSG00000014980.10	chr1:152384203-152386620:-	Tsen15	protein_coding	KNOWN	1.02e+03	-3.27e-02	1.04e-01	-3.14e-01	7.53e-01	1.00e+00
ENSMUSG00000015002.12	chr15:65857508-65867189:+	Efr3a	protein_coding	KNOWN	5.00e+03	6.38e-02	1.07e-01	5.95e-01	5.52e-01	1.00e+00
ENSMUSG00000015013.8	chr8:122611626-122615588:+	Trappc2l	protein_coding	KNOWN	3.12e+03	3.85e-02	9.90e-02	3.89e-01	6.98e-01	1.00e+00
ENSMUSG00000015016.7	chr8:122775505-122817880:+	Acsf3	protein_coding	KNOWN	2.61e+03	-3.27e-02	9.92e-02	-3.29e-01	7.42e-01	1.00e+00
ENSMUSG00000015023.7	chr8:110980473-110997770:-	Ddx19a	protein_coding	KNOWN	2.27e+03	1.82e-02	9.53e-02	1.90e-01	8.49e-01	1.00e+00
ENSMUSG00000015027.10	chr8:122578238-122611487:-	Galns	protein_coding	KNOWN	4.39e+03	1.46e-01	9.68e-02	1.51e+00	1.32e-01	1.00e+00
ENSMUSG00000015083.7	chr2:25498897-25500114:-	C8g	protein_coding	KNOWN	1.69e+02	-1.59e-01	1.07e-01	-1.48e+00	1.38e-01	1.00e+00
ENSMUSG00000015087.10	chr2:25596488-25608456:-	Rabl6	protein_coding	KNOWN	1.04e+04	-7.94e-02	1.05e-01	-7.58e-01	4.49e-01	1.00e+00
ENSMUSG00000015092.5	chr2:25560585-25562082:+	Edf1	protein_coding	KNOWN	5.59e+03	-2.63e-02	1.06e-01	-2.50e-01	8.03e-01	1.00e+00
ENSMUSG00000015094.12	chr2:25408873-25409491:+	Npdc1	protein_coding	KNOWN	1.26e+04	-3.80e-02	1.02e-01	-3.72e-01	7.10e-01	1.00e+00
ENSMUSG00000015095.8	chr2:25503907-25504945:+	Fbxw5	protein_coding	KNOWN	7.01e+03	-1.11e-01	1.08e-01	-1.03e+00	3.04e-01	1.00e+00
ENSMUSG00000015120.11	chr17:25272663-25273259:-	Ube2i	protein_coding	KNOWN	2.14e+03	-1.59e-01	1.06e-01	-1.50e+00	1.34e-01	1.00e+00
ENSMUSG00000015126.9	chr17:25240170-25242798:+	Tsr3	protein_coding	KNOWN	2.05e+03	-2.84e-02	1.09e-01	-2.61e-01	7.94e-01	1.00e+00
ENSMUSG00000015143.10	chr12:80168322-80260091:-	Actn1	protein_coding	KNOWN	3.52e+03	2.26e-01	1.06e-01	2.14e+00	3.23e-02	1.00e+00
ENSMUSG00000015149.9	chr7:28785557-28788260:+	Sirt2	protein_coding	KNOWN	4.13e+03	1.44e-02	9.54e-02	1.51e-01	8.80e-01	1.00e+00
ENSMUSG00000015165.12	chr7:28821213-28822244:+	Hnrnpl	protein_coding	KNOWN	1.58e+04	-6.41e-02	1.01e-01	-6.36e-01	5.25e-01	1.00e+00
ENSMUSG00000015176.9	chr19:46075863-46085528:+	Nolc1	protein_coding	KNOWN	3.53e+03	1.65e-02	9.92e-02	1.66e-01	8.68e-01	1.00e+00
ENSMUSG00000015189.8	chr6:4601203-4621132:+	Casd1	protein_coding	KNOWN	2.99e+03	5.84e-02	1.01e-01	5.79e-01	5.63e-01	1.00e+00
ENSMUSG00000015202.9	chr10:7119063-7135506:-	Cnksr3	protein_coding	KNOWN	1.74e+03	-5.77e-02	1.00e-01	-5.74e-01	5.66e-01	1.00e+00
ENSMUSG00000015214.10	chrX:71393991-71418664:+	Mtmr1	protein_coding	KNOWN	1.22e+03	-6.81e-02	1.06e-01	-6.45e-01	5.19e-01	1.00e+00
ENSMUSG00000015217.7	chrX:71557783-71559773:+	Hmgb3	protein_coding	KNOWN	4.89e+02	-5.20e-02	1.11e-01	-4.69e-01	6.39e-01	1.00e+00
ENSMUSG00000015222.13	chr1:66433575-66439453:+	Map2	protein_coding	KNOWN	1.32e+04	-8.02e-02	9.27e-02	-8.65e-01	3.87e-01	1.00e+00
ENSMUSG00000015243.4	chr4:53035488-53040926:-	Abca1	protein_coding	KNOWN	5.29e+03	5.43e-04	1.11e-01	4.91e-03	9.96e-01	1.00e+00
ENSMUSG00000015247.6	chr4:53020976-53021505:+	Nipsnap3b	protein_coding	KNOWN	1.24e+03	4.68e-03	1.07e-01	4.38e-02	9.65e-01	1.00e+00
ENSMUSG00000015289.4	chrX:74352162-74353575:-	Lage3	protein_coding	KNOWN	1.57e+03	5.18e-02	1.03e-01	5.05e-01	6.14e-01	1.00e+00
ENSMUSG00000015290.11	chrX:74367797-74368503:-	Ubl4	protein_coding	KNOWN	3.35e+03	1.96e-02	9.36e-02	2.09e-01	8.34e-01	1.00e+00
ENSMUSG00000015291.6	chrX:74310381-74311033:+	Gdi1	protein_coding	KNOWN	1.77e+04	-7.88e-02	9.29e-02	-8.48e-01	3.96e-01	1.00e+00
ENSMUSG00000015305.5	chr10:8722219-8886070:-	Sash1	protein_coding	KNOWN	1.33e+03	-4.03e-02	1.09e-01	-3.69e-01	7.12e-01	1.00e+00
ENSMUSG00000015312.8	chr10:80930091-80932204:+	Gadd45b	protein_coding	KNOWN	5.20e+03	-5.18e-02	1.11e-01	-4.69e-01	6.39e-01	1.00e+00
ENSMUSG00000015335.12	chr2:30091331-30093616:-	Zdhhc12	protein_coding	KNOWN	1.03e+03	-3.74e-02	1.07e-01	-3.48e-01	7.28e-01	1.00e+00
ENSMUSG00000015337.5	chr2:30171493-30174069:+	Endog	protein_coding	KNOWN	1.36e+03	-5.09e-02	1.10e-01	-4.64e-01	6.42e-01	1.00e+00
ENSMUSG00000015341.12	chr8:23242266-23245178:-	Golga7	protein_coding	KNOWN	3.25e+03	7.73e-02	9.34e-02	8.28e-01	4.08e-01	1.00e+00
ENSMUSG00000015342.6	chrX:9272756-9313250:+	Xk	protein_coding	KNOWN	7.17e+02	2.94e-02	1.11e-01	2.65e-01	7.91e-01	1.00e+00
ENSMUSG00000015357.6	chr9:65310152-65318737:+	Clpx	protein_coding	KNOWN	3.73e+03	6.20e-02	9.29e-02	6.67e-01	5.05e-01	1.00e+00
ENSMUSG00000015363.9	chr15:89084709-89085624:+	Trabd	protein_coding	KNOWN	8.37e+03	3.65e-02	9.13e-02	4.00e-01	6.89e-01	1.00e+00
ENSMUSG00000015377.9	chr15:89182217-89196474:-	Dennd6b	protein_coding	KNOWN	2.82e+03	-5.34e-02	7.23e-02	-7.38e-01	4.61e-01	1.00e+00
ENSMUSG00000015396.3	chr13:43785107-43803130:+	Cd83	protein_coding	KNOWN	1.76e+03	-1.20e-01	1.06e-01	-1.13e+00	2.59e-01	1.00e+00
ENSMUSG00000015401.8	chrX:164092189-164118214:+	Tmem27	protein_coding	KNOWN	1.47e+05	1.92e-01	9.74e-02	1.97e+00	4.88e-02	1.00e+00
ENSMUSG00000015405.11	chrX:164162178-164185824:+	Ace2	protein_coding	KNOWN	5.31e+04	3.24e-02	1.00e-01	3.23e-01	7.47e-01	1.00e+00
ENSMUSG00000015461.11	chr17:34651627-34652103:+	Atf6b	protein_coding	KNOWN	4.05e+03	-1.50e-02	1.00e-01	-1.50e-01	8.81e-01	1.00e+00
ENSMUSG00000015474.12	chr17:34626489-34627150:-	Ppt2	protein_coding	KNOWN	1.99e+03	-8.52e-02	9.62e-02	-8.86e-01	3.76e-01	1.00e+00
ENSMUSG00000015476.6	chr17:34631404-34632397:+	Prrt1	protein_coding	KNOWN	3.61e+03	-3.68e-02	7.71e-02	-4.78e-01	6.33e-01	1.00e+00
ENSMUSG00000015478.9	chr17:34601782-34603661:-	Rnf5	protein_coding	KNOWN	3.47e+03	6.22e-02	9.43e-02	6.60e-01	5.09e-01	1.00e+00
ENSMUSG00000015484.3	chr1:156075966-156205026:-	Fam163a	protein_coding	KNOWN	4.53e+02	3.09e-02	1.10e-01	2.81e-01	7.78e-01	1.00e+00
ENSMUSG00000015488.10	chr2:27015583-27017435:+	Cacfd1	protein_coding	KNOWN	7.72e+03	8.50e-02	8.97e-02	9.49e-01	3.43e-01	1.00e+00
ENSMUSG00000015501.6	chr10:13967024-14079675:+	Hivep2	protein_coding	KNOWN	1.31e+03	-2.09e-02	1.02e-01	-2.04e-01	8.38e-01	1.00e+00
ENSMUSG00000015522.14	chr3:95489405-95490406:+	Arnt	protein_coding	KNOWN	3.63e+03	-1.01e-01	9.20e-02	-1.10e+00	2.70e-01	1.00e+00
ENSMUSG00000015536.10	chr13:114818905-114825230:+	Mocs2	protein_coding	KNOWN	2.11e+03	2.46e-02	1.02e-01	2.40e-01	8.10e-01	1.00e+00
ENSMUSG00000015542.13	chr11:115184978-115187276:-	Nat9	protein_coding	KNOWN	3.10e+03	-7.07e-02	1.10e-01	-6.43e-01	5.20e-01	1.00e+00
ENSMUSG00000015568.11	chr8:68890744-68895819:+	Lpl	protein_coding	KNOWN	2.47e+04	4.20e-02	1.02e-01	4.10e-01	6.82e-01	1.00e+00
ENSMUSG00000015575.10	chr17:26676412-26697951:+	Atp6v0e	protein_coding	KNOWN	3.39e+03	5.29e-02	9.83e-02	5.38e-01	5.90e-01	1.00e+00
ENSMUSG00000015597.12	chr17:46409629-46411321:+	Zfp318	protein_coding	KNOWN	2.41e+03	-1.87e-01	9.77e-02	-1.91e+00	5.56e-02	1.00e+00
ENSMUSG00000015605.5	chr17:46546839-46556162:-	Srf	protein_coding	KNOWN	5.19e+03	-4.89e-02	9.20e-02	-5.31e-01	5.95e-01	1.00e+00
ENSMUSG00000015647.9	chr2:180177168-180178403:-	Lama5	protein_coding	KNOWN	3.57e+03	-2.33e-01	1.10e-01	-2.11e+00	3.50e-02	1.00e+00
ENSMUSG00000015653.9	chr5:5676095-5694533:-	Steap2	protein_coding	KNOWN	2.31e+03	4.38e-02	1.09e-01	4.03e-01	6.87e-01	1.00e+00
ENSMUSG00000015656.12	chr9:40802342-40802912:+	Hspa8	protein_coding	KNOWN	3.26e+04	-8.85e-02	1.08e-01	-8.19e-01	4.13e-01	1.00e+00
ENSMUSG00000015668.9	chrX:100623377-100626271:-	Pdzd11	protein_coding	KNOWN	1.49e+03	5.19e-02	9.81e-02	5.29e-01	5.97e-01	1.00e+00
ENSMUSG00000015671.10	chr13:14613242-14625671:+	Psma2	protein_coding	KNOWN	5.55e+03	7.79e-02	9.82e-02	7.94e-01	4.27e-01	1.00e+00
ENSMUSG00000015672.3	chr13:14610301-14613037:-	Mrpl32	protein_coding	KNOWN	1.18e+03	-1.07e-01	1.07e-01	-9.99e-01	3.18e-01	1.00e+00
ENSMUSG00000015697.10	chr3:95355583-95357089:-	Setdb1	protein_coding	KNOWN	3.19e+03	-1.08e-01	1.06e-01	-1.02e+00	3.09e-01	1.00e+00
ENSMUSG00000015709.8	chr7:84246281-84409959:-	Arnt2	protein_coding	KNOWN	5.88e+03	-1.86e-02	9.79e-02	-1.90e-01	8.49e-01	1.00e+00
ENSMUSG00000015711.8	chr3:95265158-95268944:-	Prune	protein_coding	KNOWN	1.92e+03	2.00e-02	1.03e-01	1.94e-01	8.46e-01	1.00e+00
ENSMUSG00000015714.7	chr3:95320940-95321957:+	Cers2	protein_coding	KNOWN	6.12e+03	8.26e-03	9.42e-02	8.77e-02	9.30e-01	1.00e+00
ENSMUSG00000015733.9	chr6:17660606-17665686:+	Capza2	protein_coding	KNOWN	6.01e+03	3.19e-02	1.01e-01	3.16e-01	7.52e-01	1.00e+00
ENSMUSG00000015745.5	chr3:95995335-95995798:-	Plekho1	protein_coding	KNOWN	6.50e+02	-7.94e-02	1.08e-01	-7.33e-01	4.63e-01	1.00e+00
ENSMUSG00000015747.5	chr3:96056887-96057719:-	Vps45	protein_coding	KNOWN	1.89e+03	9.11e-02	1.00e-01	9.08e-01	3.64e-01	1.00e+00
ENSMUSG00000015748.9	chr3:95849536-95855781:-	Prpf3	protein_coding	KNOWN	2.25e+03	-1.34e-01	1.07e-01	-1.25e+00	2.10e-01	1.00e+00
ENSMUSG00000015749.8	chr3:95944204-95945523:+	Anp32e	protein_coding	KNOWN	7.19e+03	6.70e-02	1.10e-01	6.10e-01	5.42e-01	1.00e+00
ENSMUSG00000015750.11	chr3:95893969-95896758:+	Aph1a	protein_coding	KNOWN	8.45e+02	5.67e-02	1.04e-01	5.44e-01	5.86e-01	1.00e+00
ENSMUSG00000015755.12	chr10:7919340-7924260:-	Tab2	protein_coding	KNOWN	6.25e+03	-1.32e-02	1.04e-01	-1.28e-01	8.98e-01	1.00e+00
ENSMUSG00000015757.6	chr10:7799566-7805394:+	Ppil4	protein_coding	KNOWN	2.14e+03	-8.17e-02	9.47e-02	-8.63e-01	3.88e-01	1.00e+00
ENSMUSG00000015759.6	chr14:46775582-46788411:-	Cnih1	protein_coding	KNOWN	2.68e+03	1.66e-01	9.81e-02	1.69e+00	9.08e-02	1.00e+00
ENSMUSG00000015766.10	chr6:137572190-137649200:-	Eps8	protein_coding	KNOWN	5.82e+02	2.14e-01	1.11e-01	1.93e+00	5.32e-02	1.00e+00
ENSMUSG00000015776.8	chr2:26908109-26910578:-	Med22	protein_coding	KNOWN	3.85e+03	7.38e-02	1.00e-01	7.38e-01	4.60e-01	1.00e+00
ENSMUSG00000015790.12	chr2:26915457-26916345:-	Surf1	protein_coding	KNOWN	2.48e+03	1.89e-02	9.36e-02	2.01e-01	8.40e-01	1.00e+00
ENSMUSG00000015804.10	chr5:45522139-45525178:+	Med28	protein_coding	KNOWN	7.89e+03	6.20e-02	9.83e-02	6.31e-01	5.28e-01	1.00e+00
ENSMUSG00000015806.8	chr5:45443505-45450134:-	Qdpr	protein_coding	KNOWN	7.51e+03	1.16e-01	9.34e-02	1.24e+00	2.14e-01	1.00e+00
ENSMUSG00000015829.9	chr1:159850397-159863649:+	Tnr	protein_coding	KNOWN	1.17e+04	-4.21e-02	1.07e-01	-3.94e-01	6.94e-01	1.00e+00
ENSMUSG00000015837.11	chr11:50205679-50207319:-	Sqstm1	protein_coding	KNOWN	2.57e+04	9.31e-02	9.55e-02	9.75e-01	3.30e-01	1.00e+00
ENSMUSG00000015839.6	chr2:75691052-75704489:-	Nfe2l2	protein_coding	KNOWN	1.73e+03	1.76e-02	1.07e-01	1.64e-01	8.70e-01	1.00e+00
ENSMUSG00000015846.10	chr2:27740201-27748671:+	Rxra	protein_coding	KNOWN	9.11e+03	3.65e-02	1.05e-01	3.46e-01	7.30e-01	1.00e+00
ENSMUSG00000015869.12	chr11:116485531-116490327:-	Prpsap1	protein_coding	KNOWN	3.53e+03	-3.20e-02	1.08e-01	-2.97e-01	7.67e-01	1.00e+00
ENSMUSG00000015879.7	chr5:45529706-45639501:-	Fam184b	protein_coding	KNOWN	1.35e+03	-6.94e-02	1.11e-01	-6.27e-01	5.30e-01	1.00e+00
ENSMUSG00000015882.13	chr5:45775259-45857615:-	Lcorl	protein_coding	KNOWN	1.67e+03	3.07e-02	1.11e-01	2.78e-01	7.81e-01	1.00e+00
ENSMUSG00000015889.7	chr10:93453396-93484896:+	Lta4h	protein_coding	KNOWN	2.59e+03	1.27e-01	9.90e-02	1.29e+00	1.98e-01	1.00e+00
ENSMUSG00000015932.8	chr2:143915320-143943324:+	Dstn	protein_coding	KNOWN	1.37e+04	4.65e-02	1.04e-01	4.48e-01	6.54e-01	1.00e+00
ENSMUSG00000015937.10	chr13:56104441-56134825:-	H2afy	protein_coding	KNOWN	1.59e+04	6.90e-02	8.86e-02	7.79e-01	4.36e-01	1.00e+00
ENSMUSG00000015942.5	chr5:134214110-134216868:+	Gtf2ird2	protein_coding	KNOWN	1.68e+03	-1.04e-01	1.05e-01	-9.96e-01	3.19e-01	1.00e+00
ENSMUSG00000015943.7	chr3:96196863-96219709:-	Bola1	protein_coding	KNOWN	7.60e+02	-4.38e-02	1.07e-01	-4.08e-01	6.83e-01	1.00e+00
ENSMUSG00000015944.8	chr5:134134958-134137546:+	Gatsl2	protein_coding	KNOWN	5.14e+04	3.60e-02	1.03e-01	3.50e-01	7.26e-01	1.00e+00
ENSMUSG00000015961.8	chr1:177774618-177796501:-	Adss	protein_coding	KNOWN	3.17e+03	4.82e-02	9.67e-02	4.99e-01	6.18e-01	1.00e+00
ENSMUSG00000015968.12	chr14:30039949-30491156:-	Cacna1d	protein_coding	KNOWN	7.40e+03	-1.32e-01	1.00e-01	-1.31e+00	1.89e-01	1.00e+00
ENSMUSG00000015970.14	chr14:30022633-30038247:+	Chdh	protein_coding	KNOWN	1.33e+03	-1.39e-02	1.10e-01	-1.26e-01	9.00e-01	1.00e+00
ENSMUSG00000015971.4	chr14:29978337-29993221:+	Actr8	protein_coding	KNOWN	3.33e+03	4.72e-03	9.25e-02	5.10e-02	9.59e-01	1.00e+00
ENSMUSG00000015980.10	chr7:139238613-139242976:+	Lrrc27	protein_coding	KNOWN	3.73e+02	-1.11e-01	1.08e-01	-1.03e+00	3.04e-01	1.00e+00
ENSMUSG00000015994.9	chr8:25998729-26015601:-	Fnta	protein_coding	KNOWN	5.14e+03	2.74e-02	9.24e-02	2.96e-01	7.67e-01	1.00e+00
ENSMUSG00000016018.3	chr13:112867780-112927380:-	Skiv2l2	protein_coding	KNOWN	1.90e+03	1.22e-01	9.90e-02	1.24e+00	2.16e-01	1.00e+00
ENSMUSG00000016128.10	chr5:151073308-151233836:-	Stard13	protein_coding	KNOWN	2.67e+03	8.27e-02	9.92e-02	8.33e-01	4.05e-01	1.00e+00
ENSMUSG00000016179.7	chr1:193354796-193370245:-	Camk1g	protein_coding	KNOWN	2.94e+02	1.06e-02	1.11e-01	9.60e-02	9.24e-01	1.00e+00
ENSMUSG00000016181.5	chr1:193122060-193123808:-	Diexf	protein_coding	KNOWN	1.27e+03	-9.87e-03	1.04e-01	-9.48e-02	9.24e-01	1.00e+00
ENSMUSG00000016200.9	chr1:192930063-193035644:-	Syt14	protein_coding	KNOWN	2.82e+03	-4.57e-02	1.07e-01	-4.27e-01	6.69e-01	1.00e+00
ENSMUSG00000016206.6	chr17:37270220-37274484:+	H2-M3	protein_coding	KNOWN	1.01e+03	5.04e-02	1.03e-01	4.90e-01	6.24e-01	1.00e+00
ENSMUSG00000016252.7	chr2:174462516-174464089:-	Atp5e	protein_coding	KNOWN	1.40e+04	4.14e-02	1.10e-01	3.78e-01	7.06e-01	1.00e+00
ENSMUSG00000016253.8	chr2:174426362-174427397:+	Nelfcd	protein_coding	KNOWN	3.90e+03	-6.36e-02	1.04e-01	-6.12e-01	5.40e-01	1.00e+00
ENSMUSG00000016255.5	chr2:174450695-174457882:+	Tubb1	protein_coding	KNOWN	7.67e+02	-1.62e-01	1.08e-01	-1.50e+00	1.34e-01	1.00e+00
ENSMUSG00000016256.10	chr2:174427493-174439039:-	Ctsz	protein_coding	KNOWN	1.40e+04	8.57e-02	1.02e-01	8.37e-01	4.03e-01	1.00e+00
ENSMUSG00000016257.11	chr2:174469381-174472931:-	Slmo2	protein_coding	KNOWN	3.00e+03	4.96e-02	1.01e-01	4.92e-01	6.23e-01	1.00e+00
ENSMUSG00000016308.9	chrX:36874358-36884215:+	Ube2a	protein_coding	KNOWN	8.98e+02	-3.23e-02	1.01e-01	-3.20e-01	7.49e-01	1.00e+00
ENSMUSG00000016319.3	chrX:36797279-36798553:+	Slc25a5	protein_coding	KNOWN	9.77e+03	1.30e-01	9.61e-02	1.36e+00	1.75e-01	1.00e+00
ENSMUSG00000016344.10	chr2:181187914-181188504:+	Ppdpf	protein_coding	KNOWN	2.04e+03	1.31e-02	1.03e-01	1.27e-01	8.99e-01	1.00e+00
ENSMUSG00000016349.10	chr2:181147653-181157014:-	Eef1a2	protein_coding	KNOWN	1.30e+04	-1.00e-01	1.07e-01	-9.41e-01	3.47e-01	1.00e+00
ENSMUSG00000016356.13	chr2:181013240-181017540:+	Col20a1	protein_coding	KNOWN	7.21e+02	-3.82e-02	6.10e-02	-6.26e-01	5.31e-01	1.00e+00
ENSMUSG00000016382.11	chrX:75873413-75875099:-	Pls3	protein_coding	KNOWN	3.17e+03	1.73e-01	1.02e-01	1.69e+00	9.02e-02	1.00e+00
ENSMUSG00000016386.11	chr2:106730490-106783977:+	Mpped2	protein_coding	KNOWN	9.53e+02	-4.24e-02	1.08e-01	-3.92e-01	6.95e-01	1.00e+00
ENSMUSG00000016409.4	chrX:37136416-37141869:+	Nkap	protein_coding	KNOWN	8.96e+02	1.17e-02	1.07e-01	1.09e-01	9.13e-01	1.00e+00
ENSMUSG00000016427.7	chrX:37187588-37191163:-	Ndufa1	protein_coding	KNOWN	3.63e+03	1.09e-01	1.04e-01	1.05e+00	2.93e-01	1.00e+00
ENSMUSG00000016477.13	chr13:29918784-29984219:-	E2f3	protein_coding	KNOWN	5.59e+02	1.11e-01	1.09e-01	1.02e+00	3.10e-01	1.00e+00
ENSMUSG00000016481.11	chr1:195129646-195131355:-	Cr1l	protein_coding	KNOWN	2.80e+03	7.46e-02	1.03e-01	7.21e-01	4.71e-01	1.00e+00
ENSMUSG00000016487.11	chr6:147010879-147019580:+	Ppfibp1	protein_coding	KNOWN	7.42e+03	-8.60e-02	1.01e-01	-8.51e-01	3.95e-01	1.00e+00
ENSMUSG00000016495.8	chr19:29364075-29367390:-	Plgrkt	protein_coding	KNOWN	2.03e+03	-4.51e-02	8.33e-02	-5.41e-01	5.89e-01	1.00e+00
ENSMUSG00000016496.7	chr19:29367455-29388095:+	Cd274	protein_coding	KNOWN	1.18e+03	-9.98e-02	1.05e-01	-9.48e-01	3.43e-01	1.00e+00
ENSMUSG00000016503.12	chr5:146950007-146955603:+	Gtf3a	protein_coding	KNOWN	3.17e+03	-4.22e-02	1.05e-01	-4.02e-01	6.87e-01	1.00e+00
ENSMUSG00000016510.7	chr5:146958948-146963800:-	Mtif3	protein_coding	KNOWN	3.39e+03	-5.35e-02	1.02e-01	-5.23e-01	6.01e-01	1.00e+00
ENSMUSG00000016520.7	chr5:147018264-147019035:-	Lnx2	protein_coding	KNOWN	1.01e+03	6.38e-02	1.05e-01	6.07e-01	5.44e-01	1.00e+00
ENSMUSG00000016526.8	chr1:131129875-131138245:-	Dyrk3	protein_coding	KNOWN	5.11e+02	-1.57e-02	1.11e-01	-1.42e-01	8.87e-01	1.00e+00
ENSMUSG00000016528.6	chr1:131056889-131072526:-	Mapkapk2	protein_coding	KNOWN	4.34e+03	5.11e-02	9.24e-02	5.53e-01	5.80e-01	1.00e+00
ENSMUSG00000016534.11	chrX:38452890-38456414:-	Lamp2	protein_coding	KNOWN	9.27e+03	1.69e-01	1.07e-01	1.58e+00	1.14e-01	1.00e+00
ENSMUSG00000016541.9	chr15:85336381-85463836:+	Atxn10	protein_coding	KNOWN	1.52e+04	5.91e-02	9.69e-02	6.11e-01	5.41e-01	1.00e+00
ENSMUSG00000016552.9	chr15:77952753-77956683:-	Foxred2	protein_coding	KNOWN	6.38e+02	-1.14e-01	1.05e-01	-1.09e+00	2.77e-01	1.00e+00
ENSMUSG00000016554.8	chr15:77958998-77970824:-	Eif3d	protein_coding	KNOWN	8.29e+03	9.12e-02	9.73e-02	9.37e-01	3.49e-01	1.00e+00
ENSMUSG00000016559.10	chr11:116023509-116024473:-	H3f3b	protein_coding	KNOWN	3.44e+04	-2.07e-02	1.03e-01	-2.02e-01	8.40e-01	1.00e+00
ENSMUSG00000016619.9	chr15:84923428-84942955:+	Nup50	protein_coding	KNOWN	3.84e+03	-4.58e-02	1.00e-01	-4.56e-01	6.48e-01	1.00e+00
ENSMUSG00000016624.11	chr15:84794643-84803557:-	Phf21b	protein_coding	KNOWN	3.90e+03	-1.72e-01	1.09e-01	-1.58e+00	1.14e-01	1.00e+00
ENSMUSG00000016637.6	chr15:78159465-78174108:-	Ift27	protein_coding	KNOWN	1.42e+03	-9.94e-02	1.06e-01	-9.38e-01	3.48e-01	1.00e+00
ENSMUSG00000016664.10	chr15:83376122-83464570:-	Pacsin2	protein_coding	KNOWN	3.32e+03	1.73e-01	9.26e-02	1.87e+00	6.20e-02	1.00e+00
ENSMUSG00000016757.6	chr15:83581767-83586892:-	Ttll12	protein_coding	KNOWN	2.07e+03	-3.09e-03	9.79e-02	-3.15e-02	9.75e-01	1.00e+00
ENSMUSG00000016758.3	chr15:83526862-83544635:+	Bik	protein_coding	KNOWN	7.12e+02	-2.76e-02	1.08e-01	-2.56e-01	7.98e-01	1.00e+00
ENSMUSG00000016831.11	chr14:52285734-52286970:+	Tox4	protein_coding	KNOWN	5.98e+03	2.47e-02	9.53e-02	2.59e-01	7.95e-01	1.00e+00
ENSMUSG00000016833.10	chr5:100803910-100804469:+	Mrps18c	protein_coding	KNOWN	9.83e+02	5.14e-02	1.03e-01	5.01e-01	6.16e-01	1.00e+00
ENSMUSG00000016921.10	chr2:162931661-162933509:+	Srsf6	protein_coding	KNOWN	2.07e+04	-1.25e-01	1.00e-01	-1.24e+00	2.14e-01	1.00e+00
ENSMUSG00000016933.13	chr2:160760118-160762217:+	Plcg1	protein_coding	KNOWN	5.41e+03	-1.65e-01	1.10e-01	-1.51e+00	1.32e-01	1.00e+00
ENSMUSG00000016940.14	chr11:115429353-115430201:+	Kctd2	protein_coding	KNOWN	3.45e+03	-1.85e-02	1.06e-01	-1.75e-01	8.61e-01	1.00e+00
ENSMUSG00000016946.5	chr17:24056002-24068287:-	Kctd5	protein_coding	KNOWN	1.37e+03	-8.63e-03	9.69e-02	-8.91e-02	9.29e-01	1.00e+00
ENSMUSG00000016984.7	chr11:17938756-17953875:-	Etaa1	protein_coding	KNOWN	6.28e+02	-1.64e-02	1.07e-01	-1.53e-01	8.79e-01	1.00e+00
ENSMUSG00000017009.3	chr2:164425900-164443887:-	Sdc4	protein_coding	KNOWN	6.57e+03	1.99e-01	9.54e-02	2.09e+00	3.70e-02	1.00e+00
ENSMUSG00000017057.9	chrX:36112110-36171259:+	Il13ra1	protein_coding	KNOWN	9.34e+02	1.40e-01	1.09e-01	1.28e+00	2.00e-01	1.00e+00
ENSMUSG00000017119.15	chr11:101577824-101580788:+	Nbr1	protein_coding	KNOWN	1.43e+04	1.73e-02	9.83e-02	1.76e-01	8.60e-01	1.00e+00
ENSMUSG00000017132.13	chr11:118185446-118212742:-	Cyth1	protein_coding	KNOWN	2.91e+03	-6.18e-02	9.33e-02	-6.62e-01	5.08e-01	1.00e+00
ENSMUSG00000017144.4	chr2:51137069-51149094:-	Rnd3	protein_coding	KNOWN	7.32e+02	-1.12e-01	1.07e-01	-1.05e+00	2.94e-01	1.00e+00
ENSMUSG00000017167.6	chr11:101176041-101190724:+	Cntnap1	protein_coding	KNOWN	8.31e+02	-2.52e-01	1.11e-01	-2.27e+00	2.31e-02	1.00e+00
ENSMUSG00000017176.13	chr11:100439553-100440927:-	Nt5c3b	protein_coding	KNOWN	2.11e+03	-2.00e-02	1.07e-01	-1.88e-01	8.51e-01	1.00e+00
ENSMUSG00000017188.3	chr11:101278338-101278943:-	Coa3	protein_coding	KNOWN	5.98e+03	1.94e-02	1.03e-01	1.89e-01	8.50e-01	1.00e+00
ENSMUSG00000017210.10	chr11:98718638-98729403:-	Med24	protein_coding	KNOWN	4.67e+03	-6.21e-02	1.01e-01	-6.14e-01	5.39e-01	1.00e+00
ENSMUSG00000017221.10	chr11:98690461-98691469:+	Psmd3	protein_coding	KNOWN	9.45e+03	-1.59e-02	9.78e-02	-1.62e-01	8.71e-01	1.00e+00
ENSMUSG00000017264.12	chr4:148576166-148582321:+	Exosc10	protein_coding	KNOWN	3.38e+03	-9.72e-02	9.81e-02	-9.90e-01	3.22e-01	1.00e+00
ENSMUSG00000017286.11	chr11:76237713-76243638:-	Glod4	protein_coding	KNOWN	3.79e+03	9.25e-02	9.72e-02	9.51e-01	3.42e-01	1.00e+00
ENSMUSG00000017288.11	chr11:76176959-76179638:-	Vps53	protein_coding	KNOWN	2.77e+03	9.52e-02	9.65e-02	9.86e-01	3.24e-01	1.00e+00
ENSMUSG00000017291.9	chr11:77529162-77607815:-	Taok1	protein_coding	KNOWN	5.45e+03	-5.81e-02	1.01e-01	-5.74e-01	5.66e-01	1.00e+00
ENSMUSG00000017299.9	chr2:164754139-164759559:+	Dnttip1	protein_coding	KNOWN	2.12e+03	-3.69e-02	9.93e-02	-3.71e-01	7.10e-01	1.00e+00
ENSMUSG00000017307.11	chr2:164799558-164804822:-	Acot8	protein_coding	KNOWN	1.24e+03	-2.05e-02	1.07e-01	-1.91e-01	8.48e-01	1.00e+00
ENSMUSG00000017311.11	chr11:102106961-102107832:-	Pyy	protein_coding	KNOWN	1.20e+06	2.03e-01	1.01e-01	2.01e+00	4.48e-02	1.00e+00
ENSMUSG00000017314.8	chr11:102080707-102088455:-	Mpp2	protein_coding	KNOWN	9.36e+03	1.23e-01	1.04e-01	1.18e+00	2.39e-01	1.00e+00
ENSMUSG00000017316.9	chr11:102099930-102101319:-	Ppy	protein_coding	KNOWN	2.97e+06	2.16e-01	1.08e-01	2.00e+00	4.52e-02	1.00e+00
ENSMUSG00000017376.11	chr11:78617272-78696494:-	Nlk	protein_coding	KNOWN	2.17e+03	-1.97e-02	9.39e-02	-2.10e-01	8.33e-01	1.00e+00
ENSMUSG00000017386.6	chr11:78160793-78165516:-	Traf4	protein_coding	KNOWN	1.43e+03	-7.05e-02	1.06e-01	-6.67e-01	5.05e-01	1.00e+00
ENSMUSG00000017390.11	chr11:78325329-78326708:+	Aldoc	protein_coding	KNOWN	1.30e+03	-1.45e-01	1.02e-01	-1.42e+00	1.54e-01	1.00e+00
ENSMUSG00000017400.6	chr11:98040098-98043542:-	Stac2	protein_coding	KNOWN	3.92e+02	-3.28e-01	1.01e-01	-3.25e+00	1.16e-03	3.90e-01
ENSMUSG00000017404.8	chr11:98026957-98028147:+	Rpl19	protein_coding	KNOWN	2.80e+03	1.86e-01	1.06e-01	1.76e+00	7.86e-02	1.00e+00
ENSMUSG00000017405.10	chr11:78171187-78176634:-	Nek8	protein_coding	KNOWN	5.93e+02	-1.18e-01	1.09e-01	-1.09e+00	2.77e-01	1.00e+00
ENSMUSG00000017421.14	chr11:80389131-80404821:+	Zfp207	protein_coding	KNOWN	6.30e+03	-2.43e-02	9.78e-02	-2.49e-01	8.04e-01	1.00e+00
ENSMUSG00000017428.12	chr11:80462615-80471641:+	Psmd11	protein_coding	KNOWN	3.77e+03	3.31e-02	9.68e-02	3.42e-01	7.32e-01	1.00e+00
ENSMUSG00000017466.5	chr11:118303701-118355740:-	Timp2	protein_coding	KNOWN	5.73e+03	7.11e-02	1.06e-01	6.71e-01	5.02e-01	1.00e+00
ENSMUSG00000017478.11	chr8:122411325-122416248:+	Zc3h18	protein_coding	KNOWN	3.58e+03	-1.18e-02	1.00e-01	-1.17e-01	9.07e-01	1.00e+00
ENSMUSG00000017485.6	chr14:16423288-16428505:+	Top2b	protein_coding	KNOWN	7.28e+03	-2.64e-02	9.47e-02	-2.79e-01	7.81e-01	1.00e+00
ENSMUSG00000017493.8	chr11:99047311-99051812:+	Igfbp4	protein_coding	KNOWN	8.82e+02	4.42e-01	1.07e-01	4.14e+00	3.53e-05	4.13e-02
ENSMUSG00000017548.11	chr11:80025195-80032001:+	Suz12	protein_coding	KNOWN	2.92e+03	-6.95e-02	1.04e-01	-6.72e-01	5.02e-01	1.00e+00
ENSMUSG00000017561.12	chr11:80062684-80080938:-	Crlf3	protein_coding	KNOWN	5.47e+02	3.85e-02	1.08e-01	3.55e-01	7.23e-01	1.00e+00
ENSMUSG00000017615.8	chr11:78522850-78536332:-	Tnfaip1	protein_coding	KNOWN	3.39e+03	4.01e-02	9.59e-02	4.18e-01	6.76e-01	1.00e+00
ENSMUSG00000017631.14	chr11:76485743-76494984:-	Abr	protein_coding	KNOWN	1.16e+04	-4.41e-02	9.38e-02	-4.70e-01	6.38e-01	1.00e+00
ENSMUSG00000017639.9	chr11:79660562-79683498:+	Rab11fip4	protein_coding	KNOWN	1.27e+03	-2.94e-02	1.04e-01	-2.83e-01	7.77e-01	1.00e+00
ENSMUSG00000017664.12	chr2:165282879-165287772:-	Slc35c2	protein_coding	KNOWN	3.24e+03	-1.94e-02	9.83e-02	-1.97e-01	8.43e-01	1.00e+00
ENSMUSG00000017667.9	chr2:165374264-165388259:-	Zfp334	protein_coding	KNOWN	1.50e+03	-6.17e-02	1.01e-01	-6.14e-01	5.39e-01	1.00e+00
ENSMUSG00000017670.12	chr2:165315672-165326479:-	Elmo2	protein_coding	KNOWN	2.76e+03	-7.11e-02	9.74e-02	-7.30e-01	4.65e-01	1.00e+00
ENSMUSG00000017677.7	chr11:79244108-79251024:-	Wsb1	protein_coding	KNOWN	2.46e+03	-1.27e-01	1.11e-01	-1.15e+00	2.51e-01	1.00e+00
ENSMUSG00000017679.12	chr2:163611520-163615426:+	Ttpal	protein_coding	KNOWN	1.56e+03	8.47e-02	1.03e-01	8.22e-01	4.11e-01	1.00e+00
ENSMUSG00000017686.12	chr11:80252497-80254828:+	Rhot1	protein_coding	KNOWN	2.76e+03	-2.93e-02	9.29e-02	-3.15e-01	7.53e-01	1.00e+00
ENSMUSG00000017692.8	chr11:80346403-80353682:+	Rhbdl3	protein_coding	KNOWN	2.04e+03	-1.83e-01	1.02e-01	-1.80e+00	7.14e-02	1.00e+00
ENSMUSG00000017707.9	chr2:163636831-163645125:-	Serinc3	protein_coding	KNOWN	8.36e+03	1.42e-01	1.07e-01	1.32e+00	1.86e-01	1.00e+00
ENSMUSG00000017713.9	chr11:117869724-117871911:-	Tha1	protein_coding	KNOWN	1.89e+03	-1.49e-01	1.09e-01	-1.37e+00	1.71e-01	1.00e+00
ENSMUSG00000017715.7	chr11:118012343-118024011:+	Pgs1	protein_coding	KNOWN	1.92e+03	2.21e-02	1.03e-01	2.15e-01	8.30e-01	1.00e+00
ENSMUSG00000017721.11	chr2:164499916-164501639:+	Pigt	protein_coding	KNOWN	3.92e+03	4.87e-02	1.02e-01	4.78e-01	6.32e-01	1.00e+00
ENSMUSG00000017734.11	chr2:164487821-164490767:+	Dbndd2	protein_coding	KNOWN	8.93e+02	-5.95e-02	1.07e-01	-5.57e-01	5.78e-01	1.00e+00
ENSMUSG00000017740.12	chr2:164996591-164999727:+	Slc12a5	protein_coding	KNOWN	1.37e+03	-4.72e-02	7.96e-02	-5.93e-01	5.53e-01	1.00e+00
ENSMUSG00000017747.9	chr11:100769692-100770942:-	Ghdc	protein_coding	KNOWN	1.29e+03	-2.66e-02	1.05e-01	-2.54e-01	8.00e-01	1.00e+00
ENSMUSG00000017756.8	chr13:73763697-73816743:+	Slc12a7	protein_coding	KNOWN	1.07e+03	5.77e-02	1.06e-01	5.45e-01	5.86e-01	1.00e+00
ENSMUSG00000017760.11	chr2:164837182-164837660:+	Ctsa	protein_coding	KNOWN	7.60e+03	-3.91e-02	1.00e-01	-3.91e-01	6.96e-01	1.00e+00
ENSMUSG00000017764.2	chr2:164823013-164825268:+	Zswim1	protein_coding	KNOWN	9.00e+02	5.60e-02	1.07e-01	5.24e-01	6.00e-01	1.00e+00
ENSMUSG00000017765.12	chr8:105960460-105966074:-	Slc12a4	protein_coding	KNOWN	5.55e+02	-1.66e-01	1.08e-01	-1.54e+00	1.24e-01	1.00e+00
ENSMUSG00000017774.15	chr11:75670276-75671727:+	Myo1c	protein_coding	KNOWN	3.51e+03	3.18e-02	9.58e-02	3.32e-01	7.40e-01	1.00e+00
ENSMUSG00000017776.11	chr11:75679542-75700737:+	Crk	protein_coding	KNOWN	2.85e+03	-5.40e-03	1.07e-01	-5.03e-02	9.60e-01	1.00e+00
ENSMUSG00000017778.10	chr13:86044895-86046774:-	Cox7c	protein_coding	KNOWN	7.73e+02	-1.16e-01	1.05e-01	-1.10e+00	2.70e-01	1.00e+00
ENSMUSG00000017781.13	chr11:75620671-75626306:+	Pitpna	protein_coding	KNOWN	3.99e+03	-1.02e-02	9.54e-02	-1.07e-01	9.15e-01	1.00e+00
ENSMUSG00000017801.11	chr11:101089662-101091518:+	Mlx	protein_coding	KNOWN	2.68e+03	-4.39e-02	9.43e-02	-4.65e-01	6.42e-01	1.00e+00
ENSMUSG00000017802.10	chr11:101098583-101119893:-	Fam134c	protein_coding	KNOWN	5.84e+03	-1.15e-01	9.40e-02	-1.22e+00	2.23e-01	1.00e+00
ENSMUSG00000017831.7	chr17:53479234-53507671:+	Rab5a	protein_coding	KNOWN	2.94e+03	3.55e-02	1.11e-01	3.21e-01	7.48e-01	1.00e+00
ENSMUSG00000017837.8	chr11:100623011-100626117:+	Nkiras2	protein_coding	KNOWN	2.15e+03	-1.01e-01	1.00e-01	-1.00e+00	3.16e-01	1.00e+00
ENSMUSG00000017843.9	chr12:110485739-110583061:+	Ppp2r5c	protein_coding	KNOWN	5.58e+03	9.00e-03	9.89e-02	9.10e-02	9.27e-01	1.00e+00
ENSMUSG00000017858.8	chr2:163022443-163028429:+	Ift52	protein_coding	KNOWN	3.86e+03	3.92e-02	9.58e-02	4.09e-01	6.82e-01	1.00e+00
ENSMUSG00000017868.12	chr2:162998112-163006833:+	Sgk2	protein_coding	KNOWN	9.98e+02	-1.57e-02	1.05e-01	-1.49e-01	8.81e-01	1.00e+00
ENSMUSG00000017929.9	chr2:167307610-167313900:-	B4galt5	protein_coding	KNOWN	2.10e+03	-2.68e-02	1.03e-01	-2.60e-01	7.95e-01	1.00e+00
ENSMUSG00000017943.11	chr2:163438533-163453797:+	Gdap1l1	protein_coding	KNOWN	4.82e+03	-4.01e-02	1.07e-01	-3.76e-01	7.07e-01	1.00e+00
ENSMUSG00000017950.12	chr2:163550083-163559109:+	Hnf4a	protein_coding	KNOWN	2.45e+03	-7.89e-02	9.84e-02	-8.02e-01	4.22e-01	1.00e+00
ENSMUSG00000017978.14	chr6:23687316-23839262:-	Cadps2	protein_coding	KNOWN	8.59e+02	-6.44e-02	1.08e-01	-5.95e-01	5.52e-01	1.00e+00
ENSMUSG00000017999.12	chr2:167033847-167034903:+	Ddx27	protein_coding	KNOWN	2.12e+03	-5.80e-02	1.05e-01	-5.51e-01	5.82e-01	1.00e+00
ENSMUSG00000018001.14	chr5:143651241-143708256:+	Cyth3	protein_coding	KNOWN	6.83e+02	-1.50e-01	1.08e-01	-1.39e+00	1.66e-01	1.00e+00
ENSMUSG00000018012.7	chr11:120722014-120723565:+	Rac3	protein_coding	KNOWN	1.87e+02	-8.31e-02	9.75e-02	-8.52e-01	3.94e-01	1.00e+00
ENSMUSG00000018040.5	chr15:83119281-83122751:-	Rrp7a	protein_coding	KNOWN	5.93e+03	-4.45e-02	9.54e-02	-4.66e-01	6.41e-01	1.00e+00
ENSMUSG00000018042.13	chr15:83160385-83170177:-	Cyb5r3	protein_coding	KNOWN	2.35e+04	-9.17e-02	1.04e-01	-8.84e-01	3.77e-01	1.00e+00
ENSMUSG00000018068.9	chr11:86256443-86257565:-	Ints2	protein_coding	KNOWN	1.68e+03	-1.90e-01	1.00e-01	-1.89e+00	5.86e-02	1.00e+00
ENSMUSG00000018076.9	chr5:118560719-118765435:+	Med13l	protein_coding	KNOWN	2.57e+03	-1.00e-01	1.08e-01	-9.29e-01	3.53e-01	1.00e+00
ENSMUSG00000018102.4	chr13:23684199-23692488:+	Hist1h2bc	protein_coding	KNOWN	1.54e+03	2.76e-03	1.11e-01	2.49e-02	9.80e-01	1.00e+00
ENSMUSG00000018143.6	chr5:139797514-139802331:+	Mafk	protein_coding	KNOWN	1.77e+03	-6.94e-02	1.05e-01	-6.62e-01	5.08e-01	1.00e+00
ENSMUSG00000018160.11	chr11:98169911-98193276:-	Med1	protein_coding	KNOWN	2.76e+03	-9.18e-02	9.67e-02	-9.50e-01	3.42e-01	1.00e+00
ENSMUSG00000018166.8	chr10:128567523-128589652:-	Erbb3	protein_coding	KNOWN	6.36e+02	-1.89e-01	1.08e-01	-1.75e+00	7.98e-02	1.00e+00
ENSMUSG00000018167.6	chr11:98378156-98379348:+	Stard3	protein_coding	KNOWN	1.56e+03	-4.74e-02	1.01e-01	-4.69e-01	6.39e-01	1.00e+00
ENSMUSG00000018171.5	chr11:86664654-86671179:-	Vmp1	protein_coding	KNOWN	1.93e+03	5.40e-02	1.03e-01	5.25e-01	6.00e-01	1.00e+00
ENSMUSG00000018189.8	chr1:143794717-143806941:+	Uchl5	protein_coding	KNOWN	1.24e+03	5.74e-02	1.00e-01	5.74e-01	5.66e-01	1.00e+00
ENSMUSG00000018196.14	chr1:143745971-143746775:+	Glrx2	protein_coding	KNOWN	2.24e+03	-4.23e-02	9.55e-02	-4.43e-01	6.58e-01	1.00e+00
ENSMUSG00000018199.8	chr1:143755848-143776922:-	Trove2	protein_coding	KNOWN	3.33e+03	-2.93e-02	1.06e-01	-2.77e-01	7.82e-01	1.00e+00
ENSMUSG00000018209.11	chr2:164110201-164155524:+	Stk4	protein_coding	KNOWN	1.91e+03	7.29e-02	1.09e-01	6.67e-01	5.05e-01	1.00e+00
ENSMUSG00000018217.8	chr11:63133068-63158566:+	Pmp22	protein_coding	KNOWN	3.08e+02	-1.39e-01	1.09e-01	-1.27e+00	2.04e-01	1.00e+00
ENSMUSG00000018239.5	chr11:53327400-53332479:+	Zcchc10	protein_coding	KNOWN	5.57e+02	1.06e-01	1.08e-01	9.78e-01	3.28e-01	1.00e+00
ENSMUSG00000018286.6	chr11:70527072-70527858:+	Psmb6	protein_coding	KNOWN	7.86e+03	4.62e-02	1.01e-01	4.59e-01	6.46e-01	1.00e+00
ENSMUSG00000018287.8	chr11:70664399-70669290:-	Spag7	protein_coding	KNOWN	2.93e+03	3.85e-03	9.31e-02	4.14e-02	9.67e-01	1.00e+00
ENSMUSG00000018293.4	chr11:70652622-70654598:-	Pfn1	protein_coding	KNOWN	1.01e+04	6.71e-02	9.12e-02	7.36e-01	4.62e-01	1.00e+00
ENSMUSG00000018322.6	chr2:164053540-164065715:-	Tomm34	protein_coding	KNOWN	5.64e+03	-1.06e-02	1.01e-01	-1.05e-01	9.16e-01	1.00e+00
ENSMUSG00000018326.5	chr2:163995503-164015283:+	Ywhab	protein_coding	KNOWN	8.19e+03	6.72e-02	1.02e-01	6.58e-01	5.10e-01	1.00e+00
ENSMUSG00000018339.7	chr11:54902926-54909534:+	Gpx3	protein_coding	KNOWN	4.48e+05	6.31e-02	1.04e-01	6.10e-01	5.42e-01	1.00e+00
ENSMUSG00000018340.9	chr11:54990950-55033415:-	Anxa6	protein_coding	KNOWN	1.60e+04	1.35e-01	8.93e-02	1.51e+00	1.32e-01	1.00e+00
ENSMUSG00000018347.12	chr11:65807244-65829239:+	Zkscan6	protein_coding	KNOWN	1.82e+03	-3.46e-02	1.09e-01	-3.18e-01	7.51e-01	1.00e+00
ENSMUSG00000018363.12	chr11:106830588-106839298:-	Smurf2	protein_coding	KNOWN	2.21e+03	5.64e-02	1.02e-01	5.50e-01	5.82e-01	1.00e+00
ENSMUSG00000018372.9	chr11:106817879-106819930:+	Cep95	protein_coding	KNOWN	1.34e+03	-1.57e-01	1.08e-01	-1.44e+00	1.48e-01	1.00e+00
ENSMUSG00000018377.6	chr11:88073588-88084729:+	Vezf1	protein_coding	KNOWN	6.01e+03	-5.97e-02	9.79e-02	-6.10e-01	5.42e-01	1.00e+00
ENSMUSG00000018378.9	chr11:88187821-88193004:+	Cuedc1	protein_coding	KNOWN	5.36e+03	-6.31e-02	1.06e-01	-5.97e-01	5.50e-01	1.00e+00
ENSMUSG00000018379.13	chr11:88049412-88051051:+	Srsf1	protein_coding	KNOWN	1.14e+04	-5.94e-02	1.01e-01	-5.89e-01	5.56e-01	1.00e+00
ENSMUSG00000018395.15	chr11:53593950-53601300:+	Kif3a	protein_coding	KNOWN	1.01e+03	7.10e-02	1.10e-01	6.46e-01	5.19e-01	1.00e+00
ENSMUSG00000018398.14	chr11:53532051-53537279:+	Sept8	protein_coding	KNOWN	2.97e+03	-1.72e-02	9.48e-02	-1.81e-01	8.56e-01	1.00e+00
ENSMUSG00000018401.13	chr11:87595652-87601077:+	Mtmr4	protein_coding	KNOWN	3.32e+03	-9.64e-02	9.46e-02	-1.02e+00	3.08e-01	1.00e+00
ENSMUSG00000018405.7	chr11:84815003-84818734:-	Mrm1	protein_coding	KNOWN	9.20e+02	-8.13e-02	1.09e-01	-7.46e-01	4.56e-01	1.00e+00
ENSMUSG00000018412.12	chr11:104424937-104467991:-	Kansl1	protein_coding	KNOWN	5.86e+03	-9.45e-02	9.99e-02	-9.46e-01	3.44e-01	1.00e+00
ENSMUSG00000018415.10	chr11:60417262-60445277:+	Gid4	protein_coding	KNOWN	3.39e+03	8.66e-02	1.05e-01	8.26e-01	4.09e-01	1.00e+00
ENSMUSG00000018417.10	chr1:51862645-51915921:-	Myo1b	protein_coding	KNOWN	5.66e+03	9.45e-02	1.02e-01	9.23e-01	3.56e-01	1.00e+00
ENSMUSG00000018425.14	chr11:86799587-86807039:-	Dhx40	protein_coding	KNOWN	3.82e+03	4.52e-02	1.00e-01	4.50e-01	6.53e-01	1.00e+00
ENSMUSG00000018427.7	chr11:86936425-86993707:-	Ypel2	protein_coding	KNOWN	3.06e+03	-7.15e-02	1.02e-01	-7.04e-01	4.81e-01	1.00e+00
ENSMUSG00000018428.11	chr11:88838972-88844498:-	Akap1	protein_coding	KNOWN	1.07e+03	-4.64e-03	1.02e-01	-4.52e-02	9.64e-01	1.00e+00
ENSMUSG00000018433.10	chr11:107186540-107189352:-	Nol11	protein_coding	KNOWN	1.65e+03	-5.71e-03	9.72e-02	-5.87e-02	9.53e-01	1.00e+00
ENSMUSG00000018442.9	chr11:71014566-71019212:-	Derl2	protein_coding	KNOWN	3.45e+03	1.16e-01	1.03e-01	1.13e+00	2.58e-01	1.00e+00
ENSMUSG00000018446.8	chr11:70981010-70983007:-	C1qbp	protein_coding	KNOWN	1.55e+03	1.14e-01	9.95e-02	1.15e+00	2.50e-01	1.00e+00
ENSMUSG00000018449.8	chr11:70974740-70977801:+	Rpain	protein_coding	KNOWN	6.11e+02	-1.40e-01	1.09e-01	-1.29e+00	1.99e-01	1.00e+00
ENSMUSG00000018474.13	chr11:69360724-69361721:-	Chd3	protein_coding	KNOWN	1.14e+04	-6.05e-02	1.00e-01	-6.05e-01	5.45e-01	1.00e+00
ENSMUSG00000018476.7	chr11:69403278-69404215:-	Kdm6b	protein_coding	KNOWN	8.00e+03	-1.13e-01	9.60e-02	-1.18e+00	2.38e-01	1.00e+00
ENSMUSG00000018481.9	chr11:85187262-85235130:-	Appbp2	protein_coding	KNOWN	4.73e+03	3.16e-02	1.10e-01	2.88e-01	7.73e-01	1.00e+00
ENSMUSG00000018501.13	chr11:62419730-62458541:-	Ncor1	protein_coding	KNOWN	1.04e+04	-6.98e-02	1.02e-01	-6.83e-01	4.94e-01	1.00e+00
ENSMUSG00000018509.4	chr11:62534118-62539003:-	Cenpv	protein_coding	KNOWN	2.80e+03	4.60e-02	9.79e-02	4.69e-01	6.39e-01	1.00e+00
ENSMUSG00000018537.12	chr11:97697199-97699581:-	Pcgf2	protein_coding	KNOWN	3.73e+03	-9.86e-02	1.02e-01	-9.66e-01	3.34e-01	1.00e+00
ENSMUSG00000018541.6	chr11:97756261-97766540:-	Cwc25	protein_coding	KNOWN	1.06e+03	-8.48e-02	1.03e-01	-8.20e-01	4.12e-01	1.00e+00
ENSMUSG00000018547.8	chr11:97720396-97726743:-	Pip4k2b	protein_coding	KNOWN	3.01e+03	-1.22e-02	1.02e-01	-1.19e-01	9.05e-01	1.00e+00
ENSMUSG00000018548.11	chr11:87190074-87218258:+	Trim37	protein_coding	KNOWN	2.68e+03	-1.47e-02	9.82e-02	-1.50e-01	8.81e-01	1.00e+00
ENSMUSG00000018559.12	chr11:69989091-69990402:+	Ctdnep1	protein_coding	KNOWN	5.26e+03	1.32e-02	8.93e-02	1.48e-01	8.82e-01	1.00e+00
ENSMUSG00000018565.13	chr11:69980035-69980696:-	Elp5	protein_coding	KNOWN	2.20e+03	-2.65e-02	9.63e-02	-2.75e-01	7.83e-01	1.00e+00
ENSMUSG00000018567.10	chr11:69991807-69992601:+	Gabarap	protein_coding	KNOWN	2.07e+04	1.06e-01	9.98e-02	1.06e+00	2.90e-01	1.00e+00
ENSMUSG00000018569.8	chr11:69966918-69967652:+	Cldn7	protein_coding	KNOWN	1.58e+03	2.05e-02	1.00e-01	2.04e-01	8.39e-01	1.00e+00
ENSMUSG00000018572.6	chr11:69997109-70000006:+	Phf23	protein_coding	KNOWN	3.24e+03	-1.22e-02	9.37e-02	-1.30e-01	8.96e-01	1.00e+00
ENSMUSG00000018574.10	chr11:70014118-70015399:-	Acadvl	protein_coding	KNOWN	8.08e+03	1.45e-02	9.01e-02	1.61e-01	8.72e-01	1.00e+00
ENSMUSG00000018581.11	chr12:117903230-117915964:-	Dnah11	protein_coding	KNOWN	2.63e+03	4.13e-02	1.09e-01	3.80e-01	7.04e-01	1.00e+00
ENSMUSG00000018583.5	chr11:55469718-55487512:+	G3bp1	protein_coding	KNOWN	6.66e+03	8.16e-02	9.22e-02	8.85e-01	3.76e-01	1.00e+00
ENSMUSG00000018585.9	chr11:55446644-55461197:-	Atox1	protein_coding	KNOWN	1.59e+03	-5.85e-02	1.10e-01	-5.31e-01	5.95e-01	1.00e+00
ENSMUSG00000018593.8	chr11:55409204-55419900:-	Sparc	protein_coding	KNOWN	5.52e+02	1.37e-01	1.10e-01	1.25e+00	2.10e-01	1.00e+00
ENSMUSG00000018599.5	chr11:60728445-60730663:+	Mief2	protein_coding	KNOWN	6.34e+02	3.95e-02	1.11e-01	3.57e-01	7.21e-01	1.00e+00
ENSMUSG00000018651.10	chr11:84085431-84087512:-	Tada2a	protein_coding	KNOWN	1.42e+03	-5.74e-03	1.11e-01	-5.18e-02	9.59e-01	1.00e+00
ENSMUSG00000018659.8	chr11:96939503-96943958:-	Pnpo	protein_coding	KNOWN	2.12e+03	4.66e-02	9.67e-02	4.82e-01	6.30e-01	1.00e+00
ENSMUSG00000018661.13	chr11:113659283-113662400:+	Cog1	protein_coding	KNOWN	8.43e+03	-1.22e-01	1.01e-01	-1.21e+00	2.25e-01	1.00e+00
ENSMUSG00000018666.9	chr11:96789249-96808540:+	Cbx1	protein_coding	KNOWN	3.10e+03	-2.50e-02	9.51e-02	-2.63e-01	7.93e-01	1.00e+00
ENSMUSG00000018669.10	chr11:96912685-96916367:-	Cdk5rap3	protein_coding	KNOWN	9.32e+03	-9.81e-02	1.05e-01	-9.32e-01	3.51e-01	1.00e+00
ENSMUSG00000018672.11	chr11:96854131-96861203:+	Copz2	protein_coding	KNOWN	4.26e+03	5.19e-02	1.01e-01	5.14e-01	6.07e-01	1.00e+00
ENSMUSG00000018677.5	chr11:102405739-102406884:-	Slc25a39	protein_coding	KNOWN	1.86e+04	7.43e-02	9.64e-02	7.71e-01	4.41e-01	1.00e+00
ENSMUSG00000018678.8	chr11:96954219-96982959:-	Sp2	protein_coding	KNOWN	1.01e+03	3.37e-02	1.07e-01	3.15e-01	7.53e-01	1.00e+00
ENSMUSG00000018697.10	chr11:84466905-84513522:-	Aatf	protein_coding	KNOWN	9.43e+02	-1.91e-02	1.07e-01	-1.78e-01	8.59e-01	1.00e+00
ENSMUSG00000018707.9	chr12:110663189-110664874:+	Dync1h1	protein_coding	KNOWN	2.66e+04	-1.33e-01	9.32e-02	-1.43e+00	1.54e-01	1.00e+00
ENSMUSG00000018733.6	chr11:83298329-83298958:-	Pex12	protein_coding	KNOWN	1.30e+03	5.00e-02	1.07e-01	4.68e-01	6.40e-01	1.00e+00
ENSMUSG00000018736.10	chr11:68839914-68864993:-	Ndel1	protein_coding	KNOWN	3.92e+03	3.54e-02	1.01e-01	3.50e-01	7.26e-01	1.00e+00
ENSMUSG00000018750.10	chr11:69775406-69779673:+	Zbtb4	protein_coding	KNOWN	7.55e+03	2.03e-02	1.02e-01	1.98e-01	8.43e-01	1.00e+00
ENSMUSG00000018752.15	chr11:69683231-69695809:-	Tnfsf12Tnfsf13	protein_coding	KNOWN	6.87e+02	6.07e-02	1.09e-01	5.57e-01	5.78e-01	1.00e+00
ENSMUSG00000018761.10	chr11:69658476-69659405:-	Mpdu1	protein_coding	KNOWN	2.00e+03	-1.08e-01	1.07e-01	-1.01e+00	3.14e-01	1.00e+00
ENSMUSG00000018765.5	chr11:69652320-69652923:+	Fxr2	protein_coding	KNOWN	1.11e+04	-1.04e-02	9.35e-02	-1.12e-01	9.11e-01	1.00e+00
ENSMUSG00000018770.5	chr2:73909318-73911291:-	Atp5g3	protein_coding	KNOWN	1.06e+04	-7.28e-03	9.92e-02	-7.34e-02	9.42e-01	1.00e+00
ENSMUSG00000018796.8	chr8:46531064-46534455:+	Acsl1	protein_coding	KNOWN	9.52e+02	-2.12e-03	1.09e-01	-1.95e-02	9.84e-01	1.00e+00
ENSMUSG00000018800.10	chr11:110325496-110337716:-	Abca5	protein_coding	KNOWN	2.36e+03	-3.53e-02	1.08e-01	-3.28e-01	7.43e-01	1.00e+00
ENSMUSG00000018809.2	chr11:75399609-75400633:+	Smyd4	protein_coding	KNOWN	9.51e+02	2.89e-02	1.03e-01	2.80e-01	7.80e-01	1.00e+00
ENSMUSG00000018820.9	chr19:42185609-42190894:+	Zfyve27	protein_coding	KNOWN	6.19e+03	-1.20e-01	9.94e-02	-1.21e+00	2.27e-01	1.00e+00
ENSMUSG00000018821.3	chr19:42124779-42128989:-	Avpi1	protein_coding	KNOWN	3.01e+02	9.94e-02	1.11e-01	8.96e-01	3.70e-01	1.00e+00
ENSMUSG00000018822.7	chr19:42197971-42202252:-	Sfrp5	protein_coding	KNOWN	2.91e+04	-2.11e-03	1.06e-01	-1.99e-02	9.84e-01	1.00e+00
ENSMUSG00000018841.13	chr11:82878737-82890589:-	Rad51d	protein_coding	KNOWN	1.44e+03	-6.80e-03	1.02e-01	-6.66e-02	9.47e-01	1.00e+00
ENSMUSG00000018846.8	chr11:35769484-35791285:+	Pank3	protein_coding	KNOWN	3.40e+03	5.74e-02	1.11e-01	5.18e-01	6.05e-01	1.00e+00
ENSMUSG00000018848.4	chr11:35826495-35834461:-	Rars	protein_coding	KNOWN	3.60e+03	1.71e-01	9.76e-02	1.75e+00	7.94e-02	1.00e+00
ENSMUSG00000018849.6	chr11:35868745-35875712:-	Wwc1	protein_coding	KNOWN	5.51e+03	7.96e-02	1.01e-01	7.88e-01	4.31e-01	1.00e+00
ENSMUSG00000018858.11	chr11:115410160-115410908:+	Ict1	protein_coding	KNOWN	2.22e+03	-4.01e-02	1.09e-01	-3.68e-01	7.13e-01	1.00e+00
ENSMUSG00000018861.4	chr11:115271827-115276724:-	Fdxr	protein_coding	KNOWN	1.80e+03	-8.82e-02	1.09e-01	-8.10e-01	4.18e-01	1.00e+00
ENSMUSG00000018865.8	chr15:84076097-84105754:-	Sult4a1	protein_coding	KNOWN	9.02e+02	-2.35e-01	1.10e-01	-2.13e+00	3.29e-02	1.00e+00
ENSMUSG00000018882.8	chr11:97315908-97321725:+	Mrpl45	protein_coding	KNOWN	1.13e+03	4.37e-02	1.03e-01	4.26e-01	6.70e-01	1.00e+00
ENSMUSG00000018899.12	chr11:53773153-53774130:+	Irf1	protein_coding	KNOWN	3.15e+03	-7.05e-02	1.06e-01	-6.63e-01	5.07e-01	1.00e+00
ENSMUSG00000018900.7	chr11:53873679-53891595:-	Slc22a5	protein_coding	KNOWN	6.63e+02	-1.41e-01	1.10e-01	-1.28e+00	2.02e-01	1.00e+00
ENSMUSG00000018906.10	chr11:54127693-54131665:+	P4ha2	protein_coding	KNOWN	1.68e+03	3.20e-01	1.11e-01	2.89e+00	3.88e-03	6.87e-01
ENSMUSG00000018921.7	chr11:70402631-70410031:-	Pelp1	protein_coding	KNOWN	3.05e+03	2.04e-02	1.03e-01	1.99e-01	8.42e-01	1.00e+00
ENSMUSG00000018923.9	chr11:70451932-70453564:+	Med11	protein_coding	KNOWN	8.72e+02	3.57e-03	1.03e-01	3.47e-02	9.72e-01	1.00e+00
ENSMUSG00000018931.3	chr11:60905954-60914750:-	Natd1	protein_coding	KNOWN	1.33e+03	6.77e-05	1.02e-01	6.63e-04	9.99e-01	1.00e+00
ENSMUSG00000018932.5	chr11:60950662-60951821:+	Map2k3	protein_coding	KNOWN	1.21e+03	-8.53e-02	9.84e-02	-8.67e-01	3.86e-01	1.00e+00
ENSMUSG00000018965.10	chr5:33021791-33026981:+	Ywhah	protein_coding	KNOWN	4.09e+03	6.17e-02	1.06e-01	5.84e-01	5.59e-01	1.00e+00
ENSMUSG00000018974.3	chr5:113742446-113771649:-	Sart3	protein_coding	KNOWN	3.54e+03	-8.82e-02	9.60e-02	-9.19e-01	3.58e-01	1.00e+00
ENSMUSG00000018983.9	chr4:136180783-136186807:+	E2f2	protein_coding	KNOWN	3.94e+02	1.54e-01	1.11e-01	1.39e+00	1.64e-01	1.00e+00
ENSMUSG00000018995.8	chr7:97040004-97062972:+	Nars2	protein_coding	KNOWN	7.18e+02	-3.16e-02	1.10e-01	-2.88e-01	7.73e-01	1.00e+00
ENSMUSG00000018999.10	chr6:34160518-34177082:-	Slc35b4	protein_coding	KNOWN	2.89e+03	3.96e-03	9.91e-02	4.00e-02	9.68e-01	1.00e+00
ENSMUSG00000019039.9	chr9:108572392-108572655:+	Dalrd3	protein_coding	KNOWN	1.08e+04	-7.60e-02	1.10e-01	-6.91e-01	4.90e-01	1.00e+00
ENSMUSG00000019054.9	chr5:136962845-136966011:+	Fis1	protein_coding	KNOWN	5.57e+03	2.32e-02	1.03e-01	2.26e-01	8.21e-01	1.00e+00
ENSMUSG00000019055.11	chr4:147931689-147936708:-	Plod1	protein_coding	KNOWN	1.28e+03	2.21e-01	1.10e-01	2.02e+00	4.37e-02	1.00e+00
ENSMUSG00000019066.9	chr9:21915615-21918121:-	Rab3d	protein_coding	KNOWN	6.84e+03	1.95e-01	9.77e-02	1.99e+00	4.61e-02	1.00e+00
ENSMUSG00000019080.7	chr15:76701542-76704239:+	Mfsd3	protein_coding	KNOWN	3.02e+02	-8.58e-02	1.06e-01	-8.07e-01	4.19e-01	1.00e+00
ENSMUSG00000019082.13	chr7:141433962-141434594:-	Slc25a22	protein_coding	KNOWN	3.63e+03	1.75e-02	9.86e-02	1.77e-01	8.59e-01	1.00e+00
ENSMUSG00000019087.9	chrX:74303489-74304015:+	Atp6ap1	protein_coding	KNOWN	1.72e+04	1.14e-01	9.99e-02	1.15e+00	2.52e-01	1.00e+00
ENSMUSG00000019124.6	chr6:54551718-54554446:-	Scrn1	protein_coding	KNOWN	6.43e+03	-1.24e-02	9.82e-02	-1.26e-01	9.00e-01	1.00e+00
ENSMUSG00000019132.6	chr13:24802020-24812660:+	BC005537	protein_coding	KNOWN	1.81e+04	-6.47e-02	9.43e-02	-6.86e-01	4.93e-01	1.00e+00
ENSMUSG00000019139.9	chr8:70594481-70597288:+	Isyna1	protein_coding	KNOWN	4.51e+03	-1.22e-01	1.08e-01	-1.14e+00	2.56e-01	1.00e+00
ENSMUSG00000019143.11	chr18:36790013-36791453:+	Hars2	protein_coding	KNOWN	2.90e+03	-2.10e-01	1.08e-01	-1.94e+00	5.23e-02	1.00e+00
ENSMUSG00000019158.8	chr7:16452779-16455489:+	Tmem160	protein_coding	KNOWN	7.29e+02	4.40e-02	1.11e-01	3.97e-01	6.91e-01	1.00e+00
ENSMUSG00000019173.7	chr11:100719977-100738176:-	Rab5c	protein_coding	KNOWN	6.13e+03	3.30e-02	9.40e-02	3.51e-01	7.26e-01	1.00e+00
ENSMUSG00000019179.6	chr5:135778722-135783752:+	Mdh2	protein_coding	KNOWN	1.37e+04	4.08e-02	1.03e-01	3.95e-01	6.93e-01	1.00e+00
ENSMUSG00000019188.12	chr2:152691839-152696241:+	H13	protein_coding	KNOWN	1.12e+04	1.18e-01	8.94e-02	1.32e+00	1.87e-01	1.00e+00
ENSMUSG00000019189.9	chr11:44560019-44561977:+	Rnf145	protein_coding	KNOWN	7.21e+03	3.07e-02	1.01e-01	3.04e-01	7.61e-01	1.00e+00
ENSMUSG00000019210.8	chr6:120795245-120822685:-	Atp6v1e1	protein_coding	KNOWN	7.33e+03	1.20e-01	9.53e-02	1.26e+00	2.08e-01	1.00e+00
ENSMUSG00000019235.8	chr12:85135596-85151264:-	Rps6kl1	protein_coding	KNOWN	1.48e+03	-1.85e-01	1.10e-01	-1.68e+00	9.26e-02	1.00e+00
ENSMUSG00000019254.12	chr7:4489811-4501529:-	Ppp1r12c	protein_coding	KNOWN	6.85e+03	-8.53e-02	1.09e-01	-7.80e-01	4.36e-01	1.00e+00
ENSMUSG00000019261.2	chr8:70905974-70917526:+	Map1s	protein_coding	KNOWN	2.47e+03	-2.46e-02	1.02e-01	-2.41e-01	8.09e-01	1.00e+00
ENSMUSG00000019295.7	chr5:33655558-33657856:-	Tmem129	protein_coding	KNOWN	1.63e+03	4.52e-02	1.04e-01	4.35e-01	6.64e-01	1.00e+00
ENSMUSG00000019297.8	chr14:55745693-55755500:+	Nop9	protein_coding	KNOWN	1.08e+03	1.22e-01	1.03e-01	1.18e+00	2.39e-01	1.00e+00
ENSMUSG00000019302.12	chr11:101043815-101044826:+	Atp6v0a1	protein_coding	KNOWN	9.14e+03	-3.44e-02	1.01e-01	-3.42e-01	7.33e-01	1.00e+00
ENSMUSG00000019303.10	chr11:101092487-101095376:-	Psmc3ip	protein_coding	KNOWN	6.86e+02	1.08e-02	1.09e-01	9.91e-02	9.21e-01	1.00e+00
ENSMUSG00000019312.6	chr11:98453789-98455125:+	Grb7	protein_coding	KNOWN	5.49e+03	-5.48e-02	1.00e-01	-5.48e-01	5.84e-01	1.00e+00
ENSMUSG00000019320.9	chr17:24699395-24700516:+	Noxo1	protein_coding	KNOWN	8.58e+02	-9.38e-02	1.10e-01	-8.52e-01	3.94e-01	1.00e+00
ENSMUSG00000019338.9	chr3:95012174-95015218:-	Zfp687	protein_coding	KNOWN	3.46e+03	-8.58e-02	9.98e-02	-8.60e-01	3.90e-01	1.00e+00
ENSMUSG00000019362.7	chr8:84246237-84249761:-	D8Ertd738e	protein_coding	KNOWN	5.09e+03	-3.82e-04	1.08e-01	-3.55e-03	9.97e-01	1.00e+00
ENSMUSG00000019368.9	chr11:4041737-4046336:+	Sec14l4	protein_coding	KNOWN	3.87e+02	-9.12e-02	1.09e-01	-8.34e-01	4.04e-01	1.00e+00
ENSMUSG00000019370.10	chr7:16917144-16923829:-	Calm3	protein_coding	KNOWN	2.14e+04	4.44e-02	9.30e-02	4.78e-01	6.33e-01	1.00e+00
ENSMUSG00000019373.7	chr11:59836638-59839812:-	Cops3	protein_coding	KNOWN	5.34e+03	4.87e-02	9.43e-02	5.16e-01	6.06e-01	1.00e+00
ENSMUSG00000019428.12	chr8:70534117-70535057:+	Fkbp8	protein_coding	KNOWN	1.40e+04	-7.35e-02	1.04e-01	-7.10e-01	4.78e-01	1.00e+00
ENSMUSG00000019429.7	chr7:30854934-30856167:-	Ffar3	protein_coding	KNOWN	6.07e+02	2.77e-02	1.11e-01	2.50e-01	8.02e-01	1.00e+00
ENSMUSG00000019432.11	chr17:35242667-35253676:+	Ddx39b	protein_coding	KNOWN	1.64e+04	-8.54e-02	1.06e-01	-8.08e-01	4.19e-01	1.00e+00
ENSMUSG00000019433.8	chr8:83652678-83664788:+	Gipc1	protein_coding	KNOWN	2.34e+03	-1.85e-02	9.85e-02	-1.88e-01	8.51e-01	1.00e+00
ENSMUSG00000019437.13	chr11:78179273-78180091:+	Tlcd1	protein_coding	KNOWN	1.08e+03	-1.54e-01	1.09e-01	-1.41e+00	1.58e-01	1.00e+00
ENSMUSG00000019461.8	chr11:69846676-69851043:+	Plscr3	protein_coding	KNOWN	3.41e+03	-7.85e-02	1.05e-01	-7.45e-01	4.56e-01	1.00e+00
ENSMUSG00000019464.5	chr8:83666863-83672753:+	Ptger1	protein_coding	KNOWN	4.74e+03	-5.15e-02	1.02e-01	-5.06e-01	6.13e-01	1.00e+00
ENSMUSG00000019467.9	chr10:127182521-127189823:-	Arhgef25	protein_coding	KNOWN	2.48e+03	-1.35e-01	1.10e-01	-1.22e+00	2.22e-01	1.00e+00
ENSMUSG00000019470.8	chr8:3615995-3621282:-	Xab2	protein_coding	KNOWN	4.80e+03	-7.66e-02	1.04e-01	-7.35e-01	4.62e-01	1.00e+00
ENSMUSG00000019471.9	chr9:21138541-21149906:-	Cdc37	protein_coding	KNOWN	1.00e+04	6.58e-03	9.96e-02	6.60e-02	9.47e-01	1.00e+00
ENSMUSG00000019478.11	chr8:123806068-123834485:+	Rab4a	protein_coding	KNOWN	1.31e+03	-4.60e-02	1.02e-01	-4.52e-01	6.52e-01	1.00e+00
ENSMUSG00000019487.10	chr17:57249451-57263697:+	Trip10	protein_coding	KNOWN	6.06e+02	-3.45e-03	1.10e-01	-3.13e-02	9.75e-01	1.00e+00
ENSMUSG00000019494.10	chr5:138162777-138163919:+	Cops6	protein_coding	KNOWN	3.87e+03	-2.28e-03	1.02e-01	-2.23e-02	9.82e-01	1.00e+00
ENSMUSG00000019505.7	chr11:62551676-62552853:+	Ubb	protein_coding	KNOWN	2.70e+04	-7.81e-02	9.18e-02	-8.51e-01	3.95e-01	1.00e+00
ENSMUSG00000019518.6	chr5:138176569-138178687:+	Ap4m1	protein_coding	KNOWN	1.23e+03	-1.91e-01	1.11e-01	-1.73e+00	8.40e-02	1.00e+00
ENSMUSG00000019528.14	chr3:20122556-20123543:-	Gyg	protein_coding	KNOWN	2.03e+03	1.25e-01	9.99e-02	1.25e+00	2.12e-01	1.00e+00
ENSMUSG00000019539.6	chr7:45091336-45092123:-	Rcn3	protein_coding	KNOWN	1.04e+04	7.48e-02	9.70e-02	7.71e-01	4.41e-01	1.00e+00
ENSMUSG00000019558.10	chrX:73678893-73680002:+	Slc6a8	protein_coding	KNOWN	1.73e+03	-1.18e-01	1.06e-01	-1.11e+00	2.66e-01	1.00e+00
ENSMUSG00000019564.8	chr10:79946279-79952643:+	Arid3a	protein_coding	KNOWN	9.12e+02	-2.85e-02	1.06e-01	-2.69e-01	7.88e-01	1.00e+00
ENSMUSG00000019577.4	chr6:5494863-5496275:-	Pdk4	protein_coding	KNOWN	1.37e+04	-3.50e-02	1.11e-01	-3.16e-01	7.52e-01	1.00e+00
ENSMUSG00000019578.7	chr17:56070644-56074547:-	Ubxn6	protein_coding	KNOWN	8.21e+03	-1.10e-01	9.99e-02	-1.10e+00	2.71e-01	1.00e+00
ENSMUSG00000019579.9	chr17:56179386-56183664:-	D17Wsu104e	protein_coding	KNOWN	5.60e+03	3.59e-02	9.90e-02	3.63e-01	7.17e-01	1.00e+00
ENSMUSG00000019590.12	chr11:105936555-105944487:-	Cyb561	protein_coding	KNOWN	4.20e+03	5.37e-02	1.03e-01	5.22e-01	6.02e-01	1.00e+00
ENSMUSG00000019659.4	chr9:110656503-110711590:+	Ccdc12	protein_coding	KNOWN	2.11e+03	-1.03e-01	1.10e-01	-9.45e-01	3.45e-01	1.00e+00
ENSMUSG00000019689.4	chr6:38534823-38539449:+	1110001J03Rik	protein_coding	KNOWN	1.06e+03	1.30e-01	1.05e-01	1.24e+00	2.14e-01	1.00e+00
ENSMUSG00000019699.11	chr1:177022116-177258203:-	Akt3	protein_coding	KNOWN	3.76e+03	-1.46e-01	9.95e-02	-1.47e+00	1.42e-01	1.00e+00
ENSMUSG00000019710.9	chr3:87921609-87923672:+	Mrpl24	protein_coding	KNOWN	5.68e+03	-7.31e-02	1.09e-01	-6.73e-01	5.01e-01	1.00e+00
ENSMUSG00000019715.10	chr2:29955507-29958217:+	Gle1	protein_coding	KNOWN	3.47e+03	3.23e-02	9.67e-02	3.34e-01	7.39e-01	1.00e+00
ENSMUSG00000019731.9	chr8:72484574-72492217:-	Slc35e1	protein_coding	KNOWN	3.09e+03	6.14e-02	1.04e-01	5.88e-01	5.57e-01	1.00e+00
ENSMUSG00000019732.10	chr8:72424183-72435156:-	Calr3	protein_coding	KNOWN	2.04e+02	1.06e-01	1.07e-01	9.89e-01	3.23e-01	1.00e+00
ENSMUSG00000019734.12	chr7:3675159-3677484:-	Tmc4	protein_coding	KNOWN	8.26e+03	-6.90e-02	1.11e-01	-6.23e-01	5.33e-01	1.00e+00
ENSMUSG00000019737.10	chr7:30317766-30319040:+	Syne4	protein_coding	KNOWN	4.11e+03	-7.81e-02	1.10e-01	-7.11e-01	4.77e-01	1.00e+00
ENSMUSG00000019738.11	chr7:30232932-30233382:+	Polr2i	protein_coding	KNOWN	1.26e+03	4.20e-02	1.03e-01	4.08e-01	6.83e-01	1.00e+00
ENSMUSG00000019761.9	chr11:99385254-99389364:-	Krt10	protein_coding	KNOWN	6.07e+02	3.80e-02	1.10e-01	3.47e-01	7.28e-01	1.00e+00
ENSMUSG00000019763.7	chr10:4428536-4432301:-	Rmnd1	protein_coding	KNOWN	6.89e+02	-6.85e-02	1.11e-01	-6.19e-01	5.36e-01	1.00e+00
ENSMUSG00000019773.7	chr10:5802200-5804600:-	Fbxo5	protein_coding	KNOWN	3.24e+02	-1.94e-01	1.11e-01	-1.75e+00	7.96e-02	1.00e+00
ENSMUSG00000019774.8	chr10:5819201-5823546:-	Mtrf1l	protein_coding	KNOWN	7.78e+02	1.14e-03	1.07e-01	1.06e-02	9.92e-01	1.00e+00
ENSMUSG00000019775.13	chr10:5833096-5922366:-	Rgs17	protein_coding	KNOWN	1.21e+03	-2.62e-02	1.07e-01	-2.45e-01	8.06e-01	1.00e+00
ENSMUSG00000019777.12	chr10:36998172-37001611:+	Hdac2	protein_coding	KNOWN	4.57e+03	1.05e-01	9.79e-02	1.07e+00	2.85e-01	1.00e+00
ENSMUSG00000019779.10	chr10:34483400-34611226:+	Frk	protein_coding	KNOWN	2.36e+03	1.70e-01	1.08e-01	1.58e+00	1.13e-01	1.00e+00
ENSMUSG00000019782.9	chr10:33996561-34001245:-	Rwdd1	protein_coding	KNOWN	1.08e+03	1.65e-02	1.05e-01	1.57e-01	8.75e-01	1.00e+00
ENSMUSG00000019790.12	chr10:9789036-9798168:-	Stxbp5	protein_coding	KNOWN	3.75e+03	-4.89e-02	9.33e-02	-5.24e-01	6.00e-01	1.00e+00
ENSMUSG00000019791.7	chr10:30608383-30618337:-	Hint3	protein_coding	KNOWN	6.22e+02	8.75e-03	1.08e-01	8.10e-02	9.35e-01	1.00e+00
ENSMUSG00000019792.7	chr10:30534225-30600749:-	Trmt11	protein_coding	KNOWN	7.54e+02	-3.74e-02	1.10e-01	-3.41e-01	7.33e-01	1.00e+00
ENSMUSG00000019794.9	chr10:7761233-7763148:+	Katna1	protein_coding	KNOWN	2.64e+03	-7.48e-02	9.83e-02	-7.61e-01	4.47e-01	1.00e+00
ENSMUSG00000019795.13	chr10:7648965-7663264:-	Pcmt1	protein_coding	KNOWN	5.95e+03	6.48e-02	9.66e-02	6.71e-01	5.03e-01	1.00e+00
ENSMUSG00000019796.8	chr10:7596184-7623752:+	Lrp11	protein_coding	KNOWN	1.12e+04	9.15e-02	1.10e-01	8.32e-01	4.05e-01	1.00e+00
ENSMUSG00000019797.6	chr10:43533154-43540994:-	1700021F05Rik	protein_coding	KNOWN	8.24e+02	3.81e-02	1.07e-01	3.57e-01	7.21e-01	1.00e+00
ENSMUSG00000019802.9	chr10:42817928-42829283:+	Sec63	protein_coding	KNOWN	7.77e+03	5.62e-02	1.00e-01	5.59e-01	5.76e-01	1.00e+00
ENSMUSG00000019804.8	chr10:42502290-42535381:+	Snx3	protein_coding	KNOWN	7.93e+03	7.64e-02	1.02e-01	7.51e-01	4.53e-01	1.00e+00
ENSMUSG00000019806.9	chr10:13829295-13868829:-	Aig1	protein_coding	KNOWN	3.03e+03	1.89e-01	9.99e-02	1.89e+00	5.87e-02	1.00e+00
ENSMUSG00000019809.12	chr10:13535727-13552819:-	Pex3	protein_coding	KNOWN	1.67e+03	7.66e-02	9.98e-02	7.67e-01	4.43e-01	1.00e+00
ENSMUSG00000019810.11	chr10:13506037-13515498:+	Fuca2	protein_coding	KNOWN	2.64e+03	2.25e-01	1.04e-01	2.18e+00	2.96e-02	1.00e+00
ENSMUSG00000019814.4	chr10:13178640-13193137:-	Ltv1	protein_coding	KNOWN	8.16e+02	7.38e-02	1.07e-01	6.87e-01	4.92e-01	1.00e+00
ENSMUSG00000019818.11	chr10:41520044-41526876:+	Cd164	protein_coding	KNOWN	3.29e+04	1.50e-01	1.08e-01	1.38e+00	1.67e-01	1.00e+00
ENSMUSG00000019820.9	chr10:12382188-12861735:-	Utrn	protein_coding	KNOWN	5.83e+03	-9.84e-02	1.04e-01	-9.44e-01	3.45e-01	1.00e+00
ENSMUSG00000019822.8	chr10:41489017-41490369:-	Smpd2	protein_coding	KNOWN	2.71e+03	-7.02e-02	1.11e-01	-6.34e-01	5.26e-01	1.00e+00
ENSMUSG00000019826.10	chr10:41450396-41465571:+	Zbtb24	protein_coding	KNOWN	1.76e+03	-5.33e-03	9.67e-02	-5.51e-02	9.56e-01	1.00e+00
ENSMUSG00000019831.10	chr10:40883827-40938570:+	Wasf1	protein_coding	KNOWN	5.78e+02	-1.75e-02	1.11e-01	-1.57e-01	8.75e-01	1.00e+00
ENSMUSG00000019837.7	chr10:40249203-40257665:-	Gtf3c6	protein_coding	KNOWN	8.10e+02	6.11e-02	1.03e-01	5.94e-01	5.52e-01	1.00e+00
ENSMUSG00000019838.10	chr10:40033535-40142254:-	Slc16a10	protein_coding	KNOWN	4.24e+04	-7.58e-03	1.09e-01	-6.94e-02	9.45e-01	1.00e+00
ENSMUSG00000019841.11	chr10:39867109-39874488:+	Rev3l	protein_coding	KNOWN	3.82e+03	-1.92e-01	1.01e-01	-1.90e+00	5.78e-02	1.00e+00
ENSMUSG00000019842.6	chr10:39650555-39654825:+	Traf3ip2	protein_coding	KNOWN	1.24e+03	8.46e-02	1.01e-01	8.36e-01	4.03e-01	1.00e+00
ENSMUSG00000019843.10	chr10:39533270-39551424:+	Fyn	protein_coding	KNOWN	8.34e+02	-1.77e-01	1.04e-01	-1.71e+00	8.78e-02	1.00e+00
ENSMUSG00000019849.10	chr10:45067206-45158997:+	Prep	protein_coding	KNOWN	7.41e+02	9.46e-02	1.09e-01	8.71e-01	3.84e-01	1.00e+00
ENSMUSG00000019851.7	chr10:18845071-18857073:+	Perp	protein_coding	KNOWN	4.93e+02	8.83e-02	1.08e-01	8.18e-01	4.13e-01	1.00e+00
ENSMUSG00000019852.6	chr10:18588011-18743758:-	D10Bwg1379e	protein_coding	KNOWN	8.48e+02	-1.19e-01	1.10e-01	-1.08e+00	2.82e-01	1.00e+00
ENSMUSG00000019853.5	chr10:18540123-18546076:-	Hebp2	protein_coding	KNOWN	2.78e+02	3.83e-02	1.11e-01	3.45e-01	7.30e-01	1.00e+00
ENSMUSG00000019854.12	chr10:18122184-18123109:+	Reps1	protein_coding	KNOWN	2.48e+03	-5.28e-02	9.77e-02	-5.40e-01	5.89e-01	1.00e+00
ENSMUSG00000019856.9	chr10:53696997-53750909:-	Fam184a	protein_coding	KNOWN	7.79e+02	-1.67e-01	1.05e-01	-1.58e+00	1.13e-01	1.00e+00
ENSMUSG00000019857.6	chr10:53596961-53609213:+	Asf1a	protein_coding	KNOWN	1.10e+03	7.86e-02	1.03e-01	7.62e-01	4.46e-01	1.00e+00
ENSMUSG00000019861.10	chr10:52337024-52382124:-	Gopc	protein_coding	KNOWN	3.09e+03	-2.63e-02	1.02e-01	-2.58e-01	7.97e-01	1.00e+00
ENSMUSG00000019864.9	chr10:43921035-43947862:+	Rtn4ip1	protein_coding	KNOWN	7.50e+02	-2.47e-02	1.06e-01	-2.32e-01	8.16e-01	1.00e+00
ENSMUSG00000019868.12	chr10:14684881-14705465:-	Vta1	protein_coding	KNOWN	2.45e+03	6.20e-02	9.76e-02	6.35e-01	5.26e-01	1.00e+00
ENSMUSG00000019872.9	chr10:57794568-57807470:+	Smpdl3a	protein_coding	KNOWN	9.98e+02	1.39e-02	1.07e-01	1.30e-01	8.97e-01	1.00e+00
ENSMUSG00000019873.7	chr10:67009189-67096988:-	Reep3	protein_coding	KNOWN	2.53e+03	-7.43e-02	1.09e-01	-6.80e-01	4.97e-01	1.00e+00
ENSMUSG00000019877.6	chr10:57525231-57532409:-	Serinc1	protein_coding	KNOWN	1.32e+04	1.09e-01	1.07e-01	1.03e+00	3.05e-01	1.00e+00
ENSMUSG00000019878.7	chr10:57486385-57513133:+	Hsf2	protein_coding	KNOWN	1.38e+03	-4.12e-02	1.03e-01	-4.02e-01	6.87e-01	1.00e+00
ENSMUSG00000019883.6	chr10:29313663-29334535:+	Echdc1	protein_coding	KNOWN	2.51e+03	6.95e-02	1.01e-01	6.85e-01	4.93e-01	1.00e+00
ENSMUSG00000019889.9	chr10:28074820-28597397:+	Ptprk	protein_coding	KNOWN	4.02e+03	-1.51e-02	9.85e-02	-1.53e-01	8.78e-01	1.00e+00
ENSMUSG00000019891.9	chr10:52233637-52321378:+	Dcbld1	protein_coding	KNOWN	9.70e+02	2.95e-01	1.08e-01	2.72e+00	6.47e-03	8.73e-01
ENSMUSG00000019897.8	chr10:105841504-105842982:+	Ccdc59	protein_coding	KNOWN	2.57e+03	-1.24e-01	1.01e-01	-1.22e+00	2.22e-01	1.00e+00
ENSMUSG00000019900.13	chr10:51685518-51730429:+	Rfx6	protein_coding	KNOWN	6.64e+03	-1.11e-01	1.09e-01	-1.01e+00	3.10e-01	1.00e+00
ENSMUSG00000019907.9	chr10:108162400-108277575:+	Ppp1r12a	protein_coding	KNOWN	1.25e+03	-9.93e-02	1.10e-01	-8.99e-01	3.69e-01	1.00e+00
ENSMUSG00000019913.3	chr10:50895651-50989152:+	Sim1	protein_coding	KNOWN	2.18e+03	-1.08e-01	9.92e-02	-1.09e+00	2.76e-01	1.00e+00
ENSMUSG00000019916.10	chr10:59323368-59372251:+	P4ha1	protein_coding	KNOWN	4.90e+03	1.87e-01	1.11e-01	1.69e+00	9.11e-02	1.00e+00
ENSMUSG00000019917.9	chr10:59164113-59221847:-	Sept10	protein_coding	KNOWN	1.16e+03	7.25e-02	1.10e-01	6.60e-01	5.09e-01	1.00e+00
ENSMUSG00000019920.13	chr10:58416643-58421664:+	Lims1	protein_coding	KNOWN	1.58e+03	3.61e-02	1.05e-01	3.43e-01	7.32e-01	1.00e+00
ENSMUSG00000019923.9	chr10:72656591-72674324:+	Zwint	protein_coding	KNOWN	1.76e+04	9.68e-02	9.25e-02	1.05e+00	2.95e-01	1.00e+00
ENSMUSG00000019927.6	chr10:71257705-71285218:-	Ube2d1	protein_coding	KNOWN	1.46e+03	3.67e-02	1.03e-01	3.58e-01	7.21e-01	1.00e+00
ENSMUSG00000019933.3	chr10:70216897-70219710:+	2310015B20Rik	processed_transcript	KNOWN	1.66e+03	7.74e-02	1.08e-01	7.14e-01	4.75e-01	1.00e+00
ENSMUSG00000019943.9	chr10:98915152-99026143:+	Atp2b1	protein_coding	KNOWN	6.71e+03	3.60e-02	1.03e-01	3.48e-01	7.28e-01	1.00e+00
ENSMUSG00000019944.10	chr10:69279458-69286907:+	Rhobtb1	protein_coding	KNOWN	4.99e+03	-8.30e-02	1.05e-01	-7.90e-01	4.30e-01	1.00e+00
ENSMUSG00000019945.5	chr10:68436280-68525767:-	1700040L02Rik	protein_coding	KNOWN	4.92e+02	9.82e-02	1.11e-01	8.88e-01	3.75e-01	1.00e+00
ENSMUSG00000019947.9	chr10:68095593-68278726:-	Arid5b	protein_coding	KNOWN	5.27e+02	-1.33e-01	1.10e-01	-1.21e+00	2.27e-01	1.00e+00
ENSMUSG00000019948.3	chr10:89711973-89732295:-	Actr6	protein_coding	KNOWN	5.75e+02	3.97e-02	1.09e-01	3.66e-01	7.15e-01	1.00e+00
ENSMUSG00000019951.9	chr10:89744991-89819869:+	Uhrf1bp1l	protein_coding	KNOWN	3.10e+03	-4.21e-02	1.06e-01	-3.97e-01	6.92e-01	1.00e+00
ENSMUSG00000019952.10	chr10:99192892-99196850:+	Poc1b	protein_coding	KNOWN	3.16e+03	8.54e-02	9.72e-02	8.78e-01	3.80e-01	1.00e+00
ENSMUSG00000019960.7	chr10:99263231-99267488:+	Dusp6	protein_coding	KNOWN	1.49e+03	9.07e-02	1.00e-01	9.07e-01	3.64e-01	1.00e+00
ENSMUSG00000019961.12	chr10:91160417-91171582:-	Tmpo	protein_coding	KNOWN	7.61e+03	-5.63e-02	8.89e-02	-6.33e-01	5.27e-01	1.00e+00
ENSMUSG00000019969.9	chr12:83688563-83735199:+	Psen1	protein_coding	KNOWN	3.15e+03	1.06e-01	9.93e-02	1.06e+00	2.88e-01	1.00e+00
ENSMUSG00000019971.9	chr10:100488289-100573655:+	Cep290	protein_coding	KNOWN	8.75e+02	-8.69e-02	1.04e-01	-8.34e-01	4.04e-01	1.00e+00
ENSMUSG00000019975.7	chr10:91095975-91102095:+	Ikbip	protein_coding	KNOWN	5.53e+03	2.69e-01	9.48e-02	2.83e+00	4.58e-03	7.34e-01
ENSMUSG00000019977.11	chr10:21295979-21368889:+	Hbs1l	protein_coding	KNOWN	3.76e+03	-6.34e-02	1.02e-01	-6.21e-01	5.35e-01	1.00e+00
ENSMUSG00000019978.11	chr10:25408368-25523519:+	Epb4.1l2	protein_coding	KNOWN	2.57e+03	-2.35e-02	1.00e-01	-2.35e-01	8.15e-01	1.00e+00
ENSMUSG00000019979.8	chr10:91066890-91082770:-	Apaf1	protein_coding	KNOWN	8.29e+02	-1.46e-01	1.09e-01	-1.34e+00	1.80e-01	1.00e+00
ENSMUSG00000019984.12	chr10:24890967-24892585:+	Med23	protein_coding	KNOWN	2.56e+03	-5.68e-02	9.73e-02	-5.84e-01	5.60e-01	1.00e+00
ENSMUSG00000019986.12	chr10:21040820-21080428:+	Ahi1	protein_coding	KNOWN	5.33e+03	-2.57e-02	9.41e-02	-2.73e-01	7.85e-01	1.00e+00
ENSMUSG00000019987.8	chr10:24915208-24927470:-	Arg1	protein_coding	KNOWN	6.77e+03	3.46e-01	1.00e-01	3.45e+00	5.60e-04	2.74e-01
ENSMUSG00000019988.6	chr10:92684746-92722420:-	Nedd1	protein_coding	KNOWN	6.90e+02	1.46e-01	1.10e-01	1.33e+00	1.84e-01	1.00e+00
ENSMUSG00000019996.12	chr10:20148920-20281589:+	Map7	protein_coding	KNOWN	5.32e+03	-5.94e-02	9.73e-02	-6.11e-01	5.41e-01	1.00e+00
ENSMUSG00000019998.5	chr10:24149317-24188959:+	Stx7	protein_coding	KNOWN	3.60e+03	7.63e-02	9.96e-02	7.66e-01	4.43e-01	1.00e+00
ENSMUSG00000020003.11	chr10:19884785-19907545:-	Pex7	protein_coding	KNOWN	3.15e+03	-9.83e-03	9.75e-02	-1.01e-01	9.20e-01	1.00e+00
ENSMUSG00000020009.8	chr10:19605919-19609256:+	Ifngr1	protein_coding	KNOWN	9.42e+02	1.05e-01	1.02e-01	1.03e+00	3.04e-01	1.00e+00
ENSMUSG00000020015.9	chr10:93160876-93241342:+	Cdk17	protein_coding	KNOWN	1.85e+03	1.88e-02	1.04e-01	1.80e-01	8.57e-01	1.00e+00
ENSMUSG00000020018.6	chr10:93583029-93589706:-	Snrpf	protein_coding	KNOWN	1.58e+03	3.14e-02	1.05e-01	2.99e-01	7.65e-01	1.00e+00
ENSMUSG00000020019.4	chr10:93641049-93747207:+	Ntn4	protein_coding	KNOWN	2.35e+03	8.18e-02	1.08e-01	7.54e-01	4.51e-01	1.00e+00
ENSMUSG00000020022.12	chr10:94200031-94220783:+	Ndufa12	protein_coding	KNOWN	1.33e+03	1.07e-01	1.05e-01	1.02e+00	3.07e-01	1.00e+00
ENSMUSG00000020024.6	chr10:94688790-94790336:+	Cep83	protein_coding	KNOWN	6.00e+02	-3.57e-02	1.07e-01	-3.32e-01	7.40e-01	1.00e+00
ENSMUSG00000020029.5	chr10:95547007-95564167:-	Nudt4	protein_coding	KNOWN	5.25e+03	5.34e-02	9.82e-02	5.44e-01	5.87e-01	1.00e+00
ENSMUSG00000020032.10	chr10:84375296-84392388:-	Nuak1	protein_coding	KNOWN	1.04e+03	3.22e-02	1.11e-01	2.91e-01	7.71e-01	1.00e+00
ENSMUSG00000020034.7	chr10:84594653-84604990:+	Tcp11l2	protein_coding	KNOWN	2.52e+03	-4.87e-02	1.09e-01	-4.48e-01	6.54e-01	1.00e+00
ENSMUSG00000020038.9	chr10:85131702-85185054:-	Cry1	protein_coding	KNOWN	1.33e+03	1.60e-01	1.06e-01	1.51e+00	1.31e-01	1.00e+00
ENSMUSG00000020048.9	chr10:86701946-86703093:-	Hsp90b1	protein_coding	KNOWN	6.40e+04	1.52e-01	9.90e-02	1.53e+00	1.25e-01	1.00e+00
ENSMUSG00000020056.12	chr10:88235429-88246007:+	Ccdc53	protein_coding	KNOWN	2.08e+03	6.78e-02	9.44e-02	7.18e-01	4.73e-01	1.00e+00
ENSMUSG00000020063.12	chr10:63331390-63336992:-	Sirt1	protein_coding	KNOWN	1.38e+03	-6.70e-02	1.07e-01	-6.26e-01	5.31e-01	1.00e+00
ENSMUSG00000020064.8	chr10:63243797-63317881:+	Herc4	protein_coding	KNOWN	1.61e+03	-8.18e-02	1.04e-01	-7.89e-01	4.30e-01	1.00e+00
ENSMUSG00000020069.12	chr10:63017807-63023847:-	Hnrnph3	protein_coding	KNOWN	6.69e+03	-7.33e-02	1.04e-01	-7.02e-01	4.82e-01	1.00e+00
ENSMUSG00000020070.14	chr10:63002257-63008119:+	Rufy2	protein_coding	KNOWN	2.00e+03	-1.13e-01	9.97e-02	-1.13e+00	2.57e-01	1.00e+00
ENSMUSG00000020072.10	chr10:63061618-63077534:+	Pbld1	protein_coding	KNOWN	1.22e+03	2.93e-02	1.10e-01	2.67e-01	7.90e-01	1.00e+00
ENSMUSG00000020074.6	chr10:62743928-62792368:-	Ccar1	protein_coding	KNOWN	3.61e+03	-9.42e-02	9.97e-02	-9.45e-01	3.45e-01	1.00e+00
ENSMUSG00000020075.7	chr10:62580248-62602298:-	Ddx21	protein_coding	KNOWN	2.19e+03	5.19e-02	1.07e-01	4.86e-01	6.27e-01	1.00e+00
ENSMUSG00000020076.6	chr10:62616023-62651218:-	Ddx50	protein_coding	KNOWN	9.24e+03	-6.48e-02	9.06e-02	-7.16e-01	4.74e-01	1.00e+00
ENSMUSG00000020078.11	chr10:62454843-62486598:-	Vps26a	protein_coding	KNOWN	2.08e+03	4.33e-02	1.06e-01	4.09e-01	6.83e-01	1.00e+00
ENSMUSG00000020079.11	chr10:62432359-62433127:-	Supv3l1	protein_coding	KNOWN	1.58e+03	1.27e-02	1.02e-01	1.25e-01	9.00e-01	1.00e+00
ENSMUSG00000020083.9	chr10:62134521-62143920:-	2010107G23Rik	protein_coding	KNOWN	1.67e+03	-2.28e-02	9.64e-02	-2.36e-01	8.13e-01	1.00e+00
ENSMUSG00000020085.11	chr10:61728148-61734570:+	Aifm2	protein_coding	KNOWN	1.03e+03	-2.94e-02	1.09e-01	-2.70e-01	7.87e-01	1.00e+00
ENSMUSG00000020086.6	chr10:61738665-61784147:-	H2afy2	protein_coding	KNOWN	2.20e+03	1.23e-01	9.78e-02	1.26e+00	2.09e-01	1.00e+00
ENSMUSG00000020087.4	chr10:61695514-61702773:+	Tysnd1	protein_coding	KNOWN	2.17e+03	1.21e-02	1.08e-01	1.12e-01	9.11e-01	1.00e+00
ENSMUSG00000020088.9	chr10:61680310-61693295:+	Sar1a	protein_coding	KNOWN	1.68e+04	1.03e-01	9.76e-02	1.05e+00	2.92e-01	1.00e+00
ENSMUSG00000020089.8	chr10:61663689-61665605:+	Ppa1	protein_coding	KNOWN	3.17e+03	8.55e-02	1.06e-01	8.03e-01	4.22e-01	1.00e+00
ENSMUSG00000020091.10	chr10:61432820-61452658:-	Eif4ebp2	protein_coding	KNOWN	1.12e+03	-9.01e-02	1.11e-01	-8.15e-01	4.15e-01	1.00e+00
ENSMUSG00000020092.8	chr10:61319657-61383523:-	Pald1	protein_coding	KNOWN	4.70e+02	-4.43e-02	1.09e-01	-4.07e-01	6.84e-01	1.00e+00
ENSMUSG00000020097.10	chr10:61145895-61147604:-	Sgpl1	protein_coding	KNOWN	5.78e+03	1.66e-01	1.04e-01	1.60e+00	1.10e-01	1.00e+00
ENSMUSG00000020098.6	chr10:61089343-61094328:+	Pcbd1	protein_coding	KNOWN	8.70e+03	1.32e-01	9.14e-02	1.45e+00	1.48e-01	1.00e+00
ENSMUSG00000020107.6	chr10:59995847-59998310:-	Anapc16	protein_coding	KNOWN	2.75e+03	3.42e-02	1.01e-01	3.38e-01	7.35e-01	1.00e+00
ENSMUSG00000020108.3	chr10:59949675-59951770:-	Ddit4	protein_coding	KNOWN	3.12e+03	1.37e-01	1.09e-01	1.26e+00	2.09e-01	1.00e+00
ENSMUSG00000020109.9	chr10:59879626-59898521:+	Dnajb12	protein_coding	KNOWN	3.18e+03	-2.65e-02	1.03e-01	-2.59e-01	7.96e-01	1.00e+00
ENSMUSG00000020111.11	chr10:59861518-59863403:+	Micu1	protein_coding	KNOWN	3.70e+03	9.36e-02	9.93e-02	9.43e-01	3.46e-01	1.00e+00
ENSMUSG00000020114.8	chr10:119216478-119239303:-	Cand1	protein_coding	KNOWN	9.54e+03	8.30e-02	9.98e-02	8.32e-01	4.06e-01	1.00e+00
ENSMUSG00000020115.2	chr10:121546455-121586794:-	Tbk1	protein_coding	KNOWN	1.43e+03	-9.14e-02	1.10e-01	-8.30e-01	4.06e-01	1.00e+00
ENSMUSG00000020116.7	chr11:17208789-17211054:-	Pno1	protein_coding	KNOWN	1.59e+03	1.25e-01	1.06e-01	1.18e+00	2.38e-01	1.00e+00
ENSMUSG00000020120.11	chr11:16994820-17002999:-	Plek	protein_coding	KNOWN	4.94e+02	-1.28e-01	1.08e-01	-1.18e+00	2.38e-01	1.00e+00
ENSMUSG00000020124.9	chr10:123113244-123196935:-	Usp15	protein_coding	KNOWN	2.14e+03	4.90e-02	9.70e-02	5.05e-01	6.13e-01	1.00e+00
ENSMUSG00000020128.11	chr11:21314081-21320537:+	Vps54	protein_coding	KNOWN	3.01e+03	-5.66e-03	9.79e-02	-5.78e-02	9.54e-01	1.00e+00
ENSMUSG00000020130.8	chr10:115197877-115251493:-	Tbc1d15	protein_coding	KNOWN	3.43e+03	7.86e-02	1.04e-01	7.55e-01	4.50e-01	1.00e+00
ENSMUSG00000020131.10	chr10:80322122-80329399:-	Pcsk4	protein_coding	KNOWN	1.46e+03	-2.50e-02	6.03e-02	-4.15e-01	6.78e-01	1.00e+00
ENSMUSG00000020132.9	chr10:115289863-115315591:-	Rab21	protein_coding	KNOWN	2.99e+03	6.35e-02	1.05e-01	6.07e-01	5.44e-01	1.00e+00
ENSMUSG00000020133.8	chr10:80318254-80320537:-	2310011J03Rik	protein_coding	KNOWN	2.78e+03	-2.29e-02	1.02e-01	-2.23e-01	8.23e-01	1.00e+00
ENSMUSG00000020134.9	chr11:21135469-21150323:+	Peli1	protein_coding	KNOWN	7.88e+02	1.39e-01	1.08e-01	1.29e+00	1.98e-01	1.00e+00
ENSMUSG00000020137.4	chr10:115369966-115384435:-	Thap2	protein_coding	KNOWN	9.23e+02	-2.57e-02	1.10e-01	-2.33e-01	8.16e-01	1.00e+00
ENSMUSG00000020142.8	chr11:20302205-20332684:-	Slc1a4	protein_coding	KNOWN	3.81e+02	4.05e-02	1.11e-01	3.66e-01	7.14e-01	1.00e+00
ENSMUSG00000020149.13	chr11:20201609-20223572:+	Rab1	protein_coding	KNOWN	1.79e+04	1.01e-01	1.07e-01	9.40e-01	3.47e-01	1.00e+00
ENSMUSG00000020151.12	chr10:116196396-116237261:+	Ptprr	protein_coding	KNOWN	8.04e+02	-9.34e-02	1.10e-01	-8.51e-01	3.95e-01	1.00e+00
ENSMUSG00000020152.7	chr11:20100587-20112909:-	Actr2	protein_coding	KNOWN	5.28e+03	4.93e-02	1.01e-01	4.89e-01	6.25e-01	1.00e+00
ENSMUSG00000020153.10	chr10:80253315-80255140:+	Ndufs7	protein_coding	KNOWN	4.20e+03	-4.54e-02	1.04e-01	-4.38e-01	6.62e-01	1.00e+00
ENSMUSG00000020156.12	chr10:80242612-80243900:+	Mum1	protein_coding	KNOWN	5.04e+03	-1.46e-01	1.10e-01	-1.32e+00	1.86e-01	1.00e+00
ENSMUSG00000020160.14	chr11:19009784-19018922:-	Meis1	protein_coding	KNOWN	2.32e+03	-9.93e-03	9.91e-02	-1.00e-01	9.20e-01	1.00e+00
ENSMUSG00000020163.8	chr10:80402998-80406795:-	Uqcr11	protein_coding	KNOWN	4.13e+03	-1.19e-02	1.08e-01	-1.10e-01	9.12e-01	1.00e+00
ENSMUSG00000020166.10	chr10:116510160-116581483:-	Cnot2	protein_coding	KNOWN	3.93e+03	-2.31e-03	9.18e-02	-2.51e-02	9.80e-01	1.00e+00
ENSMUSG00000020167.10	chr10:80420083-80421860:-	Tcf3	protein_coding	KNOWN	4.13e+03	-1.27e-01	1.04e-01	-1.22e+00	2.21e-01	1.00e+00
ENSMUSG00000020169.4	chr10:116986314-117025040:+	Best3	protein_coding	KNOWN	2.58e+02	-1.50e-01	1.09e-01	-1.38e+00	1.68e-01	1.00e+00
ENSMUSG00000020170.3	chr10:117070129-117148474:-	Frs2	protein_coding	KNOWN	2.31e+03	-4.48e-02	1.05e-01	-4.28e-01	6.69e-01	1.00e+00
ENSMUSG00000020171.7	chr10:117215142-117224507:-	Yeats4	protein_coding	KNOWN	2.95e+03	1.19e-01	9.48e-02	1.26e+00	2.09e-01	1.00e+00
ENSMUSG00000020173.13	chr11:12343847-12378278:-	Cobl	protein_coding	KNOWN	2.06e+03	-1.46e-02	1.09e-01	-1.35e-01	8.93e-01	1.00e+00
ENSMUSG00000020175.9	chr10:75038223-75050690:+	Rab36	protein_coding	KNOWN	4.12e+03	-1.13e-01	1.10e-01	-1.03e+00	3.05e-01	1.00e+00
ENSMUSG00000020176.13	chr11:11967626-12026732:-	Grb10	protein_coding	KNOWN	1.27e+04	-1.21e-01	9.76e-02	-1.24e+00	2.17e-01	1.00e+00
ENSMUSG00000020178.5	chr10:75316943-75334788:+	Adora2a	protein_coding	KNOWN	8.00e+02	-1.23e-01	1.07e-01	-1.16e+00	2.47e-01	1.00e+00
ENSMUSG00000020180.9	chr10:75518014-75519866:+	Snrpd3	protein_coding	KNOWN	3.98e+03	6.71e-02	9.59e-02	7.00e-01	4.84e-01	1.00e+00
ENSMUSG00000020182.12	chr11:11875276-11890398:-	Ddc	protein_coding	KNOWN	1.52e+04	2.00e-01	9.55e-02	2.09e+00	3.65e-02	1.00e+00
ENSMUSG00000020184.10	chr10:117709718-117710714:-	Mdm2	protein_coding	KNOWN	4.97e+03	-4.99e-02	9.52e-02	-5.24e-01	6.00e-01	1.00e+00
ENSMUSG00000020186.6	chr10:110920177-110939599:+	Csrp2	protein_coding	KNOWN	3.70e+02	1.69e-01	1.10e-01	1.53e+00	1.27e-01	1.00e+00
ENSMUSG00000020189.9	chr10:111164802-111297247:+	Osbpl8	protein_coding	KNOWN	1.54e+03	1.24e-02	1.09e-01	1.14e-01	9.09e-01	1.00e+00
ENSMUSG00000020190.9	chr10:80665332-80671976:-	Mknk2	protein_coding	KNOWN	2.81e+03	2.41e-02	1.07e-01	2.25e-01	8.22e-01	1.00e+00
ENSMUSG00000020196.9	chr10:75646110-75764357:-	Cabin1	protein_coding	KNOWN	5.64e+03	-1.55e-01	1.08e-01	-1.44e+00	1.50e-01	1.00e+00
ENSMUSG00000020198.7	chr10:80706978-80742211:-	Ap3d1	protein_coding	KNOWN	1.39e+04	-4.68e-02	9.91e-02	-4.72e-01	6.37e-01	1.00e+00
ENSMUSG00000020205.8	chr10:111507696-111508165:+	Phlda1	protein_coding	KNOWN	6.09e+02	-6.21e-03	1.10e-01	-5.64e-02	9.55e-01	1.00e+00
ENSMUSG00000020211.11	chr10:80802500-80804017:+	Sf3a2	protein_coding	KNOWN	3.38e+03	-3.29e-02	9.78e-02	-3.36e-01	7.37e-01	1.00e+00
ENSMUSG00000020212.9	chr10:118141787-118168997:+	Mdm1	protein_coding	KNOWN	4.62e+03	1.78e-01	1.11e-01	1.61e+00	1.08e-01	1.00e+00
ENSMUSG00000020219.6	chr10:80899450-80900969:-	Timm13	protein_coding	KNOWN	4.17e+03	-2.76e-02	1.09e-01	-2.54e-01	7.99e-01	1.00e+00
ENSMUSG00000020220.12	chr4:145176360-145194995:-	Vps13d	protein_coding	KNOWN	4.92e+03	-1.30e-01	9.90e-02	-1.31e+00	1.90e-01	1.00e+00
ENSMUSG00000020224.10	chr10:120227186-120231348:+	Llph	protein_coding	KNOWN	4.37e+02	-9.95e-03	1.11e-01	-8.97e-02	9.29e-01	1.00e+00
ENSMUSG00000020225.6	chr10:120221821-120224272:+	Tmbim4	protein_coding	KNOWN	3.29e+03	1.90e-01	9.67e-02	1.97e+00	4.93e-02	1.00e+00
ENSMUSG00000020227.6	chr10:120164976-120201587:-	Irak3	protein_coding	KNOWN	3.53e+02	2.33e-01	1.11e-01	2.10e+00	3.56e-02	1.00e+00
ENSMUSG00000020230.10	chr10:76208444-76211549:-	Prmt2	protein_coding	KNOWN	2.99e+03	-3.03e-03	9.34e-02	-3.24e-02	9.74e-01	1.00e+00
ENSMUSG00000020231.11	chr10:76295242-76345232:-	Dip2a	protein_coding	KNOWN	1.31e+03	-5.76e-02	1.08e-01	-5.31e-01	5.96e-01	1.00e+00
ENSMUSG00000020232.13	chr10:81349056-81350444:-	Hmg20b	protein_coding	KNOWN	2.13e+03	-1.33e-01	1.11e-01	-1.20e+00	2.30e-01	1.00e+00
ENSMUSG00000020234.6	chr10:81364047-81365790:-	4930404N11Rik	protein_coding	KNOWN	4.03e+02	-1.56e-01	1.10e-01	-1.41e+00	1.57e-01	1.00e+00
ENSMUSG00000020235.12	chr10:81375363-81378380:-	Fzr1	protein_coding	KNOWN	3.98e+03	-5.29e-02	9.78e-02	-5.41e-01	5.88e-01	1.00e+00
ENSMUSG00000020238.10	chr10:81493323-81496342:-	Ncln	protein_coding	KNOWN	4.63e+03	-6.15e-02	1.07e-01	-5.73e-01	5.67e-01	1.00e+00
ENSMUSG00000020246.9	chr10:82728349-82741395:+	Hcfc2	protein_coding	KNOWN	2.00e+03	6.37e-02	1.01e-01	6.32e-01	5.28e-01	1.00e+00
ENSMUSG00000020248.14	chr10:82755068-82757307:-	Nfyb	protein_coding	KNOWN	3.11e+03	4.59e-02	1.00e-01	4.59e-01	6.46e-01	1.00e+00
ENSMUSG00000020250.9	chr10:82859206-82897724:+	Txnrd1	protein_coding	KNOWN	1.05e+04	3.70e-03	9.72e-02	3.80e-02	9.70e-01	1.00e+00
ENSMUSG00000020253.10	chr9:106197945-106199746:-	Ppm1m	protein_coding	KNOWN	5.14e+02	-1.24e-01	1.10e-01	-1.13e+00	2.59e-01	1.00e+00
ENSMUSG00000020255.7	chr10:83360221-83368835:+	D10Wsu102e	protein_coding	KNOWN	1.72e+03	2.26e-02	1.06e-01	2.14e-01	8.30e-01	1.00e+00
ENSMUSG00000020257.8	chr9:106176677-106186502:+	Wdr82	protein_coding	KNOWN	5.09e+03	-2.50e-02	9.78e-02	-2.55e-01	7.99e-01	1.00e+00
ENSMUSG00000020260.8	chr10:77259300-77269586:+	Pofut2	protein_coding	KNOWN	7.32e+03	4.85e-02	9.25e-02	5.24e-01	6.00e-01	1.00e+00
ENSMUSG00000020261.11	chr11:55213795-55232681:+	Slc36a1	protein_coding	KNOWN	2.42e+03	-9.25e-02	1.05e-01	-8.77e-01	3.80e-01	1.00e+00
ENSMUSG00000020263.10	chr10:83624646-83648675:-	Appl2	protein_coding	KNOWN	5.60e+03	-1.15e-01	1.10e-01	-1.05e+00	2.95e-01	1.00e+00
ENSMUSG00000020265.11	chr10:77615133-77616060:+	Sumo3	protein_coding	KNOWN	1.23e+04	-1.24e-03	9.40e-02	-1.32e-02	9.89e-01	1.00e+00
ENSMUSG00000020267.6	chr11:54866481-54870307:+	Hint1	protein_coding	KNOWN	9.93e+03	7.22e-02	1.03e-01	7.04e-01	4.81e-01	1.00e+00
ENSMUSG00000020271.13	chr11:32642904-32720574:+	Fbxw11	protein_coding	KNOWN	5.45e+03	8.17e-02	1.06e-01	7.72e-01	4.40e-01	1.00e+00
ENSMUSG00000020273.9	chr11:23870056-23895236:-	Papolg	protein_coding	KNOWN	1.43e+03	-4.43e-02	1.05e-01	-4.20e-01	6.75e-01	1.00e+00
ENSMUSG00000020277.9	chr10:78000680-78010083:-	Pfkl	protein_coding	KNOWN	6.38e+03	6.02e-02	9.29e-02	6.49e-01	5.17e-01	1.00e+00
ENSMUSG00000020280.8	chr11:23718556-23731398:+	Pus10	protein_coding	KNOWN	1.24e+03	-7.75e-02	1.05e-01	-7.35e-01	4.62e-01	1.00e+00
ENSMUSG00000020282.14	chr11:32216009-32222259:-	Rhbdf1	protein_coding	KNOWN	1.51e+03	-1.51e-01	1.11e-01	-1.37e+00	1.72e-01	1.00e+00
ENSMUSG00000020283.5	chr11:23656086-23665673:-	Pex13	protein_coding	KNOWN	1.66e+03	-3.57e-03	1.03e-01	-3.46e-02	9.72e-01	1.00e+00
ENSMUSG00000020284.12	chr10:77981762-77982894:+	1810043G02Rik	protein_coding	KNOWN	3.23e+03	-7.63e-02	1.04e-01	-7.32e-01	4.64e-01	1.00e+00
ENSMUSG00000020287.11	chr11:32226539-32231244:+	Mpg	protein_coding	KNOWN	1.63e+03	-1.01e-01	1.04e-01	-9.64e-01	3.35e-01	1.00e+00
ENSMUSG00000020288.9	chr11:23493154-23497895:-	Ahsa2	protein_coding	KNOWN	6.63e+03	-6.61e-02	1.01e-01	-6.56e-01	5.12e-01	1.00e+00
ENSMUSG00000020289.11	chr11:32262818-32267551:-	Nprl3	protein_coding	KNOWN	3.33e+03	-5.76e-02	1.07e-01	-5.37e-01	5.91e-01	1.00e+00
ENSMUSG00000020290.10	chr11:23284644-23287451:+	Xpo1	protein_coding	KNOWN	6.44e+03	-7.28e-02	1.02e-01	-7.16e-01	4.74e-01	1.00e+00
ENSMUSG00000020297.6	chr11:32000502-32033414:+	Nsg2	protein_coding	KNOWN	1.03e+03	-1.15e-01	1.11e-01	-1.03e+00	3.01e-01	1.00e+00
ENSMUSG00000020300.10	chr11:31873275-31935634:+	Cpeb4	protein_coding	KNOWN	3.79e+03	-3.63e-02	1.08e-01	-3.36e-01	7.37e-01	1.00e+00
ENSMUSG00000020305.9	chr11:31058595-31061626:+	Asb3	protein_coding	KNOWN	1.11e+03	3.72e-02	1.06e-01	3.50e-01	7.27e-01	1.00e+00
ENSMUSG00000020307.10	chr10:79682304-79688394:+	Cdc34	protein_coding	KNOWN	1.80e+03	6.51e-02	1.05e-01	6.18e-01	5.37e-01	1.00e+00
ENSMUSG00000020308.5	chr10:79669410-79676126:+	Tpgs1	protein_coding	KNOWN	1.99e+03	-6.30e-02	1.09e-01	-5.80e-01	5.62e-01	1.00e+00
ENSMUSG00000020309.6	chr11:30976952-30986334:-	Chac2	protein_coding	KNOWN	3.81e+02	1.09e-01	1.09e-01	9.99e-01	3.18e-01	1.00e+00
ENSMUSG00000020311.13	chr11:30953007-30954335:-	Erlec1	protein_coding	KNOWN	6.76e+03	1.68e-01	9.43e-02	1.78e+00	7.56e-02	1.00e+00
ENSMUSG00000020312.7	chr10:79620091-79623080:-	Shc2	protein_coding	KNOWN	2.24e+03	-2.33e-01	1.06e-01	-2.20e+00	2.76e-02	1.00e+00
ENSMUSG00000020315.14	chr11:30216659-30268175:-	Sptbn1	protein_coding	KNOWN	1.09e+04	-1.44e-02	1.08e-01	-1.33e-01	8.94e-01	1.00e+00
ENSMUSG00000020319.5	chr11:21813399-21817341:+	Wdpcp	protein_coding	KNOWN	9.00e+02	5.59e-02	1.05e-01	5.31e-01	5.95e-01	1.00e+00
ENSMUSG00000020321.11	chr11:21562896-21572367:-	Mdh1	protein_coding	KNOWN	1.05e+04	1.46e-01	9.47e-02	1.54e+00	1.23e-01	1.00e+00
ENSMUSG00000020326.7	chr11:40749090-40753938:-	Ccng1	protein_coding	KNOWN	4.82e+03	3.72e-02	1.09e-01	3.42e-01	7.32e-01	1.00e+00
ENSMUSG00000020328.6	chr11:40736306-40739264:+	Nudcd2	protein_coding	KNOWN	1.71e+03	3.46e-02	9.94e-02	3.48e-01	7.28e-01	1.00e+00
ENSMUSG00000020329.8	chr10:79743667-79746573:-	Polrmt	protein_coding	KNOWN	2.02e+03	-1.01e-01	1.06e-01	-9.52e-01	3.41e-01	1.00e+00
ENSMUSG00000020331.5	chr10:79716634-79736108:+	Hcn2	protein_coding	KNOWN	2.47e+03	7.69e-03	1.05e-01	7.34e-02	9.42e-01	1.00e+00
ENSMUSG00000020333.13	chr11:54345888-54361528:+	Acsl6	protein_coding	KNOWN	9.54e+02	-4.34e-02	1.06e-01	-4.09e-01	6.82e-01	1.00e+00
ENSMUSG00000020334.6	chr11:54014260-54027952:-	Slc22a4	protein_coding	KNOWN	3.53e+02	1.59e-01	9.43e-02	1.69e+00	9.07e-02	1.00e+00
ENSMUSG00000020335.9	chr11:50928564-50930649:-	Zfp354b	protein_coding	KNOWN	3.32e+02	-9.86e-02	1.11e-01	-8.89e-01	3.74e-01	1.00e+00
ENSMUSG00000020340.12	chr11:46291577-46312220:-	Cyfip2	protein_coding	KNOWN	6.91e+03	7.86e-02	1.09e-01	7.21e-01	4.71e-01	1.00e+00
ENSMUSG00000020346.12	chr11:49256244-49257834:+	Mgat1	protein_coding	KNOWN	3.81e+03	5.58e-02	9.57e-02	5.83e-01	5.60e-01	1.00e+00
ENSMUSG00000020349.4	chr11:52118743-52119692:+	Ppp2ca	protein_coding	KNOWN	7.09e+03	9.05e-02	9.68e-02	9.35e-01	3.50e-01	1.00e+00
ENSMUSG00000020358.13	chr11:51601174-51606847:-	Hnrnpab	protein_coding	KNOWN	1.20e+04	6.43e-02	9.85e-02	6.53e-01	5.14e-01	1.00e+00
ENSMUSG00000020359.9	chr11:51599267-51601067:+	Phykpl	protein_coding	KNOWN	4.93e+03	3.73e-02	9.55e-02	3.91e-01	6.96e-01	1.00e+00
ENSMUSG00000020361.9	chr11:53264247-53300411:-	Hspa4	protein_coding	KNOWN	9.40e+03	1.12e-01	1.03e-01	1.09e+00	2.76e-01	1.00e+00
ENSMUSG00000020362.9	chr11:49681153-49682725:-	Cnot6	protein_coding	KNOWN	3.90e+03	-1.71e-01	9.23e-02	-1.85e+00	6.44e-02	1.00e+00
ENSMUSG00000020364.10	chr11:51060122-51070685:+	Zfp354a	protein_coding	KNOWN	4.43e+02	-9.48e-02	1.10e-01	-8.62e-01	3.89e-01	1.00e+00
ENSMUSG00000020366.14	chr11:49854257-49883310:+	Mapk9	protein_coding	KNOWN	3.83e+03	-3.98e-02	9.46e-02	-4.21e-01	6.74e-01	1.00e+00
ENSMUSG00000020368.11	chr11:50298838-50300990:-	Canx	protein_coding	KNOWN	2.83e+04	1.24e-01	1.09e-01	1.14e+00	2.55e-01	1.00e+00
ENSMUSG00000020372.11	chr11:48805448-48806093:+	Gnb2l1	protein_coding	KNOWN	6.41e+04	1.52e-01	9.61e-02	1.58e+00	1.14e-01	1.00e+00
ENSMUSG00000020375.5	chr11:50407908-50421991:-	Rufy1	protein_coding	KNOWN	3.43e+03	1.43e-02	9.88e-02	1.45e-01	8.85e-01	1.00e+00
ENSMUSG00000020376.12	chr11:50093674-50104758:+	Rnf130	protein_coding	KNOWN	2.61e+04	6.30e-02	9.36e-02	6.73e-01	5.01e-01	1.00e+00
ENSMUSG00000020380.12	chr11:53691921-53695000:-	Rad50	protein_coding	KNOWN	7.59e+02	-2.21e-02	1.10e-01	-2.01e-01	8.41e-01	1.00e+00
ENSMUSG00000020381.6	chr11:50174907-50197024:+	3010026O09Rik	protein_coding	KNOWN	3.24e+02	2.75e-02	1.11e-01	2.48e-01	8.04e-01	1.00e+00
ENSMUSG00000020385.12	chr11:51280109-51281200:+	Clk4	protein_coding	KNOWN	5.03e+03	-1.32e-01	1.11e-01	-1.19e+00	2.35e-01	1.00e+00
ENSMUSG00000020386.5	chr11:51763694-51782801:+	Sar1b	protein_coding	KNOWN	3.95e+03	1.63e-01	9.31e-02	1.75e+00	8.07e-02	1.00e+00
ENSMUSG00000020387.11	chr11:51842301-51857125:-	Jade2	protein_coding	KNOWN	4.32e+03	4.11e-02	1.01e-01	4.05e-01	6.86e-01	1.00e+00
ENSMUSG00000020388.8	chr11:54063723-54064568:-	Pdlim4	protein_coding	KNOWN	6.48e+02	4.05e-02	3.75e-02	1.08e+00	2.80e-01	1.00e+00
ENSMUSG00000020390.8	chr11:51997646-52000762:-	Ube2b	protein_coding	KNOWN	1.12e+04	5.24e-02	9.71e-02	5.40e-01	5.89e-01	1.00e+00
ENSMUSG00000020392.8	chr11:51967892-51976244:+	Cdkn2aipnl	protein_coding	KNOWN	2.52e+03	2.32e-02	9.53e-02	2.44e-01	8.07e-01	1.00e+00
ENSMUSG00000020393.12	chr11:5204833-5238448:-	Kremen1	protein_coding	KNOWN	2.61e+03	-1.07e-01	1.06e-01	-1.01e+00	3.11e-01	1.00e+00
ENSMUSG00000020397.11	chr11:46439652-46440978:+	Med7	protein_coding	KNOWN	1.70e+03	1.25e-02	9.80e-02	1.27e-01	8.99e-01	1.00e+00
ENSMUSG00000020400.13	chr11:54940613-54962909:-	Tnip1	protein_coding	KNOWN	2.82e+03	3.93e-02	9.76e-02	4.02e-01	6.88e-01	1.00e+00
ENSMUSG00000020402.7	chr11:52387197-52388791:+	Vdac1	protein_coding	KNOWN	8.04e+03	-1.79e-02	8.92e-02	-2.00e-01	8.41e-01	1.00e+00
ENSMUSG00000020407.9	chr11:9133015-9136082:+	Upp1	protein_coding	KNOWN	7.95e+03	-6.51e-02	9.49e-02	-6.86e-01	4.93e-01	1.00e+00
ENSMUSG00000020409.6	chr11:43441407-43442632:+	Slu7	protein_coding	KNOWN	3.16e+03	-6.73e-02	9.63e-02	-6.99e-01	4.85e-01	1.00e+00
ENSMUSG00000020412.12	chr11:4637747-4685699:+	Ascc2	protein_coding	KNOWN	3.65e+03	-1.03e-02	1.09e-01	-9.45e-02	9.25e-01	1.00e+00
ENSMUSG00000020413.7	chr11:9005989-9011128:-	Hus1	protein_coding	KNOWN	1.09e+03	-2.27e-02	1.07e-01	-2.13e-01	8.32e-01	1.00e+00
ENSMUSG00000020415.12	chr11:43424622-43426213:-	Pttg1	protein_coding	KNOWN	3.92e+02	-9.16e-02	9.89e-02	-9.26e-01	3.54e-01	1.00e+00
ENSMUSG00000020422.9	chr11:8545693-8579121:-	Tns3	protein_coding	KNOWN	1.19e+04	-7.11e-02	9.86e-02	-7.21e-01	4.71e-01	1.00e+00
ENSMUSG00000020423.6	chr1:134075170-134079120:-	Btg2	protein_coding	KNOWN	5.62e+04	-1.15e-01	1.07e-01	-1.07e+00	2.83e-01	1.00e+00
ENSMUSG00000020424.3	chr11:4218225-4222409:+	Gatsl3	protein_coding	KNOWN	1.54e+02	-2.00e-02	1.05e-01	-1.90e-01	8.49e-01	1.00e+00
ENSMUSG00000020430.8	chr11:3964049-3976884:+	Pes1	protein_coding	KNOWN	2.21e+03	1.41e-02	9.76e-02	1.45e-01	8.85e-01	1.00e+00
ENSMUSG00000020431.5	chr11:7159882-7172879:+	Adcy1	protein_coding	KNOWN	1.65e+03	3.76e-01	1.08e-01	3.49e+00	4.82e-04	2.68e-01
ENSMUSG00000020432.8	chr11:3917192-3931804:-	Tcn2	protein_coding	KNOWN	2.52e+03	1.88e-01	1.02e-01	1.85e+00	6.45e-02	1.00e+00
ENSMUSG00000020435.13	chr11:3724402-3863903:-	Osbp2	protein_coding	KNOWN	1.18e+03	1.19e-01	1.06e-01	1.13e+00	2.60e-01	1.00e+00
ENSMUSG00000020440.9	chr6:28423590-28426346:+	Arf5	protein_coding	KNOWN	9.29e+03	3.08e-02	1.02e-01	3.02e-01	7.63e-01	1.00e+00
ENSMUSG00000020441.6	chr11:59208321-59210738:+	2310033P09Rik	protein_coding	KNOWN	1.45e+03	-5.81e-02	1.04e-01	-5.60e-01	5.75e-01	1.00e+00
ENSMUSG00000020444.15	chr11:59186792-59192212:-	Guk1	protein_coding	KNOWN	6.18e+03	-8.20e-03	1.02e-01	-8.05e-02	9.36e-01	1.00e+00
ENSMUSG00000020448.12	chr11:3417876-3452334:-	Rnf185	protein_coding	KNOWN	1.93e+03	9.89e-02	9.62e-02	1.03e+00	3.04e-01	1.00e+00
ENSMUSG00000020451.13	chr11:3396779-3409189:-	Limk2	protein_coding	KNOWN	8.36e+03	-1.06e-01	1.05e-01	-1.02e+00	3.10e-01	1.00e+00
ENSMUSG00000020453.13	chr11:3298284-3307667:+	Patz1	protein_coding	KNOWN	3.73e+03	-2.44e-02	9.73e-02	-2.50e-01	8.02e-01	1.00e+00
ENSMUSG00000020454.13	chr11:3235545-3239441:+	Eif4enif1	protein_coding	KNOWN	3.30e+03	-2.53e-02	9.38e-02	-2.70e-01	7.87e-01	1.00e+00
ENSMUSG00000020455.12	chr11:58978116-58991457:+	Trim11	protein_coding	KNOWN	2.24e+03	-1.43e-01	1.09e-01	-1.32e+00	1.88e-01	1.00e+00
ENSMUSG00000020456.13	chr11:6292605-6356592:+	Ogdh	protein_coding	KNOWN	1.23e+04	3.28e-02	9.48e-02	3.45e-01	7.30e-01	1.00e+00
ENSMUSG00000020457.9	chr11:3259327-3266393:-	Drg1	protein_coding	KNOWN	4.86e+03	1.26e-02	9.47e-02	1.33e-01	8.94e-01	1.00e+00
ENSMUSG00000020458.12	chr11:29740998-29742285:+	Rtn4	protein_coding	KNOWN	7.81e+03	2.25e-01	1.01e-01	2.22e+00	2.62e-02	1.00e+00
ENSMUSG00000020459.10	chr11:29539971-29542021:+	Mtif2	protein_coding	KNOWN	1.98e+03	-7.64e-02	1.05e-01	-7.24e-01	4.69e-01	1.00e+00
ENSMUSG00000020460.11	chr11:29547116-29547891:-	Rps27a	protein_coding	KNOWN	7.67e+02	-8.86e-02	1.10e-01	-8.02e-01	4.23e-01	1.00e+00
ENSMUSG00000020462.10	chr11:29244733-29247192:-	Cfap36	protein_coding	KNOWN	6.32e+03	1.79e-03	1.04e-01	1.72e-02	9.86e-01	1.00e+00
ENSMUSG00000020463.11	chr11:29213624-29220797:+	Smek2	protein_coding	KNOWN	4.40e+03	-4.54e-02	1.00e-01	-4.52e-01	6.51e-01	1.00e+00
ENSMUSG00000020464.11	chr11:29138187-29145470:+	Pnpt1	protein_coding	KNOWN	9.87e+02	-9.98e-02	1.04e-01	-9.56e-01	3.39e-01	1.00e+00
ENSMUSG00000020471.7	chr11:5875170-5878212:-	Pold2	protein_coding	KNOWN	1.74e+03	8.83e-02	1.08e-01	8.20e-01	4.12e-01	1.00e+00
ENSMUSG00000020472.10	chr11:59525452-59526751:-	Zkscan17	protein_coding	KNOWN	3.17e+03	2.72e-02	9.22e-02	2.95e-01	7.68e-01	1.00e+00
ENSMUSG00000020474.7	chr11:5836301-5837793:-	Polm	protein_coding	KNOWN	1.66e+03	-1.49e-01	1.09e-01	-1.36e+00	1.74e-01	1.00e+00
ENSMUSG00000020476.10	chr11:5788530-5800962:+	Dbnl	protein_coding	KNOWN	4.07e+03	1.19e-02	9.21e-02	1.29e-01	8.97e-01	1.00e+00
ENSMUSG00000020477.6	chr11:5704660-5707642:-	Mrps24	protein_coding	KNOWN	1.67e+03	1.88e-02	1.05e-01	1.79e-01	8.58e-01	1.00e+00
ENSMUSG00000020482.4	chr11:5528887-5542187:-	Ccdc117	protein_coding	KNOWN	2.14e+03	-2.65e-02	1.06e-01	-2.49e-01	8.04e-01	1.00e+00
ENSMUSG00000020483.10	chr11:87980155-87987356:-	Dynll2	protein_coding	KNOWN	2.40e+04	7.27e-02	1.03e-01	7.07e-01	4.80e-01	1.00e+00
ENSMUSG00000020484.14	chr11:5521923-5525105:+	Xbp1	protein_coding	KNOWN	2.04e+04	2.65e-02	8.72e-02	3.04e-01	7.61e-01	1.00e+00
ENSMUSG00000020485.10	chr11:87737553-87743623:+	Supt4a	protein_coding	KNOWN	7.66e+02	-4.00e-02	1.11e-01	-3.62e-01	7.17e-01	1.00e+00
ENSMUSG00000020491.11	chr11:58867267-58878004:+	2810021J22Rik	protein_coding	KNOWN	1.21e+03	-1.14e-01	1.08e-01	-1.06e+00	2.90e-01	1.00e+00
ENSMUSG00000020492.7	chr11:87115869-87122107:+	Ska2	protein_coding	KNOWN	1.09e+03	1.38e-01	1.04e-01	1.32e+00	1.87e-01	1.00e+00
ENSMUSG00000020495.9	chr11:87077736-87085382:-	Smg8	protein_coding	KNOWN	5.93e+02	-4.00e-02	1.09e-01	-3.67e-01	7.14e-01	1.00e+00
ENSMUSG00000020496.8	chr11:58932288-58938916:-	Rnf187	protein_coding	KNOWN	9.51e+03	-1.16e-02	9.90e-02	-1.17e-01	9.07e-01	1.00e+00
ENSMUSG00000020513.11	chr11:86555195-86567360:+	Tubd1	protein_coding	KNOWN	3.28e+02	-4.95e-02	1.11e-01	-4.46e-01	6.55e-01	1.00e+00
ENSMUSG00000020514.4	chr11:58171689-58177284:+	Mrpl22	protein_coding	KNOWN	5.16e+02	1.18e-01	1.07e-01	1.10e+00	2.70e-01	1.00e+00
ENSMUSG00000020515.9	chr11:58114027-58117258:+	Cnot8	protein_coding	KNOWN	5.23e+03	-3.22e-02	1.05e-01	-3.06e-01	7.60e-01	1.00e+00
ENSMUSG00000020516.11	chr11:86532772-86544765:-	Rps6kb1	protein_coding	KNOWN	2.40e+03	-1.29e-01	1.09e-01	-1.18e+00	2.39e-01	1.00e+00
ENSMUSG00000020519.5	chr11:57801637-57810217:+	Sap30l	protein_coding	KNOWN	1.31e+03	8.77e-02	1.04e-01	8.44e-01	3.99e-01	1.00e+00
ENSMUSG00000020520.10	chr11:57645465-57726911:+	Galnt10	protein_coding	KNOWN	1.65e+03	-7.59e-02	1.10e-01	-6.91e-01	4.90e-01	1.00e+00
ENSMUSG00000020521.7	chr11:86484730-86486105:+	Rnft1	protein_coding	KNOWN	8.98e+02	1.31e-02	1.11e-01	1.19e-01	9.06e-01	1.00e+00
ENSMUSG00000020522.9	chr11:57522964-57529526:+	Mfap3	protein_coding	KNOWN	1.38e+03	-2.26e-02	1.03e-01	-2.21e-01	8.25e-01	1.00e+00
ENSMUSG00000020523.10	chr11:57507375-57518602:-	Fam114a2	protein_coding	KNOWN	3.81e+03	-4.02e-02	9.85e-02	-4.08e-01	6.83e-01	1.00e+00
ENSMUSG00000020525.13	chr11:85312164-85337203:+	Ppm1d	protein_coding	KNOWN	1.20e+03	-3.23e-02	1.02e-01	-3.15e-01	7.52e-01	1.00e+00
ENSMUSG00000020526.8	chr11:84915439-84916324:-	Znhit3	protein_coding	KNOWN	8.13e+02	-4.44e-02	1.10e-01	-4.03e-01	6.87e-01	1.00e+00
ENSMUSG00000020528.10	chr11:61755410-61762040:-	Prpsap2	protein_coding	KNOWN	1.56e+03	-7.05e-02	1.01e-01	-6.97e-01	4.86e-01	1.00e+00
ENSMUSG00000020530.10	chr11:84868880-84870779:-	Ggnbp2	protein_coding	KNOWN	4.20e+03	-2.39e-02	9.83e-02	-2.43e-01	8.08e-01	1.00e+00
ENSMUSG00000020536.8	chr11:60704197-60706069:+	Llgl1	protein_coding	KNOWN	2.51e+03	-1.16e-01	9.65e-02	-1.21e+00	2.28e-01	1.00e+00
ENSMUSG00000020537.5	chr11:60461507-60463046:+	Drg2	protein_coding	KNOWN	3.06e+03	8.24e-03	1.03e-01	8.01e-02	9.36e-01	1.00e+00
ENSMUSG00000020538.11	chr11:60206950-60222581:-	Srebf1	protein_coding	KNOWN	4.40e+03	-2.02e-01	1.05e-01	-1.92e+00	5.51e-02	1.00e+00
ENSMUSG00000020541.8	chr11:90683290-90688366:-	Tom1l1	protein_coding	KNOWN	1.75e+03	4.03e-02	1.04e-01	3.89e-01	6.97e-01	1.00e+00
ENSMUSG00000020544.10	chr11:90640178-90644661:+	Cox11	protein_coding	KNOWN	6.31e+02	-5.03e-02	1.10e-01	-4.58e-01	6.47e-01	1.00e+00
ENSMUSG00000020546.10	chr11:90630211-90638073:-	Stxbp4	protein_coding	KNOWN	1.06e+03	-6.31e-02	1.07e-01	-5.92e-01	5.54e-01	1.00e+00
ENSMUSG00000020547.4	chr12:36091846-36156825:-	Bzw2	protein_coding	KNOWN	1.42e+03	4.67e-02	1.02e-01	4.59e-01	6.46e-01	1.00e+00
ENSMUSG00000020549.10	chr11:65000336-65001888:+	Elac2	protein_coding	KNOWN	2.09e+03	-4.41e-02	1.05e-01	-4.20e-01	6.74e-01	1.00e+00
ENSMUSG00000020553.8	chr11:89982665-90002894:-	Pctp	protein_coding	KNOWN	4.21e+02	7.96e-02	1.11e-01	7.18e-01	4.73e-01	1.00e+00
ENSMUSG00000020561.7	chr12:33429624-33439380:+	Twistnb	protein_coding	KNOWN	6.09e+02	-3.03e-02	1.09e-01	-2.78e-01	7.81e-01	1.00e+00
ENSMUSG00000020562.6	chr12:33394854-33401269:+	Efcab10	protein_coding	KNOWN	1.19e+02	-2.33e-02	1.04e-01	-2.24e-01	8.23e-01	1.00e+00
ENSMUSG00000020564.12	chr12:33367324-33373185:+	Atxn7l1	protein_coding	KNOWN	1.95e+03	-5.70e-02	1.01e-01	-5.65e-01	5.72e-01	1.00e+00
ENSMUSG00000020570.10	chr12:32965406-32969446:+	Sypl	protein_coding	KNOWN	3.87e+03	1.07e-01	1.00e-01	1.07e+00	2.87e-01	1.00e+00
ENSMUSG00000020571.8	chr12:17277241-17278940:+	Pdia6	protein_coding	KNOWN	1.96e+04	9.29e-02	1.03e-01	9.04e-01	3.66e-01	1.00e+00
ENSMUSG00000020572.7	chr12:32820335-32853369:+	Nampt	protein_coding	KNOWN	2.14e+03	9.93e-02	1.07e-01	9.27e-01	3.54e-01	1.00e+00
ENSMUSG00000020576.9	chr12:13269127-13583810:+	Nbas	protein_coding	KNOWN	2.63e+03	-3.01e-02	1.06e-01	-2.85e-01	7.76e-01	1.00e+00
ENSMUSG00000020577.11	chr12:36021812-36039935:-	Tspan13	protein_coding	KNOWN	1.29e+04	2.05e-01	1.02e-01	2.02e+00	4.37e-02	1.00e+00
ENSMUSG00000020580.9	chr12:16894978-16988274:+	Rock2	protein_coding	KNOWN	2.44e+03	-4.02e-02	9.83e-02	-4.09e-01	6.83e-01	1.00e+00
ENSMUSG00000020585.4	chr12:8921664-8938742:+	Laptm4a	protein_coding	KNOWN	1.64e+04	1.36e-01	9.97e-02	1.36e+00	1.73e-01	1.00e+00
ENSMUSG00000020590.11	chr12:35047200-35134683:+	Snx13	protein_coding	KNOWN	2.30e+03	1.03e-02	1.11e-01	9.28e-02	9.26e-01	1.00e+00
ENSMUSG00000020593.10	chr12:16535669-16589770:-	Lpin1	protein_coding	KNOWN	2.31e+03	1.76e-02	1.10e-01	1.60e-01	8.73e-01	1.00e+00
ENSMUSG00000020594.10	chr12:8743476-8744395:+	Pum2	protein_coding	KNOWN	9.14e+03	3.85e-02	1.03e-01	3.73e-01	7.09e-01	1.00e+00
ENSMUSG00000020599.9	chr11:109256002-109298106:-	Rgs9	protein_coding	KNOWN	3.18e+03	4.06e-02	1.11e-01	3.67e-01	7.14e-01	1.00e+00
ENSMUSG00000020604.9	chr11:109543754-109573330:+	Arsg	protein_coding	KNOWN	3.81e+02	1.15e-02	1.10e-01	1.05e-01	9.17e-01	1.00e+00
ENSMUSG00000020605.8	chr12:8313433-8343824:+	Hs1bp3	protein_coding	KNOWN	1.75e+03	7.64e-02	1.06e-01	7.22e-01	4.70e-01	1.00e+00
ENSMUSG00000020607.6	chr12:14147599-14152038:-	Fam84a	protein_coding	KNOWN	2.26e+03	3.12e-02	1.11e-01	2.81e-01	7.79e-01	1.00e+00
ENSMUSG00000020608.6	chr12:11265886-11319785:+	Smc6	protein_coding	KNOWN	5.74e+03	1.06e-01	9.78e-02	1.08e+00	2.81e-01	1.00e+00
ENSMUSG00000020610.12	chr11:109440156-109452813:+	Amz2	protein_coding	KNOWN	4.79e+03	4.61e-02	9.03e-02	5.11e-01	6.09e-01	1.00e+00
ENSMUSG00000020611.10	chr11:109362831-109380475:+	Gna13	protein_coding	KNOWN	3.15e+03	8.77e-02	1.08e-01	8.13e-01	4.16e-01	1.00e+00
ENSMUSG00000020612.12	chr11:109665944-109666976:+	Prkar1a	protein_coding	KNOWN	4.14e+04	6.85e-02	1.03e-01	6.66e-01	5.05e-01	1.00e+00
ENSMUSG00000020614.9	chr11:109674639-109682979:-	Fam20a	protein_coding	KNOWN	6.42e+03	1.13e-01	1.01e-01	1.12e+00	2.63e-01	1.00e+00
ENSMUSG00000020620.10	chr11:109934273-109995743:-	Abca8b	protein_coding	KNOWN	1.08e+03	1.64e-02	1.06e-01	1.56e-01	8.76e-01	1.00e+00
ENSMUSG00000020621.5	chr12:10390780-10395562:+	Rdh14	protein_coding	KNOWN	1.85e+03	5.91e-02	9.72e-02	6.09e-01	5.43e-01	1.00e+00
ENSMUSG00000020628.11	chr12:28709508-28750453:-	Trappc12	protein_coding	KNOWN	2.73e+03	-9.07e-02	9.98e-02	-9.09e-01	3.64e-01	1.00e+00
ENSMUSG00000020629.8	chr12:28677805-28679737:+	Adi1	protein_coding	KNOWN	7.99e+03	1.72e-01	1.06e-01	1.61e+00	1.07e-01	1.00e+00
ENSMUSG00000020630.8	chr12:28649602-28659591:+	Rnaseh1	protein_coding	KNOWN	8.85e+02	3.93e-02	1.05e-01	3.75e-01	7.08e-01	1.00e+00
ENSMUSG00000020634.8	chr12:4880390-4907439:-	Ubxn2a	protein_coding	KNOWN	1.96e+03	1.62e-02	1.11e-01	1.47e-01	8.83e-01	1.00e+00
ENSMUSG00000020635.7	chr12:4833175-4841595:-	Fkbp1b	protein_coding	KNOWN	1.43e+02	1.22e-01	1.06e-01	1.15e+00	2.48e-01	1.00e+00
ENSMUSG00000020638.7	chr12:26469204-26479835:+	Cmpk2	protein_coding	KNOWN	9.76e+02	1.71e-01	1.10e-01	1.55e+00	1.22e-01	1.00e+00
ENSMUSG00000020640.9	chr12:4593008-4713950:+	Itsn2	protein_coding	KNOWN	2.98e+03	-1.82e-01	1.11e-01	-1.64e+00	1.00e-01	1.00e+00
ENSMUSG00000020644.8	chr12:25093801-25096092:-	Id2	protein_coding	KNOWN	7.99e+02	-1.16e-01	1.10e-01	-1.05e+00	2.92e-01	1.00e+00
ENSMUSG00000020646.12	chr12:24831599-24960301:+	Mboat2	protein_coding	KNOWN	1.38e+03	-8.79e-03	9.71e-02	-9.06e-02	9.28e-01	1.00e+00
ENSMUSG00000020647.9	chr12:4247363-4477182:-	Ncoa1	protein_coding	KNOWN	4.54e+03	-6.01e-02	9.92e-02	-6.06e-01	5.44e-01	1.00e+00
ENSMUSG00000020648.2	chr12:31640055-31654826:-	Dus4l	protein_coding	KNOWN	3.50e+02	4.44e-02	1.10e-01	4.05e-01	6.86e-01	1.00e+00
ENSMUSG00000020650.10	chr12:31595354-31634597:-	Bcap29	protein_coding	KNOWN	9.60e+02	4.95e-02	1.06e-01	4.65e-01	6.42e-01	1.00e+00
ENSMUSG00000020652.13	chr12:4215692-4233938:-	Cenpo	protein_coding	KNOWN	1.05e+03	-7.99e-02	1.05e-01	-7.64e-01	4.45e-01	1.00e+00
ENSMUSG00000020653.7	chr12:24652154-24655137:+	Klf11	protein_coding	KNOWN	3.79e+03	5.27e-02	1.10e-01	4.77e-01	6.33e-01	1.00e+00
ENSMUSG00000020654.11	chr12:4203268-4206445:+	Adcy3	protein_coding	KNOWN	1.45e+03	-5.29e-04	1.07e-01	-4.96e-03	9.96e-01	1.00e+00
ENSMUSG00000020656.11	chr12:24580749-24617391:+	Grhl1	protein_coding	KNOWN	1.71e+03	8.37e-03	1.10e-01	7.63e-02	9.39e-01	1.00e+00
ENSMUSG00000020657.11	chr12:4082629-4109204:+	Dnajc27	protein_coding	KNOWN	1.86e+03	-2.43e-02	1.04e-01	-2.33e-01	8.16e-01	1.00e+00
ENSMUSG00000020658.9	chr12:3962554-4038915:-	Efr3b	protein_coding	KNOWN	8.71e+02	1.10e-02	1.10e-01	1.00e-01	9.20e-01	1.00e+00
ENSMUSG00000020659.11	chr12:31487925-31499555:-	Cbll1	protein_coding	KNOWN	1.32e+03	7.01e-02	1.06e-01	6.64e-01	5.07e-01	1.00e+00
ENSMUSG00000020660.5	chr12:3954951-3960618:+	Pomc	protein_coding	KNOWN	4.26e+02	-3.17e-02	1.11e-01	-2.86e-01	7.75e-01	1.00e+00
ENSMUSG00000020661.11	chr12:3906816-3908547:+	Dnmt3a	protein_coding	KNOWN	6.95e+03	-1.66e-01	9.20e-02	-1.81e+00	7.04e-02	1.00e+00
ENSMUSG00000020664.9	chr12:31331564-31351437:-	Dld	protein_coding	KNOWN	4.19e+03	8.27e-02	9.25e-02	8.95e-01	3.71e-01	1.00e+00
ENSMUSG00000020668.9	chr12:3365132-3406494:+	Kif3c	protein_coding	KNOWN	3.56e+03	1.24e-02	9.90e-02	1.25e-01	9.00e-01	1.00e+00
ENSMUSG00000020669.11	chr12:30912187-30960156:+	Sh3yl1	protein_coding	KNOWN	9.82e+02	3.10e-02	1.06e-01	2.93e-01	7.69e-01	1.00e+00
ENSMUSG00000020671.8	chr12:3247430-3309969:-	Rab10	protein_coding	KNOWN	5.92e+03	5.09e-02	1.07e-01	4.78e-01	6.33e-01	1.00e+00
ENSMUSG00000020677.7	chr11:83946255-83952161:+	Ddx52	protein_coding	KNOWN	1.75e+03	-3.43e-03	9.85e-02	-3.48e-02	9.72e-01	1.00e+00
ENSMUSG00000020679.7	chr11:83852960-83905819:+	Hnf1b	protein_coding	KNOWN	3.06e+03	-8.58e-02	1.10e-01	-7.79e-01	4.36e-01	1.00e+00
ENSMUSG00000020680.11	chr11:83489027-83506743:+	Taf15	protein_coding	KNOWN	4.87e+03	-1.39e-02	1.01e-01	-1.38e-01	8.91e-01	1.00e+00
ENSMUSG00000020684.10	chr11:83410072-83421038:+	Rasl10b	protein_coding	KNOWN	1.08e+03	1.20e-01	1.08e-01	1.10e+00	2.69e-01	1.00e+00
ENSMUSG00000020687.9	chr11:104531737-104550620:-	Cdc27	protein_coding	KNOWN	2.81e+03	7.05e-02	1.05e-01	6.73e-01	5.01e-01	1.00e+00
ENSMUSG00000020691.9	chr11:105137563-105140394:+	Mettl2	protein_coding	KNOWN	5.41e+02	-1.89e-01	1.09e-01	-1.74e+00	8.19e-02	1.00e+00
ENSMUSG00000020692.10	chr11:82904922-82908342:-	Nle1	protein_coding	KNOWN	9.86e+02	-7.97e-02	1.10e-01	-7.25e-01	4.68e-01	1.00e+00
ENSMUSG00000020694.12	chr11:105252792-105271156:+	Tlk2	protein_coding	KNOWN	4.05e+03	-8.00e-02	1.02e-01	-7.82e-01	4.34e-01	1.00e+00
ENSMUSG00000020696.14	chr11:82812669-82846092:-	Rffl	protein_coding	KNOWN	1.55e+03	-3.95e-02	1.07e-01	-3.69e-01	7.12e-01	1.00e+00
ENSMUSG00000020697.12	chr11:82798349-82804274:+	Lig3	protein_coding	KNOWN	1.82e+03	-3.58e-02	1.08e-01	-3.32e-01	7.40e-01	1.00e+00
ENSMUSG00000020700.11	chr11:106152064-106154140:+	Map3k3	protein_coding	KNOWN	2.73e+03	-4.61e-02	1.04e-01	-4.43e-01	6.57e-01	1.00e+00
ENSMUSG00000020704.9	chr11:80880169-81968457:-	Asic2	protein_coding	KNOWN	6.60e+02	-4.80e-02	1.08e-01	-4.45e-01	6.57e-01	1.00e+00
ENSMUSG00000020705.6	chr11:106236996-106238824:+	Ddx42	protein_coding	KNOWN	5.64e+03	-1.16e-02	8.94e-02	-1.30e-01	8.97e-01	1.00e+00
ENSMUSG00000020706.9	chr11:106254863-106255804:-	Ftsj3	protein_coding	KNOWN	3.56e+03	-8.10e-02	9.90e-02	-8.18e-01	4.13e-01	1.00e+00
ENSMUSG00000020707.6	chr11:80184223-80190011:+	Rnf135	protein_coding	KNOWN	9.08e+02	-9.69e-02	1.07e-01	-9.03e-01	3.67e-01	1.00e+00
ENSMUSG00000020708.8	chr11:106256154-106263120:+	Psmc5	protein_coding	KNOWN	6.25e+03	7.25e-02	9.97e-02	7.27e-01	4.67e-01	1.00e+00
ENSMUSG00000020715.5	chr11:106458556-106487803:-	Ern1	protein_coding	KNOWN	9.84e+03	2.79e-04	1.10e-01	2.55e-03	9.98e-01	1.00e+00
ENSMUSG00000020716.11	chr11:79546308-79580048:+	Nf1	protein_coding	KNOWN	4.46e+03	-3.70e-02	9.91e-02	-3.74e-01	7.09e-01	1.00e+00
ENSMUSG00000020718.8	chr11:106775515-106779502:-	Polg2	protein_coding	KNOWN	5.44e+02	-1.46e-01	1.10e-01	-1.32e+00	1.86e-01	1.00e+00
ENSMUSG00000020719.10	chr11:106786071-106788883:-	Ddx5	protein_coding	KNOWN	8.38e+04	-1.86e-01	1.08e-01	-1.72e+00	8.50e-02	1.00e+00
ENSMUSG00000020720.9	chr11:107479577-107497733:+	Psmd12	protein_coding	KNOWN	3.89e+03	1.67e-01	9.82e-02	1.70e+00	8.89e-02	1.00e+00
ENSMUSG00000020721.12	chr11:107672960-107686513:+	Helz	protein_coding	KNOWN	3.97e+03	-5.92e-02	1.04e-01	-5.67e-01	5.70e-01	1.00e+00
ENSMUSG00000020723.3	chr11:107735197-107742079:-	Cacng4	protein_coding	KNOWN	4.71e+03	9.51e-02	1.06e-01	8.98e-01	3.69e-01	1.00e+00
ENSMUSG00000020732.9	chr11:115154203-115157549:+	Rab37	protein_coding	KNOWN	1.14e+04	-7.54e-03	9.04e-02	-8.34e-02	9.34e-01	1.00e+00
ENSMUSG00000020733.3	chr11:115163341-115181181:+	Slc9a3r1	protein_coding	KNOWN	4.14e+03	3.86e-02	1.01e-01	3.82e-01	7.02e-01	1.00e+00
ENSMUSG00000020734.9	chr11:115249169-115267243:-	Grin2c	protein_coding	KNOWN	7.41e+02	-7.87e-02	1.06e-01	-7.41e-01	4.59e-01	1.00e+00
ENSMUSG00000020736.8	chr11:115490771-115491371:-	Nt5c	protein_coding	KNOWN	1.49e+03	-6.08e-02	1.11e-01	-5.50e-01	5.83e-01	1.00e+00
ENSMUSG00000020737.8	chr11:115503033-115514116:-	Hn1	protein_coding	KNOWN	1.59e+03	9.41e-02	1.06e-01	8.91e-01	3.73e-01	1.00e+00
ENSMUSG00000020739.7	chr11:115583057-115583783:+	Nup85	protein_coding	KNOWN	3.41e+03	-4.46e-02	1.04e-01	-4.29e-01	6.68e-01	1.00e+00
ENSMUSG00000020740.9	chr11:115592517-115603880:-	Gga3	protein_coding	KNOWN	4.96e+03	-1.53e-01	1.11e-01	-1.38e+00	1.67e-01	1.00e+00
ENSMUSG00000020741.13	chr11:74664482-74665308:+	Cluh	protein_coding	KNOWN	4.26e+03	-7.23e-02	9.68e-02	-7.47e-01	4.55e-01	1.00e+00
ENSMUSG00000020743.11	chr11:115612102-115612920:-	Mif4gd	protein_coding	KNOWN	9.32e+02	-1.69e-01	1.04e-01	-1.62e+00	1.04e-01	1.00e+00
ENSMUSG00000020744.9	chr11:115624275-115628130:-	Slc25a19	protein_coding	KNOWN	1.63e+03	2.48e-02	1.08e-01	2.29e-01	8.19e-01	1.00e+00
ENSMUSG00000020745.11	chr11:74689085-74723171:-	Pafah1b1	protein_coding	KNOWN	1.07e+04	4.49e-02	1.02e-01	4.41e-01	6.59e-01	1.00e+00
ENSMUSG00000020747.13	chr11:115788954-115791978:+	2310067B10Rik	protein_coding	KNOWN	5.06e+03	-1.22e-01	9.74e-02	-1.25e+00	2.11e-01	1.00e+00
ENSMUSG00000020752.7	chr11:115925443-115927554:-	Recql5	protein_coding	KNOWN	2.07e+03	-1.61e-01	1.11e-01	-1.45e+00	1.46e-01	1.00e+00
ENSMUSG00000020755.5	chr11:115933674-115965535:+	Sap30bp	protein_coding	KNOWN	2.73e+03	-8.04e-03	9.68e-02	-8.30e-02	9.34e-01	1.00e+00
ENSMUSG00000020770.9	chr11:116055898-116059106:+	Unk	protein_coding	KNOWN	2.69e+03	-1.29e-01	1.10e-01	-1.17e+00	2.42e-01	1.00e+00
ENSMUSG00000020775.9	chr11:116137782-116138865:-	Mrpl38	protein_coding	KNOWN	3.31e+03	-5.28e-02	9.93e-02	-5.32e-01	5.95e-01	1.00e+00
ENSMUSG00000020776.14	chr11:116165783-116167765:-	Fbf1	protein_coding	KNOWN	5.62e+03	-1.80e-01	1.07e-01	-1.69e+00	9.09e-02	1.00e+00
ENSMUSG00000020777.12	chr11:116189029-116198729:-	Acox1	protein_coding	KNOWN	7.59e+03	4.63e-04	9.02e-02	5.13e-03	9.96e-01	1.00e+00
ENSMUSG00000020778.8	chr11:116210934-116215248:+	Ten1	protein_coding	KNOWN	1.76e+03	-6.59e-02	1.07e-01	-6.18e-01	5.36e-01	1.00e+00
ENSMUSG00000020780.11	chr11:116248796-116261338:-	Srp68	protein_coding	KNOWN	9.75e+03	4.13e-02	9.20e-02	4.49e-01	6.53e-01	1.00e+00
ENSMUSG00000020781.10	chr11:115820846-115822269:+	Tsen54	protein_coding	KNOWN	2.65e+03	-5.69e-02	1.11e-01	-5.13e-01	6.08e-01	1.00e+00
ENSMUSG00000020782.14	chr11:115855032-115855780:+	Llgl2	protein_coding	KNOWN	1.09e+04	-6.87e-02	1.01e-01	-6.79e-01	4.97e-01	1.00e+00
ENSMUSG00000020783.10	chr11:73047873-73056737:+	1200014J11Rik	protein_coding	KNOWN	1.55e+03	3.34e-02	9.85e-02	3.39e-01	7.35e-01	1.00e+00
ENSMUSG00000020788.11	chr11:72982097-72983545:+	Atp2a3	protein_coding	KNOWN	2.38e+04	-8.22e-03	9.29e-02	-8.85e-02	9.29e-01	1.00e+00
ENSMUSG00000020790.10	chr11:72764467-72767753:+	Ankfy1	protein_coding	KNOWN	4.41e+03	-4.19e-02	9.60e-02	-4.37e-01	6.62e-01	1.00e+00
ENSMUSG00000020792.11	chr11:116305031-116307233:-	Exoc7	protein_coding	KNOWN	3.37e+03	-1.23e-01	9.43e-02	-1.31e+00	1.91e-01	1.00e+00
ENSMUSG00000020793.5	chr11:116281486-116283661:+	Galr2	protein_coding	KNOWN	3.00e+02	-7.38e-02	1.11e-01	-6.66e-01	5.06e-01	1.00e+00
ENSMUSG00000020794.9	chr11:72607319-72680140:+	Ube2g1	protein_coding	KNOWN	2.24e+03	9.45e-02	1.07e-01	8.80e-01	3.79e-01	1.00e+00
ENSMUSG00000020801.8	chr11:72213208-72215053:-	Med31	protein_coding	KNOWN	1.07e+03	-4.22e-02	1.07e-01	-3.94e-01	6.94e-01	1.00e+00
ENSMUSG00000020802.8	chr11:116545751-116548841:-	Ube2o	protein_coding	KNOWN	4.90e+03	-5.67e-02	1.02e-01	-5.58e-01	5.77e-01	1.00e+00
ENSMUSG00000020803.3	chr11:72207615-72208677:+	Txndc17	protein_coding	KNOWN	4.56e+03	5.19e-02	9.75e-02	5.32e-01	5.95e-01	1.00e+00
ENSMUSG00000020807.10	chr11:72198610-72202612:-	4933427D14Rik	protein_coding	KNOWN	1.66e+03	-1.37e-01	1.10e-01	-1.25e+00	2.10e-01	1.00e+00
ENSMUSG00000020812.13	chr11:116672692-116675799:+	1810032O08Rik	protein_coding	NOVEL	6.50e+02	-1.44e-01	1.07e-01	-1.34e+00	1.79e-01	1.00e+00
ENSMUSG00000020817.12	chr11:70844975-70940483:+	Rabep1	protein_coding	KNOWN	3.95e+03	-3.18e-02	9.26e-02	-3.43e-01	7.31e-01	1.00e+00
ENSMUSG00000020818.12	chr11:116868368-116873837:+	Mfsd11	protein_coding	KNOWN	3.45e+03	3.12e-02	9.52e-02	3.27e-01	7.44e-01	1.00e+00
ENSMUSG00000020821.13	chr11:70700650-70731964:+	Kif1c	protein_coding	KNOWN	4.99e+03	9.13e-02	9.47e-02	9.64e-01	3.35e-01	1.00e+00
ENSMUSG00000020823.12	chr11:117155069-117156475:+	Sec14l1	protein_coding	KNOWN	3.64e+03	5.20e-02	9.65e-02	5.39e-01	5.90e-01	1.00e+00
ENSMUSG00000020827.14	chr11:70610051-70610979:+	Mink1	protein_coding	KNOWN	5.15e+03	-1.36e-01	1.10e-01	-1.24e+00	2.16e-01	1.00e+00
ENSMUSG00000020829.9	chr11:78470226-78472059:+	Slc46a1	protein_coding	KNOWN	1.11e+03	7.03e-02	1.06e-01	6.64e-01	5.06e-01	1.00e+00
ENSMUSG00000020831.14	chr11:70236454-70237912:-	0610010K14Rik	protein_coding	KNOWN	2.16e+03	-5.70e-02	1.06e-01	-5.38e-01	5.91e-01	1.00e+00
ENSMUSG00000020832.10	chr11:78074531-78075971:-	Eral1	protein_coding	KNOWN	2.00e+03	-9.75e-02	1.08e-01	-9.00e-01	3.68e-01	1.00e+00
ENSMUSG00000020834.13	chr11:78032359-78033477:+	Dhrs13	protein_coding	KNOWN	5.94e+02	9.51e-02	1.06e-01	8.97e-01	3.70e-01	1.00e+00
ENSMUSG00000020840.6	chr11:76961296-76965915:+	Blmh	protein_coding	KNOWN	2.95e+03	5.35e-02	9.42e-02	5.68e-01	5.70e-01	1.00e+00
ENSMUSG00000020841.5	chr11:76805716-76808826:-	Cpd	protein_coding	KNOWN	3.93e+03	4.76e-02	1.09e-01	4.36e-01	6.63e-01	1.00e+00
ENSMUSG00000020843.11	chr11:76407205-76409696:+	Timm22	protein_coding	KNOWN	1.45e+03	-4.53e-03	1.01e-01	-4.47e-02	9.64e-01	1.00e+00
ENSMUSG00000020844.6	chr11:76358803-76399068:-	Nxn	protein_coding	KNOWN	1.34e+03	2.29e-01	1.01e-01	2.27e+00	2.30e-02	1.00e+00
ENSMUSG00000020846.6	chr11:76019194-76027782:-	Fam101b	protein_coding	KNOWN	8.10e+02	1.06e-01	1.09e-01	9.74e-01	3.30e-01	1.00e+00
ENSMUSG00000020847.11	chr11:75906572-75938429:-	Rph3al	protein_coding	KNOWN	7.68e+03	2.53e-02	9.15e-02	2.77e-01	7.82e-01	1.00e+00
ENSMUSG00000020849.9	chr11:75751604-75759315:+	Ywhae	protein_coding	KNOWN	3.36e+04	1.08e-01	9.30e-02	1.16e+00	2.46e-01	1.00e+00
ENSMUSG00000020850.10	chr11:75492246-75493935:+	Prpf8	protein_coding	KNOWN	1.32e+04	-7.13e-02	1.02e-01	-6.98e-01	4.85e-01	1.00e+00
ENSMUSG00000020857.7	chr11:93949817-93955783:-	Nme2	protein_coding	KNOWN	8.41e+03	4.20e-02	1.07e-01	3.92e-01	6.95e-01	1.00e+00
ENSMUSG00000020859.12	chr11:94082788-94126085:+	Spag9	protein_coding	KNOWN	4.44e+03	-2.06e-01	1.02e-01	-2.03e+00	4.26e-02	1.00e+00
ENSMUSG00000020863.11	chr11:94297056-94300231:-	Luc7l3	protein_coding	KNOWN	6.09e+03	-1.10e-01	1.10e-01	-1.00e+00	3.15e-01	1.00e+00
ENSMUSG00000020864.9	chr11:94338290-94340148:+	Ankrd40	protein_coding	KNOWN	5.40e+03	-1.46e-02	1.01e-01	-1.44e-01	8.85e-01	1.00e+00
ENSMUSG00000020868.11	chr11:94675963-94677413:-	Xylt2	protein_coding	KNOWN	1.06e+03	-5.95e-02	1.01e-01	-5.89e-01	5.56e-01	1.00e+00
ENSMUSG00000020869.8	chr11:94629814-94635252:+	Lrrc59	protein_coding	KNOWN	6.07e+03	3.25e-02	1.01e-01	3.23e-01	7.46e-01	1.00e+00
ENSMUSG00000020873.9	chr11:95389985-95390653:+	Slc35b1	protein_coding	KNOWN	4.19e+03	3.54e-02	1.08e-01	3.29e-01	7.42e-01	1.00e+00
ENSMUSG00000020876.10	chr11:96776300-96777520:-	Snx11	protein_coding	KNOWN	1.10e+03	1.58e-02	1.09e-01	1.45e-01	8.84e-01	1.00e+00
ENSMUSG00000020877.7	chr11:97030134-97032276:+	Scrn2	protein_coding	KNOWN	7.64e+02	-1.08e-01	1.10e-01	-9.77e-01	3.28e-01	1.00e+00
ENSMUSG00000020878.6	chr11:97034602-97041407:-	Lrrc46	protein_coding	KNOWN	2.14e+02	9.04e-02	1.10e-01	8.23e-01	4.10e-01	1.00e+00
ENSMUSG00000020882.13	chr11:98009660-98012551:-	Cacnb1	protein_coding	KNOWN	1.97e+03	-7.17e-02	1.09e-01	-6.61e-01	5.09e-01	1.00e+00
ENSMUSG00000020883.14	chr11:98127983-98128947:-	Fbxl20	protein_coding	KNOWN	3.54e+03	-1.14e-01	9.73e-02	-1.17e+00	2.42e-01	1.00e+00
ENSMUSG00000020886.12	chr11:70044197-70044718:+	Dlg4	protein_coding	KNOWN	9.58e+03	-5.94e-02	9.91e-02	-6.00e-01	5.48e-01	1.00e+00
ENSMUSG00000020888.12	chr11:70006980-70008069:+	Dvl2	protein_coding	KNOWN	6.73e+03	-3.08e-02	9.80e-02	-3.14e-01	7.53e-01	1.00e+00
ENSMUSG00000020889.11	chr11:98769347-98770426:-	Nr1d1	protein_coding	KNOWN	4.30e+03	-4.65e-02	1.08e-01	-4.30e-01	6.67e-01	1.00e+00
ENSMUSG00000020893.13	chr11:69100522-69109960:+	Per1	protein_coding	KNOWN	6.25e+03	-1.52e-01	1.04e-01	-1.47e+00	1.42e-01	1.00e+00
ENSMUSG00000020894.12	chr11:69089606-69090176:+	Vamp2	protein_coding	KNOWN	1.62e+04	-7.78e-02	8.95e-02	-8.69e-01	3.85e-01	1.00e+00
ENSMUSG00000020895.10	chr11:69071302-69072560:+	Tmem107	protein_coding	KNOWN	3.25e+03	-1.64e-02	1.01e-01	-1.63e-01	8.71e-01	1.00e+00
ENSMUSG00000020898.14	chr11:69034879-69036180:+	Ctc1	protein_coding	KNOWN	2.23e+03	-2.14e-02	1.00e-01	-2.14e-01	8.31e-01	1.00e+00
ENSMUSG00000020899.11	chr11:68996955-69008451:-	Pfas	protein_coding	KNOWN	2.84e+03	-1.39e-01	9.86e-02	-1.41e+00	1.58e-01	1.00e+00
ENSMUSG00000020900.11	chr11:68814362-68816544:+	Myh10	protein_coding	KNOWN	3.78e+03	-9.95e-02	1.07e-01	-9.26e-01	3.54e-01	1.00e+00
ENSMUSG00000020903.9	chr11:67966506-67973641:+	Stx8	protein_coding	KNOWN	2.13e+03	4.17e-02	9.86e-02	4.23e-01	6.73e-01	1.00e+00
ENSMUSG00000020904.7	chr11:67938807-67965651:-	Cfap52	protein_coding	KNOWN	2.45e+02	1.59e-01	1.11e-01	1.44e+00	1.51e-01	1.00e+00
ENSMUSG00000020910.12	chr11:67041882-67052589:-	Adprm	protein_coding	KNOWN	1.23e+03	-6.08e-02	1.02e-01	-5.98e-01	5.50e-01	1.00e+00
ENSMUSG00000020911.10	chr11:100142120-100148665:-	Krt19	protein_coding	KNOWN	1.61e+02	4.99e-01	9.87e-02	5.06e+00	4.21e-07	1.23e-03
ENSMUSG00000020917.13	chr11:100500579-100527869:-	Acly	protein_coding	KNOWN	3.24e+04	7.72e-02	1.03e-01	7.52e-01	4.52e-01	1.00e+00
ENSMUSG00000020918.10	chr11:100704746-100712465:-	Kat2a	protein_coding	KNOWN	3.85e+03	-8.64e-02	1.04e-01	-8.30e-01	4.07e-01	1.00e+00
ENSMUSG00000020919.7	chr11:100798667-100850538:-	Stat5b	protein_coding	KNOWN	5.06e+03	-2.17e-03	9.62e-02	-2.25e-02	9.82e-01	1.00e+00
ENSMUSG00000020921.6	chr11:102155815-102156355:-	Tmem101	protein_coding	KNOWN	1.65e+03	2.07e-02	9.75e-02	2.12e-01	8.32e-01	1.00e+00
ENSMUSG00000020922.7	chr11:102167141-102185261:-	Lsm12	protein_coding	KNOWN	1.13e+03	-6.18e-02	1.09e-01	-5.69e-01	5.69e-01	1.00e+00
ENSMUSG00000020923.13	chr11:102313609-102316705:-	Ubtf	protein_coding	KNOWN	1.20e+04	-8.22e-02	9.10e-02	-9.04e-01	3.66e-01	1.00e+00
ENSMUSG00000020925.12	chr11:102689710-102697670:-	Ccdc43	protein_coding	KNOWN	1.70e+03	3.92e-02	1.03e-01	3.81e-01	7.03e-01	1.00e+00
ENSMUSG00000020929.10	chr11:102876964-102880935:-	Eftud2	protein_coding	KNOWN	3.45e+03	1.81e-02	9.52e-02	1.90e-01	8.49e-01	1.00e+00
ENSMUSG00000020930.5	chr11:102881245-102884523:+	Ccdc103	protein_coding	KNOWN	2.53e+02	3.36e-02	1.11e-01	3.04e-01	7.61e-01	1.00e+00
ENSMUSG00000020935.4	chr11:103027262-103028333:-	Dcakd	protein_coding	KNOWN	1.51e+03	-1.71e-02	1.03e-01	-1.67e-01	8.68e-01	1.00e+00
ENSMUSG00000020936.8	chr11:103028585-103057484:+	Nmt1	protein_coding	KNOWN	4.72e+03	6.38e-02	9.75e-02	6.54e-01	5.13e-01	1.00e+00
ENSMUSG00000020940.9	chr11:103200699-103208548:-	1700023F06Rik	protein_coding	KNOWN	1.25e+03	8.51e-03	1.10e-01	7.76e-02	9.38e-01	1.00e+00
ENSMUSG00000020941.7	chr11:103239334-103240134:-	Map3k14	protein_coding	KNOWN	1.37e+03	-1.68e-01	1.06e-01	-1.59e+00	1.13e-01	1.00e+00
ENSMUSG00000020946.9	chr11:103678933-103697698:-	Gosr2	protein_coding	KNOWN	7.61e+03	6.46e-02	1.03e-01	6.27e-01	5.31e-01	1.00e+00
ENSMUSG00000020949.8	chr12:65062436-65073944:-	Fkbp3	protein_coding	KNOWN	4.16e+03	-4.14e-02	1.04e-01	-3.98e-01	6.91e-01	1.00e+00
ENSMUSG00000020952.9	chr12:51377580-51450096:+	Scfd1	protein_coding	KNOWN	6.28e+03	1.22e-01	9.80e-02	1.24e+00	2.13e-01	1.00e+00
ENSMUSG00000020954.11	chr12:51608541-51691914:-	Strn3	protein_coding	KNOWN	3.80e+03	6.64e-03	9.83e-02	6.76e-02	9.46e-01	1.00e+00
ENSMUSG00000020955.8	chr12:51690966-51738939:+	Ap4s1	protein_coding	KNOWN	1.13e+03	-8.52e-02	1.07e-01	-7.98e-01	4.25e-01	1.00e+00
ENSMUSG00000020956.10	chr12:51997507-52006501:-	Dtd2	protein_coding	KNOWN	9.80e+02	8.12e-03	1.04e-01	7.84e-02	9.38e-01	1.00e+00
ENSMUSG00000020961.10	chr12:91785801-91788387:-	Ston2	protein_coding	KNOWN	8.96e+02	-1.14e-02	1.11e-01	-1.03e-01	9.18e-01	1.00e+00
ENSMUSG00000020962.9	chr12:91586625-91589639:-	Gtf2a1	protein_coding	KNOWN	2.58e+03	4.59e-03	1.05e-01	4.35e-02	9.65e-01	1.00e+00
ENSMUSG00000020964.10	chr12:91841458-91849140:-	Sel1l	protein_coding	KNOWN	3.63e+03	1.22e-01	1.03e-01	1.18e+00	2.39e-01	1.00e+00
ENSMUSG00000020973.7	chr12:69189087-69198429:-	Dnaaf2	protein_coding	KNOWN	6.28e+02	2.59e-02	1.08e-01	2.40e-01	8.10e-01	1.00e+00
ENSMUSG00000020978.6	chr12:69302401-69308694:+	Klhdc2	protein_coding	KNOWN	4.88e+03	9.47e-03	9.74e-02	9.72e-02	9.23e-01	1.00e+00
ENSMUSG00000020982.8	chr12:69311544-69357176:-	Nemf	protein_coding	KNOWN	2.19e+03	-1.29e-01	1.06e-01	-1.22e+00	2.22e-01	1.00e+00
ENSMUSG00000020986.9	chr12:59006654-59012017:-	Sec23a	protein_coding	KNOWN	2.33e+03	-2.10e-02	1.08e-01	-1.95e-01	8.45e-01	1.00e+00
ENSMUSG00000020988.8	chr12:69690436-69724874:-	L2hgdh	protein_coding	KNOWN	1.07e+03	8.80e-02	1.09e-01	8.10e-01	4.18e-01	1.00e+00
ENSMUSG00000020990.4	chr12:69746848-69790707:-	Cdkl1	protein_coding	KNOWN	5.28e+02	5.27e-02	1.09e-01	4.84e-01	6.28e-01	1.00e+00
ENSMUSG00000020993.8	chr12:59043093-59061461:-	Trappc6b	protein_coding	KNOWN	4.26e+03	-5.02e-02	9.38e-02	-5.36e-01	5.92e-01	1.00e+00
ENSMUSG00000020994.4	chr12:59066919-59074017:+	Pnn	protein_coding	KNOWN	6.03e+03	-1.25e-01	1.11e-01	-1.13e+00	2.59e-01	1.00e+00
ENSMUSG00000021000.11	chr12:59179513-59188519:+	Ctage5	protein_coding	KNOWN	6.87e+03	1.08e-01	1.04e-01	1.04e+00	2.97e-01	1.00e+00
ENSMUSG00000021003.9	chr12:98202304-98259459:-	Galc	protein_coding	KNOWN	1.24e+03	5.27e-02	1.06e-01	4.98e-01	6.19e-01	1.00e+00
ENSMUSG00000021007.9	chr12:98663645-98669278:+	Spata7	protein_coding	KNOWN	8.34e+02	-1.00e-01	1.07e-01	-9.34e-01	3.51e-01	1.00e+00
ENSMUSG00000021009.10	chr12:98676741-98734645:-	Ptpn21	protein_coding	KNOWN	2.20e+03	-3.90e-02	1.01e-01	-3.87e-01	6.99e-01	1.00e+00
ENSMUSG00000021012.11	chr12:98771022-98787774:+	Zc3h14	protein_coding	KNOWN	9.14e+03	5.49e-02	9.09e-02	6.03e-01	5.46e-01	1.00e+00
ENSMUSG00000021013.11	chr12:98974498-98979885:+	Ttc8	protein_coding	KNOWN	2.12e+03	-6.54e-02	9.72e-02	-6.73e-01	5.01e-01	1.00e+00
ENSMUSG00000021018.7	chr16:20718172-20722007:+	Polr2h	protein_coding	KNOWN	1.03e+03	6.73e-02	1.04e-01	6.44e-01	5.20e-01	1.00e+00
ENSMUSG00000021022.8	chr12:55280814-55303000:-	Ppp2r3c	protein_coding	KNOWN	6.17e+02	1.12e-01	1.07e-01	1.05e+00	2.94e-01	1.00e+00
ENSMUSG00000021023.10	chr12:55303286-55382513:+	1110008L16Rik	protein_coding	KNOWN	9.01e+02	1.03e-01	1.08e-01	9.57e-01	3.39e-01	1.00e+00
ENSMUSG00000021024.10	chr12:55407383-55412287:+	Psma6	protein_coding	KNOWN	5.91e+03	7.08e-02	9.89e-02	7.15e-01	4.74e-01	1.00e+00
ENSMUSG00000021025.7	chr12:55489411-55492647:-	Nfkbia	protein_coding	KNOWN	2.61e+03	3.73e-02	1.11e-01	3.37e-01	7.36e-01	1.00e+00
ENSMUSG00000021027.11	chr12:55602929-55821167:-	Ralgapa1	protein_coding	KNOWN	4.05e+03	-6.90e-02	9.09e-02	-7.58e-01	4.48e-01	1.00e+00
ENSMUSG00000021028.7	chr12:56328306-56345894:-	Mbip	protein_coding	KNOWN	7.46e+02	-2.22e-02	1.10e-01	-2.01e-01	8.41e-01	1.00e+00
ENSMUSG00000021032.9	chr12:87098025-87102350:-	Ngb	protein_coding	KNOWN	1.93e+02	-4.17e-02	1.10e-01	-3.77e-01	7.06e-01	1.00e+00
ENSMUSG00000021033.10	chr12:87147707-87164721:+	Gstz1	protein_coding	KNOWN	1.54e+04	-8.57e-02	1.08e-01	-7.91e-01	4.29e-01	1.00e+00
ENSMUSG00000021036.6	chr12:87346734-87388241:-	Sptlc2	protein_coding	KNOWN	1.71e+03	1.24e-01	1.00e-01	1.23e+00	2.17e-01	1.00e+00
ENSMUSG00000021037.6	chr12:87266746-87273997:+	Ahsa1	protein_coding	KNOWN	8.53e+03	9.95e-02	1.01e-01	9.83e-01	3.25e-01	1.00e+00
ENSMUSG00000021038.12	chr12:87238875-87264244:-	Vipas39	protein_coding	KNOWN	3.93e+03	-7.95e-02	9.41e-02	-8.45e-01	3.98e-01	1.00e+00
ENSMUSG00000021039.8	chr12:87449936-87472299:-	Snw1	protein_coding	KNOWN	4.02e+03	1.52e-01	9.51e-02	1.60e+00	1.09e-01	1.00e+00
ENSMUSG00000021040.11	chr12:87443946-87449924:+	Slirp	protein_coding	KNOWN	3.76e+03	6.08e-02	1.07e-01	5.67e-01	5.70e-01	1.00e+00
ENSMUSG00000021044.10	chr12:88360801-88461718:+	Adck1	protein_coding	KNOWN	1.12e+03	1.23e-04	1.01e-01	1.22e-03	9.99e-01	1.00e+00
ENSMUSG00000021047.6	chr12:46694517-46818775:-	Nova1	protein_coding	KNOWN	1.32e+03	-1.79e-01	1.10e-01	-1.63e+00	1.03e-01	1.00e+00
ENSMUSG00000021048.6	chr12:76255232-76319820:+	Mthfd1	protein_coding	KNOWN	3.21e+03	-6.44e-02	9.91e-02	-6.50e-01	5.16e-01	1.00e+00
ENSMUSG00000021051.9	chr12:75450883-75596200:-	Ppp2r5e	protein_coding	KNOWN	3.02e+03	-2.04e-02	1.00e-01	-2.03e-01	8.39e-01	1.00e+00
ENSMUSG00000021054.5	chr12:75714248-75735729:-	Sgpp1	protein_coding	KNOWN	4.48e+03	1.38e-01	1.09e-01	1.27e+00	2.05e-01	1.00e+00
ENSMUSG00000021061.11	chr12:76596130-76710023:-	Sptb	protein_coding	KNOWN	2.83e+03	-2.00e-01	1.06e-01	-1.89e+00	5.90e-02	1.00e+00
ENSMUSG00000021062.11	chr12:76802880-76822462:-	Rab15	protein_coding	KNOWN	5.83e+02	1.41e-01	1.05e-01	1.35e+00	1.78e-01	1.00e+00
ENSMUSG00000021065.11	chr12:77239065-77476338:+	Fut8	protein_coding	KNOWN	7.02e+02	-3.83e-02	1.07e-01	-3.59e-01	7.20e-01	1.00e+00
ENSMUSG00000021066.8	chr12:69893105-69964085:+	Atl1	protein_coding	KNOWN	7.44e+02	-2.49e-02	1.06e-01	-2.34e-01	8.15e-01	1.00e+00
ENSMUSG00000021067.7	chr12:69965012-69987002:-	Sav1	protein_coding	KNOWN	1.92e+03	5.08e-02	1.05e-01	4.82e-01	6.30e-01	1.00e+00
ENSMUSG00000021069.12	chr12:70214348-70227345:-	Pygl	protein_coding	KNOWN	1.82e+03	1.09e-02	1.01e-01	1.08e-01	9.14e-01	1.00e+00
ENSMUSG00000021071.11	chr12:70263732-70347614:-	Trim9	protein_coding	KNOWN	1.92e+03	3.75e-01	9.65e-02	3.89e+00	1.02e-04	9.20e-02
ENSMUSG00000021072.8	chr12:70459841-70460576:+	Tmx1	protein_coding	KNOWN	7.54e+03	1.02e-01	1.00e-01	1.02e+00	3.09e-01	1.00e+00
ENSMUSG00000021076.5	chr12:70937857-70964718:+	Actr10	protein_coding	KNOWN	6.00e+03	7.29e-02	9.71e-02	7.51e-01	4.53e-01	1.00e+00
ENSMUSG00000021079.11	chr12:71123173-71136675:-	Timm9	protein_coding	KNOWN	1.05e+03	2.01e-02	1.09e-01	1.85e-01	8.54e-01	1.00e+00
ENSMUSG00000021087.13	chr12:72223233-72236686:-	Rtn1	protein_coding	KNOWN	4.96e+03	6.87e-02	1.07e-01	6.43e-01	5.20e-01	1.00e+00
ENSMUSG00000021094.9	chr12:72650356-72664828:-	Dhrs7	protein_coding	KNOWN	2.42e+03	9.52e-02	1.03e-01	9.23e-01	3.56e-01	1.00e+00
ENSMUSG00000021096.10	chr12:72761211-72794940:+	Ppm1a	protein_coding	KNOWN	5.58e+03	3.48e-02	9.85e-02	3.53e-01	7.24e-01	1.00e+00
ENSMUSG00000021102.3	chr12:105032689-105040910:+	Glrx5	protein_coding	KNOWN	2.53e+03	-8.84e-03	1.05e-01	-8.44e-02	9.33e-01	1.00e+00
ENSMUSG00000021103.8	chr12:73123717-73273988:+	Mnat1	protein_coding	KNOWN	1.63e+03	1.87e-02	1.00e-01	1.87e-01	8.52e-01	1.00e+00
ENSMUSG00000021109.9	chr12:73937670-73939881:+	Hif1a	protein_coding	KNOWN	5.07e+03	1.81e-02	1.04e-01	1.74e-01	8.62e-01	1.00e+00
ENSMUSG00000021111.11	chr12:105829067-105835499:+	Papola	protein_coding	KNOWN	1.34e+04	4.59e-02	1.02e-01	4.48e-01	6.54e-01	1.00e+00
ENSMUSG00000021112.8	chr12:78748947-78840711:+	Mpp5	protein_coding	KNOWN	1.92e+03	4.10e-02	1.07e-01	3.85e-01	7.00e-01	1.00e+00
ENSMUSG00000021113.4	chr12:73964530-73984820:+	Snapc1	protein_coding	KNOWN	1.95e+03	-2.38e-02	1.04e-01	-2.29e-01	8.19e-01	1.00e+00
ENSMUSG00000021114.8	chr12:78842989-78861638:-	Atp6v1d	protein_coding	KNOWN	4.45e+03	8.71e-02	9.83e-02	8.86e-01	3.76e-01	1.00e+00
ENSMUSG00000021115.10	chr12:106010263-106077410:+	Vrk1	protein_coding	KNOWN	1.16e+03	5.68e-03	1.01e-01	5.61e-02	9.55e-01	1.00e+00
ENSMUSG00000021116.9	chr12:78861819-78887010:+	Eif2s1	protein_coding	KNOWN	2.32e+03	1.17e-01	1.01e-01	1.15e+00	2.50e-01	1.00e+00
ENSMUSG00000021120.10	chr12:79080673-79089670:-	Pigh	protein_coding	KNOWN	9.42e+02	1.09e-01	1.04e-01	1.05e+00	2.95e-01	1.00e+00
ENSMUSG00000021124.9	chr12:79156517-79166368:-	Vti1b	protein_coding	KNOWN	4.19e+03	1.03e-01	9.31e-02	1.11e+00	2.67e-01	1.00e+00
ENSMUSG00000021131.9	chr12:80634357-80643832:-	Erh	protein_coding	KNOWN	8.23e+02	2.75e-02	1.06e-01	2.59e-01	7.95e-01	1.00e+00
ENSMUSG00000021133.8	chr12:80790532-80880832:+	4933426M11Rik	protein_coding	KNOWN	2.49e+03	8.34e-02	1.10e-01	7.57e-01	4.49e-01	1.00e+00
ENSMUSG00000021134.13	chr12:80946376-80950497:+	Srsf5	protein_coding	KNOWN	1.91e+04	-1.69e-01	1.10e-01	-1.54e+00	1.23e-01	1.00e+00
ENSMUSG00000021139.13	chr12:81480937-81532877:-	Gm20498	protein_coding	NOVEL	2.13e+03	3.05e-02	9.81e-02	3.11e-01	7.56e-01	1.00e+00
ENSMUSG00000021140.8	chr12:81860030-82000924:+	Pcnx	protein_coding	KNOWN	5.13e+03	-6.64e-02	9.94e-02	-6.68e-01	5.04e-01	1.00e+00
ENSMUSG00000021143.9	chr12:113014508-113074401:+	Pacs2	protein_coding	KNOWN	3.54e+03	-9.17e-02	9.47e-02	-9.68e-01	3.33e-01	1.00e+00
ENSMUSG00000021144.10	chr12:113131548-113133338:+	Mta1	protein_coding	KNOWN	5.84e+03	3.15e-02	9.27e-02	3.39e-01	7.34e-01	1.00e+00
ENSMUSG00000021147.12	chr13:8861136-8871007:-	Wdr37	protein_coding	KNOWN	1.93e+03	4.60e-02	1.04e-01	4.45e-01	6.57e-01	1.00e+00
ENSMUSG00000021149.7	chr13:8972071-8996017:-	Gtpbp4	protein_coding	KNOWN	1.65e+03	6.24e-02	1.01e-01	6.20e-01	5.35e-01	1.00e+00
ENSMUSG00000021156.12	chr13:9710175-9764454:-	Zmynd11	protein_coding	KNOWN	8.26e+03	-9.03e-02	9.70e-02	-9.30e-01	3.52e-01	1.00e+00
ENSMUSG00000021171.7	chr12:116281222-116373096:+	Esyt2	protein_coding	KNOWN	3.76e+03	3.85e-02	1.06e-01	3.65e-01	7.15e-01	1.00e+00
ENSMUSG00000021175.11	chr12:117843888-117875627:+	Cdca7l	protein_coding	KNOWN	1.11e+03	1.02e-01	1.07e-01	9.50e-01	3.42e-01	1.00e+00
ENSMUSG00000021177.11	chr12:99914006-99955219:+	Tdp1	protein_coding	KNOWN	1.21e+03	2.09e-01	9.81e-02	2.13e+00	3.29e-02	1.00e+00
ENSMUSG00000021178.8	chr12:100110186-100123364:+	Psmc1	protein_coding	KNOWN	4.97e+03	8.86e-02	9.06e-02	9.78e-01	3.28e-01	1.00e+00
ENSMUSG00000021179.7	chr12:100125452-100159653:-	Nrde2	protein_coding	KNOWN	1.11e+03	-7.28e-02	1.01e-01	-7.19e-01	4.72e-01	1.00e+00
ENSMUSG00000021182.10	chr12:100912700-101028983:-	Ccdc88c	protein_coding	KNOWN	9.94e+02	-3.30e-01	1.07e-01	-3.07e+00	2.14e-03	5.13e-01
ENSMUSG00000021185.11	chr12:100885880-100895488:+	9030617O03Rik	protein_coding	KNOWN	6.58e+02	-1.87e-02	1.10e-01	-1.70e-01	8.65e-01	1.00e+00
ENSMUSG00000021188.10	chr12:101912276-101913155:-	Trip11	protein_coding	KNOWN	4.27e+03	-6.69e-02	1.02e-01	-6.58e-01	5.10e-01	1.00e+00
ENSMUSG00000021189.7	chr12:101932949-101958148:-	Atxn3	protein_coding	KNOWN	9.71e+02	-4.17e-02	1.07e-01	-3.90e-01	6.97e-01	1.00e+00
ENSMUSG00000021190.10	chr12:102400102-102406146:-	Lgmn	protein_coding	KNOWN	1.77e+03	2.11e-01	1.08e-01	1.95e+00	5.13e-02	1.00e+00
ENSMUSG00000021192.11	chr12:102469910-102497902:+	Golga5	protein_coding	KNOWN	4.08e+03	-2.67e-02	9.32e-02	-2.86e-01	7.75e-01	1.00e+00
ENSMUSG00000021193.9	chr13:6548157-6580139:+	Pitrm1	protein_coding	KNOWN	2.53e+03	-7.13e-02	1.03e-01	-6.92e-01	4.89e-01	1.00e+00
ENSMUSG00000021194.5	chr12:102554969-102565027:+	Chga	protein_coding	KNOWN	7.46e+05	-2.22e-02	1.07e-01	-2.07e-01	8.36e-01	1.00e+00
ENSMUSG00000021196.9	chr13:6620890-6636650:-	Pfkp	protein_coding	KNOWN	1.86e+03	7.39e-02	1.02e-01	7.21e-01	4.71e-01	1.00e+00
ENSMUSG00000021198.12	chr12:103134541-103146306:+	Unc79	protein_coding	KNOWN	6.18e+03	-8.77e-02	9.73e-02	-9.02e-01	3.67e-01	1.00e+00
ENSMUSG00000021203.11	chr12:103392654-103406350:+	Otub2	protein_coding	KNOWN	5.80e+02	4.08e-03	1.08e-01	3.77e-02	9.70e-01	1.00e+00
ENSMUSG00000021209.8	chr12:103598220-103602966:+	Ppp4r4	protein_coding	KNOWN	1.52e+03	-1.15e-01	1.02e-01	-1.13e+00	2.58e-01	1.00e+00
ENSMUSG00000021211.3	chr13:4268172-4279433:-	Akr1c12	protein_coding	KNOWN	1.22e+03	2.34e-02	1.05e-01	2.24e-01	8.23e-01	1.00e+00
ENSMUSG00000021213.7	chr13:4193858-4194785:+	Akr1c13	protein_coding	KNOWN	1.50e+03	-1.58e-01	1.10e-01	-1.43e+00	1.51e-01	1.00e+00
ENSMUSG00000021215.10	chr13:3882565-3893578:-	Net1	protein_coding	KNOWN	3.83e+02	8.90e-02	1.10e-01	8.07e-01	4.20e-01	1.00e+00
ENSMUSG00000021217.7	chr7:36698217-36702113:+	Tshz3	protein_coding	KNOWN	2.02e+03	-2.45e-01	9.89e-02	-2.48e+00	1.30e-02	1.00e+00
ENSMUSG00000021218.9	chr13:3538075-3566261:+	Gdi2	protein_coding	KNOWN	1.20e+04	1.45e-01	9.39e-02	1.54e+00	1.24e-01	1.00e+00
ENSMUSG00000021222.8	chr12:83520466-83541988:+	Dcaf4	protein_coding	KNOWN	9.77e+02	2.98e-02	1.11e-01	2.70e-01	7.88e-01	1.00e+00
ENSMUSG00000021224.10	chr12:83831828-83876798:-	Numb	protein_coding	KNOWN	1.51e+03	-8.07e-02	1.02e-01	-7.93e-01	4.28e-01	1.00e+00
ENSMUSG00000021226.7	chr12:83987861-83993873:+	Acot2	protein_coding	KNOWN	4.44e+02	1.29e-01	1.11e-01	1.16e+00	2.45e-01	1.00e+00
ENSMUSG00000021234.5	chr12:84348359-84354855:-	Fam161b	protein_coding	KNOWN	4.89e+02	-1.37e-01	1.08e-01	-1.27e+00	2.04e-01	1.00e+00
ENSMUSG00000021235.9	chr12:84371002-84372165:+	Coq6	protein_coding	KNOWN	1.60e+03	-1.39e-01	1.07e-01	-1.30e+00	1.95e-01	1.00e+00
ENSMUSG00000021236.12	chr12:84403402-84408984:-	Entpd5	protein_coding	KNOWN	1.65e+03	-5.89e-02	1.02e-01	-5.76e-01	5.65e-01	1.00e+00
ENSMUSG00000021238.10	chr12:84430723-84450950:-	Aldh6a1	protein_coding	KNOWN	4.05e+03	1.29e-02	1.07e-01	1.21e-01	9.04e-01	1.00e+00
ENSMUSG00000021240.5	chr12:84602531-84617466:-	Abcd4	protein_coding	KNOWN	5.96e+02	-1.27e-01	1.09e-01	-1.16e+00	2.46e-01	1.00e+00
ENSMUSG00000021241.6	chr12:84773270-84775089:+	Isca2	protein_coding	KNOWN	1.54e+03	-2.96e-02	1.02e-01	-2.90e-01	7.72e-01	1.00e+00
ENSMUSG00000021242.8	chr12:84754560-84773112:-	Npc2	protein_coding	KNOWN	3.71e+04	-2.09e-02	9.93e-02	-2.11e-01	8.33e-01	1.00e+00
ENSMUSG00000021243.10	chr12:84980210-84983297:+	Fcf1	protein_coding	KNOWN	9.58e+02	-1.09e-01	1.09e-01	-1.00e+00	3.17e-01	1.00e+00
ENSMUSG00000021244.11	chr12:85064679-85070415:+	Ylpm1	protein_coding	KNOWN	3.58e+03	-1.39e-01	9.81e-02	-1.42e+00	1.55e-01	1.00e+00
ENSMUSG00000021245.10	chr12:85234529-85270564:-	Mlh3	protein_coding	KNOWN	2.04e+03	-2.65e-02	1.01e-01	-2.63e-01	7.93e-01	1.00e+00
ENSMUSG00000021248.8	chr12:85340614-85374717:-	Tmed10	protein_coding	KNOWN	1.19e+04	1.15e-01	9.93e-02	1.16e+00	2.48e-01	1.00e+00
ENSMUSG00000021250.9	chr12:85474911-85476063:+	Fos	protein_coding	KNOWN	2.54e+05	-8.21e-02	9.50e-02	-8.64e-01	3.88e-01	1.00e+00
ENSMUSG00000021252.7	chr12:85819539-85824550:-	0610007P14Rik	protein_coding	KNOWN	1.61e+03	3.47e-02	1.01e-01	3.42e-01	7.32e-01	1.00e+00
ENSMUSG00000021253.6	chr12:86056744-86079041:-	Tgfb3	protein_coding	KNOWN	5.85e+02	1.32e-01	1.08e-01	1.23e+00	2.19e-01	1.00e+00
ENSMUSG00000021254.8	chr12:86241890-86291414:+	Gpatch2l	protein_coding	KNOWN	1.14e+03	-2.67e-02	1.06e-01	-2.52e-01	8.01e-01	1.00e+00
ENSMUSG00000021257.10	chr12:86718346-86721939:-	Angel1	protein_coding	KNOWN	1.09e+03	2.38e-03	1.03e-01	2.31e-02	9.82e-01	1.00e+00
ENSMUSG00000021258.9	chr12:108179738-108203359:+	Ccnk	protein_coding	KNOWN	2.07e+03	-4.63e-02	9.70e-02	-4.77e-01	6.34e-01	1.00e+00
ENSMUSG00000021259.4	chr12:108334377-108362231:+	Cyp46a1	protein_coding	KNOWN	6.23e+02	-1.52e-02	6.79e-02	-2.23e-01	8.23e-01	1.00e+00
ENSMUSG00000021262.10	chr12:108635753-108688513:+	Evl	protein_coding	KNOWN	3.18e+03	1.16e-02	1.02e-01	1.14e-01	9.09e-01	1.00e+00
ENSMUSG00000021263.6	chr12:108690222-108702306:-	Degs2	protein_coding	KNOWN	1.32e+03	7.84e-03	1.10e-01	7.10e-02	9.43e-01	1.00e+00
ENSMUSG00000021264.11	chr12:108806239-108815564:+	Yy1	protein_coding	KNOWN	3.07e+03	3.30e-02	9.41e-02	3.51e-01	7.26e-01	1.00e+00
ENSMUSG00000021265.3	chr12:108830944-108835820:-	Slc25a29	protein_coding	KNOWN	4.83e+02	-2.30e-02	1.11e-01	-2.08e-01	8.35e-01	1.00e+00
ENSMUSG00000021266.12	chr12:108880756-108888417:-	Wars	protein_coding	KNOWN	2.93e+03	7.90e-02	9.89e-02	7.99e-01	4.25e-01	1.00e+00
ENSMUSG00000021268.13	chr12:109549255-109549775:+	Meg3	lincRNA	KNOWN	4.23e+04	-5.55e-02	7.36e-02	-7.55e-01	4.50e-01	1.00e+00
ENSMUSG00000021270.9	chr12:110695286-110695951:-	Hsp90aa1	protein_coding	KNOWN	9.53e+03	8.04e-02	1.09e-01	7.39e-01	4.60e-01	1.00e+00
ENSMUSG00000021271.4	chr12:110850279-110869998:+	Zfp839	protein_coding	KNOWN	1.12e+03	-1.16e-01	1.09e-01	-1.07e+00	2.86e-01	1.00e+00
ENSMUSG00000021273.9	chr14:63145153-63177793:-	Fdft1	protein_coding	KNOWN	2.23e+03	7.86e-02	9.88e-02	7.95e-01	4.27e-01	1.00e+00
ENSMUSG00000021275.11	chr12:110889264-110972392:+	Tecpr2	protein_coding	KNOWN	1.61e+03	-9.03e-02	1.02e-01	-8.90e-01	3.74e-01	1.00e+00
ENSMUSG00000021276.9	chr12:110872610-110889145:-	Cinp	protein_coding	KNOWN	9.38e+02	4.68e-02	1.02e-01	4.58e-01	6.47e-01	1.00e+00
ENSMUSG00000021277.12	chr12:111248483-111262560:+	Traf3	protein_coding	KNOWN	4.04e+03	2.78e-02	9.93e-02	2.80e-01	7.79e-01	1.00e+00
ENSMUSG00000021279.4	chr12:111292972-111377718:-	Cdc42bpb	protein_coding	KNOWN	7.10e+03	-1.05e-01	8.97e-02	-1.17e+00	2.41e-01	1.00e+00
ENSMUSG00000021282.12	chr12:111538853-111544923:+	Eif5	protein_coding	KNOWN	1.52e+04	1.33e-02	1.02e-01	1.31e-01	8.96e-01	1.00e+00
ENSMUSG00000021285.10	chr12:111866013-111908040:-	Ppp1r13b	protein_coding	KNOWN	5.60e+03	-3.46e-02	1.00e-01	-3.46e-01	7.30e-01	1.00e+00
ENSMUSG00000021286.7	chr12:111814170-111828388:+	Zfyve21	protein_coding	KNOWN	2.74e+03	-1.29e-01	9.55e-02	-1.35e+00	1.77e-01	1.00e+00
ENSMUSG00000021287.8	chr12:111811504-111812221:-	Xrcc3	protein_coding	KNOWN	7.03e+02	-9.56e-02	1.11e-01	-8.62e-01	3.89e-01	1.00e+00
ENSMUSG00000021288.14	chr12:111805504-111806711:+	Klc1	protein_coding	KNOWN	4.29e+03	-1.19e-01	1.11e-01	-1.08e+00	2.82e-01	1.00e+00
ENSMUSG00000021290.5	chr12:111961376-111966977:-	2010107E04Rik	protein_coding	KNOWN	2.53e+03	9.76e-02	1.01e-01	9.69e-01	3.33e-01	1.00e+00
ENSMUSG00000021302.9	chr13:14052449-14063401:-	Ggps1	protein_coding	KNOWN	1.15e+03	-8.16e-02	1.01e-01	-8.10e-01	4.18e-01	1.00e+00
ENSMUSG00000021303.9	chr13:13784329-13827897:+	Gng4	protein_coding	KNOWN	7.05e+03	6.54e-02	9.71e-02	6.74e-01	5.00e-01	1.00e+00
ENSMUSG00000021306.10	chr13:13357623-13393624:-	Gpr137b	protein_coding	KNOWN	2.02e+03	-1.61e-01	1.04e-01	-1.54e+00	1.23e-01	1.00e+00
ENSMUSG00000021311.8	chr13:12186542-12258113:-	Mtr	protein_coding	KNOWN	6.82e+02	-1.35e-01	1.11e-01	-1.22e+00	2.22e-01	1.00e+00
ENSMUSG00000021314.7	chr13:18948371-19150913:+	Amph	protein_coding	KNOWN	3.32e+03	1.88e-01	9.44e-02	1.99e+00	4.68e-02	1.00e+00
ENSMUSG00000021326.7	chr13:21190092-21192475:+	Trim27	protein_coding	KNOWN	4.29e+03	1.05e-01	9.53e-02	1.10e+00	2.70e-01	1.00e+00
ENSMUSG00000021327.14	chr13:21401549-21402670:-	Zkscan3	protein_coding	KNOWN	3.44e+03	-8.22e-02	1.06e-01	-7.72e-01	4.40e-01	1.00e+00
ENSMUSG00000021337.7	chr13:23962124-23967176:-	Scgn	protein_coding	KNOWN	3.19e+04	1.07e-01	9.08e-02	1.18e+00	2.37e-01	1.00e+00
ENSMUSG00000021338.13	chr13:24173624-24240544:-	Lrrc16a	protein_coding	KNOWN	2.42e+03	-1.54e-01	9.52e-02	-1.62e+00	1.05e-01	1.00e+00
ENSMUSG00000021339.3	chr13:24992483-25020379:-	Mrs2	protein_coding	KNOWN	3.94e+02	-1.22e-01	1.10e-01	-1.10e+00	2.69e-01	1.00e+00
[truncated: 9,732 more rows]
