# Supplementary material for: High-fat diet impacts more changes in beta-cell compared to alpha-cell transcriptome
Source: PLoS One. 2019 Mar 8;14(3):e0213299. doi: 10.1371/journal.pone.0213299 (PMC6407777; doi:10.1371/journal.pone.0213299)
Supplement: S4 File — Differential gene expression analysis between HFD and LFD groups for alpha-cell transcriptome using EdgeR. (TSV) [file pone.0213299.s007.tsv]

Ensembl_id	gene_name	coordinates	logFC	logCPM	LR	PValue	FDR
ENSMUSG00000023140.2	Reg2	chr6:78405155-78408097:+	5.29960517381724	1.97928973875615	92.3422964658659	7.29092678059109e-22	8.55298620631141e-18
ENSMUSG00000049350.5	Zg16	chr7:127050156-127051977:-	2.76174513943849	2.31900462990717	46.8978346059069	7.47852953723465e-12	4.38653150006498e-08
ENSMUSG00000035804.4	Ins1	chr19:52264323-52265456:+	2.27105697919356	10.865639230263	43.9682438422187	3.33746975763357e-11	1.30506192422665e-07
ENSMUSG00000036938.13	Try5	chr6:41311288-41316841:-	3.81795255470827	3.41138917153282	39.7448881295392	2.89397071854929e-10	8.48729262482542e-07
ENSMUSG00000024225.4	Clps	chr17:28558213-28560711:-	2.9917493546713	4.33612064494507	32.586790227025	1.13986852991497e-08	2.67435954488651e-05
ENSMUSG00000000215.6	Ins2	chr7:142678713-142679533:-	2.05252369119522	12.167700730169	31.1562368063333	2.38073222077127e-08	4.6547282803113e-05
ENSMUSG00000024503.2	Spink3	chr18:43728069-43737237:-	3.47173412288196	-0.350757301814818	30.5645471753977	3.2294131949976e-08	5.41203517007384e-05
ENSMUSG00000031896.6	Ctrl	chr8:105931994-105933862:-	2.60013932973832	3.83093104302855	30.0444420640988	4.2225704329085e-08	6.1918717185562e-05
ENSMUSG00000023433.8	Cela3b	chr4:137421008-137422791:-	3.38130456499207	3.49149591712391	29.2181998145961	6.46689045931714e-08	7.61822757598581e-05
ENSMUSG00000023031.7	Cela1	chr15:100674425-100687920:-	2.47337302410384	5.11615235808359	29.2100647667087	6.49409903331839e-08	7.61822757598581e-05
ENSMUSG00000057163.3	Prss2	chr6:41521787-41525079:+	3.11121638397747	4.94455076785651	27.3800410661834	1.67147508291231e-07	0.000178255219978584
ENSMUSG00000040605.6	Bace2	chr16:97356728-97439012:+	1.8280301228107	3.04296882289426	26.7688082919047	2.2930892235606e-07	0.000224168580679912
ENSMUSG00000020911.10	Krt19	chr11:100142120-100148665:-	1.93759515461616	1.08303089405445	26.4372622733988	2.72237768696371e-07	0.000245663174198241
ENSMUSG00000054106.7	Try4	chr6:41302269-41305532:+	2.93101743352592	2.28726429835208	25.2993970300487	4.9086216878673e-07	0.000411307435859795
ENSMUSG00000031957.5	Ctrb1	chr8:111686510-111691010:-	2.94411963125444	6.49156119543322	24.9608024024901	5.85077906157486e-07	0.000457569927808898
ENSMUSG00000034845.5	Plvap	chr8:71497754-71511769:-	1.72131304001345	2.03781904531739	23.4683069311641	1.26988550328702e-06	0.000876134971975685
ENSMUSG00000046008.7	Pnlip	chr19:58670365-58681786:+	2.91463271147752	5.62946282166727	23.4081508667271	1.31022200265109e-06	0.000876134971975685
ENSMUSG00000008540.7	Mgst1	chr6:138142854-138150796:+	1.45997312238287	1.70816918099007	23.3587041742279	1.34433803559478e-06	0.000876134971975685
ENSMUSG00000029882.5	2210010C04Rik	chr6:41030268-41035509:-	3.04273807229623	4.37472568743044	23.1418041691019	1.50483230314194e-06	0.000929115144639898
ENSMUSG00000042179.5	Pnliprp1	chr19:58728887-58744169:+	2.59848603308852	4.2038228136731	22.040255732059	2.6699164525941e-06	0.00156603949526907
ENSMUSG00000054446.8	Cpa1	chr6:30640341-30641874:+	2.85691921487284	4.75007895601796	21.875064049738	2.90990770143066e-06	0.00162552986883253
ENSMUSG00000041681.2	Iapp	chr6:142298447-142299066:+	1.00528171329205	9.75639622692636	21.086837300281	4.38932850877378e-06	0.00234050966983751
ENSMUSG00000011463.5	Cpb1	chr3:20264189-20266443:-	2.85960841077292	4.52593303626894	20.3976688539138	6.29063772258319e-06	0.00320849874450536
ENSMUSG00000059654.5	Reg1	chr6:78425983-78428666:+	2.40341815148117	2.71843778338462	20.2326375251025	6.85729852751816e-06	0.00335179037609648
ENSMUSG00000035896.4	Rnase1	chr14:51145002-51146767:-	2.18951947577589	3.37876901321313	19.7814588220004	8.68208153965723e-06	0.00407397994166876
ENSMUSG00000064791.1	Snord14e	chr9:40804748-40804837:+	-1.13883263388985	1.87090743704953	19.4443051923914	1.03576205012099e-05	0.00467327869614206
ENSMUSG00000084174.2	Sycn	chr7:28540885-28542210:+	2.87522512757628	3.59666608102962	19.2332047502631	1.15683627921423e-05	0.00502623940424523
ENSMUSG00000024986.7	Hhex	chr19:37436739-37440672:+	-0.982771803913275	2.78455807495794	18.6698242255085	1.55422827811954e-05	0.00651166140379296
ENSMUSG00000062478.12	Ctrc	chr4:141844836-141845228:-	2.11598661637203	3.25561891419617	18.1455197486233	2.0465033978023e-05	0.00827845908952373
ENSMUSG00000004366.3	Sst	chr16:23889581-23890844:-	-0.973342109280922	11.0117898009236	17.9206304666518	2.3031099116233e-05	0.00900592745775098
ENSMUSG00000022435.5	Upk3a	chr15:85017141-85022560:+	1.37359676890698	5.81022538256878	17.8341206000688	2.41022213037799e-05	0.00912074703595619
ENSMUSG00000020431.5	Adcy1	chr11:7159882-7172879:+	0.833264158273667	4.43267267438608	17.1176483296933	3.51343068980584e-05	0.0128800173194101
ENSMUSG00000058579.5	Cela2a	chr4:141824952-141826001:-	2.28765280203844	4.96199035826989	15.8743304668152	6.76906317168865e-05	0.0236190924421849
ENSMUSG00000030717.5	Nupr1	chr7:126624948-126630861:-	1.92956681934185	1.87385140132059	15.8530724445262	6.84553015969897e-05	0.0236190924421849
ENSMUSG00000021587.4	Pcsk1	chr13:75089916-75106603:+	1.97459494380201	3.12204380775001	15.628854654968	7.7069536797633e-05	0.0258315067478009
ENSMUSG00000044573.10	Acp1	chr12:30893326-30911612:-	-1.45269704604667	2.99540050769771	15.4124295722014	8.64179956442224e-05	0.0281602640806215
ENSMUSG00000061576.11	Dpp6	chr5:27533777-27697025:+	-0.791168343992014	3.99086755010329	15.2644659775448	9.34582092001557e-05	0.0296313041115413
ENSMUSG00000005232.7	G6pc2	chr2:69220028-69226836:+	1.30704348842144	5.79995514345415	14.9062260503925	0.000112989464778043	0.034881037139769
ENSMUSG00000047139.8	Cd24a	chr10:43579169-43584262:+	-0.854263276013804	4.25379249875023	14.8021371411351	0.00011940011213527	0.035914941422022
ENSMUSG00000044988.7	Ucn3	chr13:3940688-3945349:-	1.44216264041659	3.50500405291747	14.1264155610656	0.000170926560050507	0.0501284868988125
ENSMUSG00000044139.11	Prss53	chr7:127885841-127890970:-	1.01859028159101	4.76722435493286	13.7364181898003	0.000210336210621663	0.0601818069951884
ENSMUSG00000004961.6	Syt5	chr7:4539768-4546567:-	0.804027188052685	5.42398841458533	13.6511280672638	0.000220109042502934	0.0614785518476647
ENSMUSG00000026818.5	Cel	chr2:28560517-28563403:-	2.44929399662906	4.40457881377985	13.4300864117266	0.000247620708374567	0.0675543844172568
ENSMUSG00000022528.7	Hes1	chr16:30066338-30067319:+	0.926153012423535	4.41870065341633	13.2390904350482	0.000274170917227514	0.0725605512793367
ENSMUSG00000067786.12	Nnat	chr2:157561009-157561855:+	-0.943313197366625	2.15822287764356	13.2107931409097	0.000278341557204855	0.0725605512793367
ENSMUSG00000007594.9	Hapln4	chr8:70083529-70090862:+	1.30285189171847	2.19315183193741	13.145888083084	0.00028815090691248	0.0734847454128328
ENSMUSG00000063903.4	Klk1	chr7:44225437-44229617:+	2.64739860411849	1.35358195061537	12.8471366910129	0.000337996040528521	0.0843623734348954
ENSMUSG00000048489.9	8430408G22Rik	chr6:116650684-116652847:+	1.08146923882681	6.13349323687021	12.704729278265	0.000364731985508455	0.0891389775416601
ENSMUSG00000102049.1	Zbed6	chr1:133655879-133660885:-	-0.807861848702823	4.0955678412149	12.2981327934532	0.000453411669414148	0.108550454977497
ENSMUSG00000060260.8	Pwwp2b	chr7:139248482-139267253:+	1.00632024954302	1.59859627504354	12.0719949435266	0.000511849001352055	0.120090012697219
ENSMUSG00000005483.9	Dnajb1	chr8:83608175-83611902:+	-0.602573040221996	8.79938763109503	12.0123635104928	0.000528487949389145	0.121562590868315
ENSMUSG00000095118.1	Snord14d	chr9:40803995-40804080:+	-0.963303092985174	1.44116047606813	11.6997487856506	0.000625085364117078	0.141016853970335
ENSMUSG00000096263.1	Snord14c	chr9:40803583-40803668:+	-1.29923879756333	0.342104298630265	11.3333017901428	0.000761294209645639	0.168504573082132
ENSMUSG00000054196.6	Cthrc1	chr15:39084070-39087121:+	1.18062472498229	1.98305807103439	11.033062453984	0.000895011704266195	0.194433005606421
ENSMUSG00000038668.10	Lpar1	chr4:58487134-58553184:-	0.892481397916588	2.5357796528412	10.9028396434039	0.000960169545100971	0.204795435155991
ENSMUSG00000019987.8	Arg1	chr10:24915208-24927470:-	0.539591672534208	6.46745612466554	10.7550867724742	0.00103993091305644	0.217846956090449
ENSMUSG00000009092.4	Derl3	chr10:75893398-75895941:+	0.9121310900027	1.97607163529317	10.607038064781	0.00112658011171127	0.231858092815525
ENSMUSG00000021071.11	Trim9	chr12:70263732-70347614:-	0.566724437701873	4.64837279237094	10.3982581601497	0.00126134239985685	0.255117374012425
ENSMUSG00000024039.10	Cbs	chr17:31627525-31636649:-	0.70911000862815	5.76751273613368	10.1903842773041	0.00141174891922042	0.28069875544703
ENSMUSG00000053588.3	A730061H03Rik	chr14:55559942-55560406:-	-1.40260018885341	-0.437629484838394	10.1549862463538	0.00143911469575158	0.281370908264364
ENSMUSG00000017493.8	Igfbp4	chr11:99047311-99051812:+	1.10819245270594	3.52942603381064	10.0146734788742	0.00155297945679109	0.29865577061666
ENSMUSG00000054459.6	Vsnl1	chr12:11325247-11436649:-	0.838350031302076	3.2425069897293	9.94333642596398	0.00161432691125923	0.305446274128742
ENSMUSG00000044424.3	Gm9493	chr19:23619742-23620320:+	-1.39426113156957	3.43268056738251	9.83529992191013	0.00171194366390013	0.318774779701785
ENSMUSG00000083914.3	Rps18-ps1	chr4:71370738-71371196:-	0.619784880152098	4.44038367190758	9.75296257005395	0.00179033955744607	0.328163646068747
ENSMUSG00000037428.10	Vgf	chr5:137030701-137031407:+	-0.60388107160432	5.01704918011478	9.46731724490695	0.00209165043620177	0.377494634878199
ENSMUSG00000036422.6	Pcdh8	chr14:79769032-79771204:-	-0.699263900987125	3.3840518077156	9.342666350391	0.00223879555334955	0.397928949035509
ENSMUSG00000022577.12	Ly6h	chr15:75565213-75566632:-	-1.03238434761142	2.26593636666639	9.25544097575102	0.0023479679139514	0.411104650724834
ENSMUSG00000058952.8	Cfi	chr3:129836739-129875328:+	0.669063975624239	3.5969690863462	9.11051969647811	0.0025414365783022	0.438435183824458
ENSMUSG00000042655.4	Fam159b	chr13:104845283-104863893:-	-0.798561790603383	1.94563179407558	8.81086757911486	0.00299441618473815	0.504353178416735
ENSMUSG00000003469.5	Phyhip	chr14:70458523-70463340:+	0.587132851106096	3.49784786120594	8.80168558037195	0.0030095236969714	0.504353178416735
ENSMUSG00000045903.8	Npas4	chr19:4984355-4989971:-	-0.645438509083669	6.36984623538363	8.66742993830144	0.00323947742118518	0.535243797576386
ENSMUSG00000041120.6	Nbl1	chr4:139092076-139092968:-	-0.59397273324235	3.84913913831428	8.57564048400024	0.00340690093841082	0.555088262618018
ENSMUSG00000034353.10	Ramp1	chr1:91180046-91225196:+	-0.633191182492924	3.63876836158159	8.42193617813759	0.00370720804961764	0.595743255206363
ENSMUSG00000032554.11	Trf	chr9:103223085-103228442:-	0.627414036160549	3.18190636162061	8.07369298554075	0.00449124901220874	0.711984353543523
ENSMUSG00000037411.6	Serpine1	chr5:137061512-137072254:-	-0.62904843486175	2.86995178842318	7.80928406361483	0.00519784928930545	0.806533788640207
ENSMUSG00000039252.7	Lgi2	chr5:52537864-52566303:-	-0.635474218643542	3.20643987828347	7.78554950293516	0.00526657696802385	0.806533788640207
ENSMUSG00000086537.3	Nespas	chr2:174284353-174285435:-	-0.780525506669186	2.71805698419513	7.77619080351887	0.00529393075827261	0.806533788640207
ENSMUSG00000029304.10	Spp1	chr5:104436192-104441043:+	0.606862733427245	6.86319417703616	7.72895145732247	0.00543422984259807	0.817294234404077
ENSMUSG00000015656.12	Hspa8	chr9:40802342-40802912:+	-0.438651928583169	8.73291117938791	7.56175133306101	0.00596200264921712	0.87777718421498
ENSMUSG00000064339.1	mt-Rnr2	chrM:1094-2675:+	0.53654901361709	7.8922803606527	7.55450169330155	0.00598603484248558	0.87777718421498
ENSMUSG00000037813.9	D630003M21Rik	chr2:158195751-158229222:-	0.56995952560307	3.27459013072384	7.40685873396497	0.00649756760364205	0.935412689840347
ENSMUSG00000019891.9	Dcbld1	chr10:52233637-52321378:+	0.578184948361773	3.66779617363285	7.38217305966627	0.00658735287829474	0.935412689840347
ENSMUSG00000071052.3	Rpl7a-ps5	chr17:57838427-57839233:-	0.911431053157131	0.644852896245458	7.37374451650971	0.00661829795045169	0.935412689840347
ENSMUSG00000049892.7	Rasd1	chr11:59963181-59964944:-	0.591060537769992	6.80097221747185	7.29628641124017	0.00690972784826762	0.964976397476518
ENSMUSG00000027895.8	Kcnc4	chr3:107438303-107458898:-	-0.702934701557714	3.14874187362447	7.25443909364271	0.00707259592396246	0.976101444517689
ENSMUSG00000008668.10	Rps18	chr17:33955519-33956001:-	0.581854934928276	6.20680483481605	7.10846255872069	0.00767208826274338	0.999941049488455
ENSMUSG00000094685.1	Gm5900	chr7:104949176-104950441:-	-1.02138968764469	2.41416354882309	7.06029001498469	0.00788112381684016	0.999941049488455
ENSMUSG00000033717.5	Adra2a	chr19:54045182-54048982:+	1.11295392036546	2.16730960519036	6.95949436088512	0.00833755923380552	0.999941049488455
ENSMUSG00000097101.2	1810034E14Rik	chr13:64266477-64268148:+	-0.877061385745581	2.01079628781289	6.95274677773772	0.0083690637379696	0.999941049488455
ENSMUSG00000069805.6	Fbp1	chr13:62872719-62888127:-	0.545151286384924	4.75163176543795	6.93785447870935	0.00843902776114483	0.999941049488455
ENSMUSG00000034785.10	Dio1	chr4:107299817-107307066:-	0.839900383497201	4.81739871069082	6.87643586739398	0.00873395598060111	0.999941049488455
ENSMUSG00000095597.2	Gm6472	chrX:152909539-152910120:-	0.478356163578628	7.87378397900358	6.81188308147927	0.00905532219450224	0.999941049488455
ENSMUSG00000030605.11	Mfge8	chr7:79133769-79149060:-	0.619349360143359	2.99137979644021	6.77868388996626	0.00922528876089159	0.999941049488455
ENSMUSG00000023367.10	Tmem176a	chr6:48841656-48845364:+	0.417974840254415	6.26357740682478	6.73717528340772	0.0094424019656885	0.999941049488455
ENSMUSG00000047591.4	Mafa	chr15:75746843-75747922:-	1.67192852252814	0.823744177702345	6.70447095432337	0.0096171460490336	0.999941049488455
ENSMUSG00000092035.4	Peg10	chr6:4755327-4760517:+	-0.603722162295285	4.92845821619971	6.68236274534421	0.00973714728221373	0.999941049488455
ENSMUSG00000041658.8	Rragb	chrX:153139987-153153187:+	-0.463878449501866	6.68458242398877	6.64634264160037	0.00993595730084854	0.999941049488455
ENSMUSG00000030804.8	Gm21974	chr7:127886227-127895454:-	0.457717550164594	5.56825572700689	6.46405765932071	0.0110077999024389	0.999941049488455
ENSMUSG00000061330.7	Gm11361	chr13:28257636-28258094:+	0.423906269747288	5.42379253411658	6.46268829509352	0.0110162857619513	0.999941049488455
ENSMUSG00000029088.12	Kcnip4	chr5:48396034-48754564:-	0.653693451319515	2.98466973798128	6.41000586498404	0.0113479040661179	0.999941049488455
ENSMUSG00000024366.7	Gfra3	chr18:34689903-34720387:-	-0.687075046274551	3.81888989937866	6.39073498234263	0.011471751971846	0.999941049488455
ENSMUSG00000030659.10	Nucb2	chr7:116528812-116536033:+	0.401357345378843	6.35147821019074	6.3654681698948	0.01163623899985	0.999941049488455
ENSMUSG00000028451.8	1700022I11Rik	chr4:42969946-42983640:+	0.748697709205465	4.58495399895964	6.33552407495105	0.0118343143139447	0.999941049488455
ENSMUSG00000027971.12	Ndst4	chr3:125680997-125690938:+	-0.509690774345823	5.64959954441661	6.32013563224407	0.0119374497804736	0.999941049488455
ENSMUSG00000057604.9	Lmcd1	chr6:112273758-112330425:+	0.845661410029732	1.0887628670527	6.30617518937117	0.0120318130477315	0.999941049488455
ENSMUSG00000047261.9	Gap43	chr16:42248458-42276072:-	-0.858596813686844	1.12647830011548	6.24970962380729	0.0124213667434701	0.999941049488455
ENSMUSG00000017400.6	Stac2	chr11:98040098-98043542:-	-0.926951564535986	2.35640049428971	6.23673310255493	0.0125127079517084	0.999941049488455
ENSMUSG00000046230.9	Vps13a	chr19:16616763-16780822:-	-0.543348029008356	4.05341771524346	6.15593649922676	0.01309717508905	0.999941049488455
ENSMUSG00000028766.6	Alpl	chr4:137758676-137769820:-	-0.735403860732215	2.58752437211779	6.13689687989549	0.0132389443923468	0.999941049488455
ENSMUSG00000036880.9	Acaa2	chr18:74779197-74806207:+	0.454363944222064	4.82271152260796	6.11912610822062	0.0133726894639992	0.999941049488455
ENSMUSG00000030852.11	Tacc2	chr7:130692556-130764784:+	0.634717480757513	5.10150141285533	6.09488520538719	0.0135573733522197	0.999941049488455
ENSMUSG00000097971.3	Gm26917	chr17:39845074-39846245:+	-0.41644430325722	5.98600228584231	5.88135261552223	0.015302061961192	0.999941049488455
ENSMUSG00000058297.12	Spock2	chr10:60106468-60133908:+	0.526213080769694	5.66855102706972	5.83493859702128	0.0157109580205131	0.999941049488455
ENSMUSG00000021182.10	Ccdc88c	chr12:100912700-101028983:-	-0.49754746517267	3.70200179672391	5.67057171874269	0.0172518326298409	0.999941049488455
ENSMUSG00000044813.11	Shb	chr4:45458320-45532470:-	0.432665599386088	4.46739429750103	5.66948170623435	0.0172625556802119	0.999941049488455
ENSMUSG00000030107.9	Usp18	chr6:121245906-121270916:+	0.47372431471738	4.54683011878103	5.6567833742554	0.0173879840647418	0.999941049488455
ENSMUSG00000103057.1	RP23-81C12.2	chr17:39843753-39844940:-	-0.472188716051593	4.13898009193609	5.65553417466644	0.0174003737946897	0.999941049488455
ENSMUSG00000020904.7	Cfap52	chr11:67938807-67965651:-	0.594763467440662	1.69295430880911	5.59858833678809	0.0179749553487792	0.999941049488455
ENSMUSG00000060438.4	Rps10-ps1	chr3:95622278-95622775:+	0.382229433053719	5.69591996277894	5.5717454662306	0.0182525570367752	0.999941049488455
ENSMUSG00000022186.10	Oxct1	chr15:4142812-4153959:+	-0.436617005213336	5.69459112604736	5.56308750341518	0.0183430365574931	0.999941049488455
ENSMUSG00000029123.7	Stk32b	chr5:37446828-37717153:-	0.646686069762826	2.24708433450307	5.54108640325848	0.0185750478709038	0.999941049488455
ENSMUSG00000031628.8	Casp3	chr8:46617449-46638706:+	-0.612189425953313	2.21014125118	5.48711403760884	0.0191571400994456	0.999941049488455
ENSMUSG00000044748.8	Defb1	chr8:21776599-21795185:+	0.639546302532832	3.29170025932661	5.48650229104245	0.0191638447549203	0.999941049488455
ENSMUSG00000091705.4	H2-Q2	chr17:35344999-35346762:+	0.452184909053208	5.90654239403478	5.46896357916089	0.0193571015520118	0.999941049488455
ENSMUSG00000033102.10	Cdc14b	chr13:64195360-64274879:-	-0.424591836869891	4.16424277826043	5.46654735717473	0.0193838830201172	0.999941049488455
ENSMUSG00000035000.8	Dpp4	chr2:62407702-62411859:-	0.457710972570561	5.04081617411994	5.41584794292484	0.0199547590134609	0.999941049488455
ENSMUSG00000030329.7	Pianp	chr6:124999662-125001049:+	0.528179959007325	6.36747826148336	5.41221978190126	0.019996272929959	0.999941049488455
ENSMUSG00000018906.10	P4ha2	chr11:54127693-54131665:+	0.54473866542493	4.45987792529828	5.38606782580061	0.0202981618508118	0.999941049488455
ENSMUSG00000003355.6	Fkbp11	chr15:98724373-98728198:-	0.457559803701388	4.00379304254046	5.37724898264841	0.0204010231168039	0.999941049488455
ENSMUSG00000062859.10	Tcp11	chr17:28074653-28080601:-	-0.578359188969457	3.9354973722775	5.34618561214931	0.0207676556654757	0.999941049488455
ENSMUSG00000072940.5	Gm10443	chr6:86334031-86334240:+	0.384030899330809	5.92670946667587	5.31478061375954	0.0211452560791481	0.999941049488455
ENSMUSG00000067121.2	Gm7027	chr7:101573460-101574321:-	0.356006413550511	5.75373927031388	5.27646645394944	0.0216155730395628	0.999941049488455
ENSMUSG00000026826.9	Nr4a2	chr2:57112990-57114373:-	-0.63686157457945	4.33574742524727	5.26480501899957	0.0217608602768559	0.999941049488455
ENSMUSG00000018581.11	Dnah11	chr12:117903230-117915964:-	0.392935131266018	5.10388599073611	5.25857771094832	0.0218388587729616	0.999941049488455
ENSMUSG00000058153.10	Sez6l	chr5:112419151-112577198:-	-0.512007834731964	4.11610074833019	5.24073468907082	0.0220639542811174	0.999941049488455
ENSMUSG00000086938.4	4930481A15Rik	chr19:5406874-5422847:+	-0.641961001476916	3.63564155942251	5.23904045335323	0.0220854521695679	0.999941049488455
ENSMUSG00000037254.14	Itih2	chr2:10126281-10131396:-	0.473190185603279	4.28151747997176	5.22968191117393	0.0222045928090176	0.999941049488455
ENSMUSG00000034936.2	Arl4d	chr11:101665541-101667832:+	0.515113237827821	5.52772859866893	5.18777516130953	0.0227463179945612	0.999941049488455
ENSMUSG00000023034.6	Nr4a1	chr15:101266846-101274792:+	-0.617607920874299	6.92669967660287	5.18149315429923	0.02282869778612	0.999941049488455
ENSMUSG00000052192.5	Gm5963	chr16:35573321-35573556:-	0.39504642041951	4.98517536699071	5.1619103509634	0.0230874892970746	0.999941049488455
ENSMUSG00000005553.9	Atp4a	chr7:30722388-30725191:+	0.519587769648246	2.42256168365045	5.12159113975069	0.0236299404598217	0.999941049488455
ENSMUSG00000038393.10	Txnip	chr3:96560054-96560565:+	0.457377222929202	9.39416570008497	5.11760862568212	0.0236842332914726	0.999941049488455
ENSMUSG00000033852.12	Gm28042	chr2:120031848-120034993:+	-0.720570662600674	3.48796262561624	5.09425971981378	0.0240051580273594	0.999941049488455
ENSMUSG00000039621.9	Prex1	chr2:166644595-166713602:-	0.446889587881086	4.72700675043641	5.05492752430366	0.0245560090862467	0.999941049488455
ENSMUSG00000041235.7	Chd7	chr4:8840322-8844721:+	-0.434036243190614	4.32998422858701	5.05356586296776	0.0245753125498915	0.999941049488455
ENSMUSG00000004951.10	Hspb1	chr5:135888018-135889561:+	-0.545210465900976	2.65777555522568	5.00382036026333	0.0252914336400746	0.999941049488455
ENSMUSG00000023963.9	Cyp39a1	chr17:43667425-43751431:+	0.512636992543271	3.11366162561592	4.9787321965899	0.0256607815058467	0.999941049488455
ENSMUSG00000098597.1	Mir6418	chr5:137529480-137529594:-	-1.33601243033896	-2.22237986946929	4.90341359029878	0.0268036613381913	0.999941049488455
ENSMUSG00000022425.11	Enpp2	chr15:54839366-54919961:-	0.387814718210194	6.10858158804257	4.87204832961046	0.0272950836368261	0.999941049488455
ENSMUSG00000031805.13	Jak3	chr8:71678335-71690224:+	0.53955318475845	3.5822162190812	4.8433723266517	0.0277525721615299	0.999941049488455
ENSMUSG00000024027.7	Glp1r	chr17:30901867-30936510:+	1.32099959791132	1.22690864777162	4.83611425558905	0.0278696254403349	0.999941049488455
ENSMUSG00000097769.3	Snhg4	chr18:35556139-35557396:+	0.460460609201456	3.98932951239255	4.8080874184866	0.0283264669991268	0.999941049488455
ENSMUSG00000024511.11	Rab27b	chr18:70138164-70141574:-	0.476501231593016	3.68074422922782	4.80016340273997	0.0284570378062869	0.999941049488455
ENSMUSG00000098488.3	Pla2g4b	chr2:120040970-120041690:+	-0.802854330506785	3.18147105285789	4.78707549634969	0.0286740721341759	0.999941049488455
ENSMUSG00000028957.8	Per3	chr4:151024190-151044665:-	-0.545766885305024	4.50815944887447	4.77618119212002	0.0288560443510852	0.999941049488455
ENSMUSG00000024608.6	Rps14	chr18:60776239-60778545:+	0.358918561579933	8.86494696194342	4.76099168612802	0.0291117704870038	0.999941049488455
ENSMUSG00000052837.5	Junb	chr8:84976909-84978748:-	-0.391845217477268	9.46657549823494	4.74039212418108	0.0294623551886936	0.999941049488455
ENSMUSG00000071553.6	Cpa2	chr6:30551903-30564248:+	0.619680765129798	3.88065951805571	4.73287759105129	0.0295913375497997	0.999941049488455
ENSMUSG00000059824.6	Dbp	chr7:45707889-45709896:+	-0.409446980926797	5.31419210165272	4.71370470581053	0.0299231006876139	0.999941049488455
ENSMUSG00000001552.10	Jup	chr11:100383404-100386770:-	0.402828057114783	7.20954616361793	4.71336449339742	0.0299290225162928	0.999941049488455
ENSMUSG00000047040.9	Prr15l	chr11:96931387-96935280:+	0.581537687737978	2.23280562592597	4.70106435820667	0.0301439442832377	0.999941049488455
ENSMUSG00000022300.9	Dcaf13	chr15:39112865-39146856:+	0.390084966398356	5.05412811721795	4.68662309576411	0.0303983326062073	0.999941049488455
ENSMUSG00000023122.6	Sult1c2	chr17:53829637-53846339:-	0.599757548101057	2.28553342909536	4.67393486706809	0.0306236873293119	0.999941049488455
ENSMUSG00000077709.1	Snora64	chr17:24720772-24720905:+	-0.90093313532614	0.108752753129018	4.67087021157955	0.0306783791457237	0.999941049488455
ENSMUSG00000022791.12	Tnk2	chr16:32673199-32679882:+	-0.342175281517879	6.04278210044786	4.66593227016996	0.0307667159398704	0.999941049488455
ENSMUSG00000072949.5	Acot1	chr12:84009502-84017670:+	0.725667450377786	1.61054177312286	4.66592462912919	0.0307668528388012	0.999941049488455
ENSMUSG00000048240.10	Gng7	chr10:80951712-81014913:-	-0.590947218378034	2.4529269427849	4.62288367607153	0.031548157742952	0.999941049488455
ENSMUSG00000085442.1	Gm3362	chr15:37943327-37943792:-	0.734471582400116	0.504994314581521	4.61889164284265	0.0316216647289393	0.999941049488455
ENSMUSG00000039236.14	Isg20	chr7:78914235-78920349:+	0.36806136353828	6.01223688767114	4.61801728411986	0.0316377885043827	0.999941049488455
ENSMUSG00000001020.7	S100a4	chr3:90604911-90605833:+	0.944125473255922	-0.621375312822112	4.6117915088819	0.031752844344642	0.999941049488455
ENSMUSG00000103405.1	DST	chr1:34160330-34183036:+	-0.594604180683314	3.33176788242027	4.61092512538092	0.0317688901704767	0.999941049488455
ENSMUSG00000032425.11	Zfp949	chr9:88548183-88571061:+	-0.584801785600059	5.5146853692006	4.60740297556352	0.0318342091873817	0.999941049488455
ENSMUSG00000001995.8	Sipa1l2	chr8:125418063-125492710:-	-0.393928166640591	4.3883504406917	4.56643900788572	0.0326042720806137	0.999941049488455
ENSMUSG00000009418.11	Nav1	chr1:135458680-135510451:-	-0.391724508088552	5.87777452900872	4.55836661724234	0.0327583011553761	0.999941049488455
ENSMUSG00000071178.7	Serpina1b	chr12:103732480-103738158:-	0.899078817256848	3.16153649169786	4.53070876523668	0.0332918268311665	0.999941049488455
ENSMUSG00000029104.11	Htt	chr5:34886451-34903724:+	-0.32406241884261	5.83654189585289	4.50636923153154	0.0337688497940399	0.999941049488455
ENSMUSG00000081303.2	Gm16011	chr16:45426845-45429506:-	-0.416593072912971	3.95542344339898	4.49238313734101	0.0340461847719225	0.999941049488455
ENSMUSG00000060036.9	Rpl3	chr15:80081983-80083337:-	-0.355610210727828	5.61527848253962	4.4597180372524	0.0347032254185582	0.999941049488455
ENSMUSG00000039220.12	Ppp1r10	chr17:35926494-35928329:+	-0.337976700595643	5.63226183533339	4.43413600968188	0.0352270451272001	0.999941049488455
ENSMUSG00000058443.4	Rpl10-ps3	chr9:50344240-50344981:-	0.589900287898402	1.48773784233333	4.38670901104159	0.036220163209394	0.999941049488455
ENSMUSG00000028494.8	Plin2	chr4:86667665-86669986:-	0.486799430585527	4.21016146327684	4.36709088754785	0.0366394925794392	0.999941049488455
ENSMUSG00000021314.7	Amph	chr13:18948371-19150913:+	0.331445040379617	5.44125865869865	4.33807388253258	0.0372690626259493	0.999941049488455
ENSMUSG00000104218.1	RP24-374C7.1	chr12:113381011-113381561:-	0.833823852179308	-0.122847064644679	4.33103991947843	0.0374233751182126	0.999941049488455
ENSMUSG00000064363.1	mt-Nd4	chrM:10167-11544:+	0.404979534675665	10.6087303932417	4.31350384083726	0.0378110068793669	0.999941049488455
ENSMUSG00000031778.8	Cx3cl1	chr8:94772225-94780022:+	0.382400343249644	5.99312143398636	4.27012643251711	0.0387880443334563	0.999941049488455
ENSMUSG00000102836.1	RP23-407E2.5	chr18:36969916-37833296:+	-1.06622001795206	-1.10198934379815	4.26518756120872	0.0389009545552342	0.999941049488455
ENSMUSG00000090877.3	Hspa1b	chr17:34956436-34959238:-	-0.436422664802015	5.951095874182	4.25582549243259	0.0391159328859974	0.999941049488455
ENSMUSG00000028452.7	Vcp	chr4:42993712-43000433:-	0.897330349875722	6.3243121272039	4.24972765961815	0.0392566253613226	0.999941049488455
ENSMUSG00000037270.13	4932438A13Rik	chr3:37037823-37040880:+	-0.354749156951552	6.09207338149426	4.24437592252691	0.0393805408776996	0.999941049488455
ENSMUSG00000082064.3	Rpl5-ps2	chr2:154703809-154704699:+	0.700015177197071	0.627498786807683	4.23975744563956	0.0394878081350338	0.999941049488455
ENSMUSG00000104148.1	PCDHA9	chr18:36939224-37187388:+	0.548493873321916	2.83208205773642	4.22522641973507	0.0398273050986093	0.999941049488455
ENSMUSG00000052146.11	Rps10	chr17:27634155-27635244:-	0.340643768676629	6.29065732631631	4.21381458703338	0.0400960731505508	0.999941049488455
ENSMUSG00000022193.6	Psmb5	chr14:54614120-54617995:-	0.385101991807311	4.56049317584465	4.1890125097572	0.040686790364505	0.999941049488455
ENSMUSG00000035041.8	Creb3l3	chr10:81092631-81098754:-	0.581344784900243	2.36690600596556	4.13484856043637	0.0420088260883596	0.999941049488455
ENSMUSG00000069682.5	Gm10275	chr10:29698796-29699290:-	0.356808023175666	7.41994161994797	4.12892540654178	0.0421561120214324	0.999941049488455
ENSMUSG00000049739.9	Zfp646	chr7:127877701-127885996:+	-0.307726980159316	5.71310721677832	4.10930621682881	0.0426478541222083	0.999941049488455
ENSMUSG00000046733.7	Gprc5a	chr6:135065651-135084709:+	0.607021488999844	1.66345864213358	4.10344450913341	0.0427959411713358	0.999941049488455
ENSMUSG00000032047.5	Acat1	chr9:53597895-53610330:-	0.332738544236542	7.04645321771382	4.10064808695365	0.0428667788870346	0.999941049488455
ENSMUSG00000050310.8	Rictor	chr15:6708381-6800398:+	-0.34578071210225	5.41463401179714	4.08071888427816	0.0433752009819553	0.999941049488455
ENSMUSG00000079641.3	Rpl39	chrX:37084537-37085156:-	0.375212118533939	4.39204963194248	4.05115778250733	0.0441410613795423	0.999941049488455
ENSMUSG00000064349.1	mt-Tc	chrM:5192-5257:-	1.31379700604537	-0.984387764387705	4.0351301559774	0.0445622378196021	0.999941049488455
ENSMUSG00000041966.14	Dcaf17	chr2:71075342-71082053:+	-0.410279796551891	3.70856100431291	4.00797207372104	0.0452855891002781	0.999941049488455
ENSMUSG00000027400.7	Pdyn	chr2:129697986-129699844:-	0.955455923441321	3.2420076719448	4.00780388805646	0.0452901070296486	0.999941049488455
ENSMUSG00000062591.5	Tubb4a	chr17:57080066-57087782:-	0.32781011379393	5.18183503288937	3.99818830974824	0.0455491990506183	0.999941049488455
ENSMUSG00000031596.11	Slc7a2	chr8:40898438-40917726:+	-0.351817383388788	9.7032636536205	3.9956767026074	0.045617131230329	0.999941049488455
ENSMUSG00000047965.9	Rpl9-ps7	chr2:70458982-70459560:+	0.329937833340511	5.78787983699097	3.98634098251134	0.0458705744343992	0.999941049488455
ENSMUSG00000023571.4	Fam132a	chr4:155965097-155966621:+	0.460555195613376	2.78233360168718	3.97903973424079	0.0460698201978724	0.999941049488455
ENSMUSG00000004610.3	Etfb	chr7:43457036-43457783:+	0.317747870477703	5.99464588809038	3.97377844826898	0.0462139621481157	0.999941049488455
ENSMUSG00000103770.1	Pcdha9	chr18:36997880-37187657:+	0.522504470830309	2.7720716756629	3.96959988060484	0.0463287798020677	0.999941049488455
ENSMUSG00000018865.8	Sult4a1	chr15:84076097-84105754:-	-0.457418996390649	3.55894041445314	3.95338699099036	0.0467771282477482	0.999941049488455
ENSMUSG00000036052.10	Dnajb5	chr4:42953094-42958723:+	-0.442802298958804	3.72596502503626	3.95272882183408	0.0467954254795271	0.999941049488455
ENSMUSG00000074466.8	Gm15417	chr3:89395996-89398146:+	0.940203043707725	-0.327939904389771	3.93837581783243	0.0471963242756568	0.999941049488455
ENSMUSG00000007440.10	Pcdha10	chr18:37005203-37187657:+	0.533673874132335	2.80681345216008	3.92883705962517	0.047464756944021	0.999941049488455
ENSMUSG00000057069.6	Ero1lb	chr13:12565883-12609526:+	0.386264657473811	6.94133792423022	3.90761131288286	0.0480678721923014	0.999941049488455
ENSMUSG00000098789.3	Jmjd7	chr2:120027594-120030377:+	-0.597027321613812	1.66380425278443	3.87074398422326	0.0491347364862874	0.999941049488455
ENSMUSG00000020186.6	Csrp2	chr10:110920177-110939599:+	0.479456775617605	2.27862303392205	3.8355178004482	0.0501774900927377	0.999941049488455
ENSMUSG00000029656.9	C8b	chr4:104799208-104804540:+	-0.556805471520606	6.80835849092619	3.83432516533271	0.0502132006651612	0.999941049488455
ENSMUSG00000031762.6	Mt2	chr8:94172618-94173567:+	-0.611076459423471	5.98115037794913	3.82960204334228	0.0503548871386318	0.999941049488455
ENSMUSG00000037169.10	Mycn	chr12:12940944-12941825:-	0.472745731439046	2.72255967673704	3.82676009128292	0.0504403449339204	0.999941049488455
ENSMUSG00000028164.11	Manba	chr3:135563191-135567553:+	0.412626235121805	3.77585984231157	3.81663561451587	0.0507460369786826	0.999941049488455
ENSMUSG00000102312.1	Pcdha3	chr18:36946105-37187657:+	0.516575008439768	2.85717243637262	3.81371183571722	0.0508346796913324	0.999941049488455
ENSMUSG00000053141.12	Ptprt	chr2:162012015-162135451:-	-0.597460202615565	4.63852476073466	3.81274068843745	0.0508641590018414	0.999941049488455
ENSMUSG00000024892.11	Pcx	chr19:4594319-4621752:+	-0.347695928959394	4.33243382076846	3.81072121178677	0.0509255183808468	0.999941049488455
ENSMUSG00000028454.12	Pigo	chr4:43024703-43025467:-	-0.398187742037055	5.24759190962189	3.77349301882344	0.0520707860773417	0.999941049488455
ENSMUSG00000034168.6	Irf2bpl	chr12:86880703-86884814:-	0.303127080436617	5.46066356039109	3.75708168722359	0.0525842798570952	0.999941049488455
ENSMUSG00000033685.8	Ucp2	chr7:100498346-100499302:+	0.314581365378036	8.54758733239974	3.75237047315198	0.0527326770005298	0.999941049488455
ENSMUSG00000064337.1	mt-Rnr1	chrM:70-1024:+	0.327586907175791	6.71495983031651	3.73678329432349	0.0532268210732496	0.999941049488455
ENSMUSG00000047844.3	Bex4	chrX:136138996-136140443:+	0.438807400712168	4.95755957049881	3.73050222454552	0.0534273270818307	0.999941049488455
ENSMUSG00000008153.7	Clstn3	chr6:124461610-124464101:-	0.327211268424524	5.66643881734001	3.7217346435444	0.0537085468186559	0.999941049488455
ENSMUSG00000021510.10	A530054K11Rik	chr13:67617001-67637791:-	0.5133210495919	3.63291444614299	3.7093742707104	0.0541076715466958	0.999941049488455
ENSMUSG00000064341.1	mt-Nd1	chrM:2751-3707:+	0.353293263056878	11.3395842470651	3.7067298421025	0.0541934692739311	0.999941049488455
ENSMUSG00000089542.1	Gm25835	chr11:69668852-69668995:-	-1.00603600386011	-0.896643691228252	3.70583482162328	0.0542225405980159	0.999941049488455
ENSMUSG00000034681.12	Rnps1	chr17:24414675-24425895:+	-0.430099723973341	3.78969734883639	3.70134948858287	0.0543684786434562	0.999941049488455
ENSMUSG00000000958.5	Slc7a7	chr14:54369444-54409472:-	0.501851916997759	2.57709626569445	3.70062924095333	0.0543919519007771	0.999941049488455
ENSMUSG00000046330.9	Rpl37a	chr1:72711260-72713809:+	0.317669059486277	5.85640965545343	3.69525945304757	0.0545672950612639	0.999941049488455
ENSMUSG00000083240.3	Gm13453	chr2:40127504-40127860:-	-0.999527881955832	1.62432141639567	3.68715720020735	0.0548329980248725	0.999941049488455
ENSMUSG00000022106.10	Rcbtb2	chr14:73174451-73182682:+	0.457372343463167	3.95213950286627	3.68329295944683	0.0549602035264449	0.999941049488455
ENSMUSG00000034871.2	Fam151a	chr4:106733889-106748292:+	1.01267361266517	2.09077665999513	3.66566447559265	0.0555444912048112	0.999941049488455
ENSMUSG00000047638.11	Nr1h4	chr10:89454373-89533585:-	0.539150894979757	3.49212865941631	3.65234492667182	0.0559903288590341	0.999941049488455
ENSMUSG00000044646.10	Zbtb7c	chr18:76059458-76146443:+	-0.398671782083764	4.12842290049407	3.6238294063546	0.0569576279066185	0.999941049488455
ENSMUSG00000049728.10	Zfp668	chr7:127873770-127876134:-	-0.399582700781995	3.11425809498687	3.61927707698813	0.0571136859571767	0.999941049488455
ENSMUSG00000020635.7	Fkbp1b	chr12:4833175-4841595:-	0.631187494237189	0.925729703397661	3.61656865608558	0.0572067484457128	0.999941049488455
ENSMUSG00000065862.1	Gm24029	chr11:69667834-69667976:-	-0.883983111953995	-0.599554884543459	3.59872418495692	0.0578239313220908	0.999941049488455
ENSMUSG00000077167.1	Gm24119	chr10:91118291-91118536:-	-0.905682975952556	-0.826364979480284	3.59149785283612	0.0580758752026848	0.999941049488455
ENSMUSG00000101219.1	Gm20302	chr1:105574537-105574811:+	0.744848851681172	-0.279228733734249	3.57649649650837	0.0586026239232213	0.999941049488455
ENSMUSG00000036510.13	Cdh8	chr8:99221959-99416439:-	-0.497252159058036	3.52025967763275	3.57254536523898	0.0587422046229174	0.999941049488455
ENSMUSG00000015766.10	Eps8	chr6:137572190-137649200:-	0.527759910826168	2.93111260620252	3.56480776964551	0.0590165734171657	0.999941049488455
ENSMUSG00000103092.1	Pcdha5	chr18:36960440-37187657:+	0.494974352930485	2.78512222492469	3.55014736770467	0.0595401620009274	0.999941049488455
ENSMUSG00000061143.11	Maml3	chr3:51794377-51796574:-	-0.305276395613914	5.52466151767115	3.54497381968559	0.0597261097229568	0.999941049488455
ENSMUSG00000074578.8	1500012F01Rik	chr2:167063649-167065862:+	0.320190409901905	5.58932964803865	3.54296335552016	0.0597985363904277	0.999941049488455
ENSMUSG00000074219.2	Gm10644	chr8:83932329-83955205:-	-0.415355971991953	3.5607899950958	3.54276857991974	0.0598055581133256	0.999941049488455
ENSMUSG00000089417.1	Gm22009	chr3:69085105-69085447:-	-0.52010076267145	2.48037733316961	3.5401794250137	0.0598989813302164	0.999941049488455
ENSMUSG00000091971.3	Hspa1a	chr17:34969190-34972156:-	-0.383619641342487	6.51431614592145	3.53988899680797	0.0599094703877359	0.999941049488455
ENSMUSG00000024899.6	Papss2	chr19:32620005-32667187:+	0.516951521859643	5.17669322905167	3.53814707120399	0.0599724224995567	0.999941049488455
ENSMUSG00000028081.6	Rps3a1	chr3:86137940-86142702:-	0.300364503400742	7.67995146464434	3.53368111189299	0.0601341411651041	0.999941049488455
ENSMUSG00000074923.6	Pak6	chr2:118677263-118697236:+	-0.442724541528262	4.47212079294139	3.5284393358715	0.0603245452242262	0.999941049488455
ENSMUSG00000024248.9	Cox7a2l	chr17:83501919-83514333:-	0.2959533320904	7.06799727871131	3.520127975699	0.0606277659157893	0.999941049488455
ENSMUSG00000066724.2	Gm10175	chr7:23946649-23947237:-	0.802668054341236	-0.191083044336382	3.52006125711455	0.060630206539842	0.999941049488455
ENSMUSG00000042331.9	Specc1	chr11:62077024-62223005:+	0.513703685726748	4.75064974665555	3.51218818681237	0.0609189457639901	0.999941049488455
ENSMUSG00000032786.10	Alas1	chr9:106238816-106247852:-	0.313105383711015	4.86684893236531	3.49251129442595	0.0616470011472306	0.999941049488455
ENSMUSG00000048249.10	Crebrf	chr17:26757702-26759919:+	-0.348360427919812	5.34159509793925	3.48684101703969	0.0618585197277187	0.999941049488455
ENSMUSG00000058174.7	Gm5148	chr3:37718025-37724331:-	0.309402516601718	5.11686014696822	3.46174353014716	0.0628040585027717	0.999941049488455
ENSMUSG00000038903.9	Ccdc68	chr18:69925576-69969484:+	0.567255384586447	2.0032585523786	3.46048544841594	0.062851859778817	0.999941049488455
ENSMUSG00000038070.11	Cntln	chr4:85098104-85131918:+	-0.367708030042917	3.71027898283943	3.45683963003841	0.0629906030988776	0.999941049488455
ENSMUSG00000022463.7	Srebf2	chr15:82147266-82205376:+	-0.29768018194594	6.45180826642767	3.44559508364063	0.0634205794513701	0.999941049488455
ENSMUSG00000029392.8	Rilpl1	chr5:124493082-124531391:-	0.332952032541238	4.08082639200021	3.44321926875083	0.0635118271573305	0.999941049488455
ENSMUSG00000086149.1	Gm15598	chr17:27988028-28008432:-	-0.837017492777976	0.229901556857218	3.43012534767446	0.0640172422855526	0.999941049488455
ENSMUSG00000056592.10	Zfp658	chr7:43564784-43574966:+	-0.423325563798215	3.0532621167807	3.42324885117575	0.0642843859084537	0.999941049488455
ENSMUSG00000054034.6	Tceal5	chrX:136201650-136203732:-	0.612132385302349	0.747472432276543	3.41845773317608	0.064471217814909	0.999941049488455
ENSMUSG00000061911.10	Myt1l	chr12:29534905-29923209:+	-0.367118974340162	4.71917566335982	3.40246618087101	0.0650990214317585	0.999941049488455
ENSMUSG00000001943.7	Vsig2	chr9:37539255-37544205:+	0.575848756457973	0.93881936073828	3.39634188980158	0.0653411765220345	0.999941049488455
ENSMUSG00000042961.9	Egflam	chr15:7305070-7398261:-	-0.332701560375916	5.29363108085929	3.39355699319212	0.0654516094653171	0.999941049488455
ENSMUSG00000093587.2	Gm20554	chr13:72626174-72627013:-	-0.409842812411052	2.72496295398929	3.38458093992388	0.0658089061471711	0.999941049488455
ENSMUSG00000038291.12	Snx25	chr8:46079842-46105189:-	-0.388656580552125	4.48476352452454	3.38297888720673	0.0658728954478569	0.999941049488455
ENSMUSG00000025068.7	Gsto1	chr19:47862995-47864567:+	0.439631508698267	2.75465421718145	3.38130157424332	0.0659399619981539	0.999941049488455
ENSMUSG00000041852.10	Tcf20	chr15:82808629-82912134:-	-0.308895912859716	5.80341486979762	3.37535545469214	0.0661783027713606	0.999941049488455
ENSMUSG00000017404.8	Rpl19	chr11:98026957-98028147:+	0.325197753028093	5.19429715877627	3.35160632476304	0.0671394666411618	0.999941049488455
ENSMUSG00000027490.13	E2f1	chr2:154559634-154569720:-	0.404637465360776	2.77936642204489	3.3299628897265	0.068028409435899	0.999941049488455
ENSMUSG00000051314.7	Ffar2	chr7:30819713-30821147:-	0.355964513035116	5.58173491748438	3.32514145294789	0.0682281450592602	0.999941049488455
ENSMUSG00000089768.2	Tmsb15b1	chrX:136974022-136976874:-	-0.335779297612198	4.60738576718932	3.32263102803544	0.0683323915761292	0.999941049488455
ENSMUSG00000032578.7	Cish	chr9:107299155-107300458:+	-0.617663418369275	3.86662377198274	3.31943281322661	0.0684654456997553	0.999941049488455
ENSMUSG00000028630.8	Dyrk2	chr10:118859349-118868903:-	-0.345140587122974	3.83077452589043	3.31445964764436	0.068672893224406	0.999941049488455
ENSMUSG00000078249.5	Hmga1-rs1	chr11:120763643-120763762:+	0.362695474128117	3.5866831904245	3.30768504183538	0.0689565674818107	0.999941049488455
ENSMUSG00000034573.10	Ptpn13	chr5:103425192-103598359:+	-0.292587106960544	5.3229075414364	3.2831319459154	0.0699952383989002	0.999941049488455
ENSMUSG00000052914.4	Cyp2j6	chr4:96516138-96553661:-	0.414064030902766	3.32577767041828	3.26694125459027	0.0706893102956237	0.999941049488455
ENSMUSG00000025931.11	Paqr8	chr1:20922259-20935756:+	-0.426160800020729	2.59902879840233	3.25856507590291	0.0710512753493295	0.999941049488455
ENSMUSG00000104156.1	RP23-371A16.2	chr5:123135761-123137690:+	-0.601150183499786	2.41421868334232	3.24696782529458	0.071555716562831	0.999941049488455
ENSMUSG00000091095.1	Gm17305	chr11:69364019-69369408:+	-0.664221248462101	0.616353589825454	3.23775217641704	0.0719593030076265	0.999941049488455
ENSMUSG00000038244.9	Mical2	chr7:112346729-112355194:+	-0.326197530438445	4.61427022778929	3.23264223609483	0.0721841368032503	0.999941049488455
ENSMUSG00000097045.1	Gm26641	chr1:171423185-171437318:-	0.504507742992447	1.52713997302149	3.22595029097345	0.0724797175241857	0.999941049488455
ENSMUSG00000026175.8	Vil1	chr1:74423686-74425966:+	0.415425963945682	2.77658845166446	3.22393663674398	0.0725689137280216	0.999941049488455
ENSMUSG00000053957.5	Gm12474	chr3:100489664-100523920:+	-0.625529335460001	0.839947370326811	3.21974816828136	0.0727548221789581	0.999941049488455
ENSMUSG00000036915.12	Kirrel2	chr7:30456984-30457690:-	0.372329225488298	4.24615230763676	3.21213798012477	0.0730939150187015	0.999941049488455
ENSMUSG00000055670.9	Zzef1	chr11:72920843-72927120:+	-0.274178657550843	6.1359931627116	3.20677594384121	0.0733338533095153	0.999941049488455
ENSMUSG00000037031.9	Tspan15	chr10:62185396-62231218:-	0.357178399252312	5.97796354386421	3.19573979970471	0.0738303585561824	0.999941049488455
ENSMUSG00000043279.9	Trim56	chr5:137114024-137116209:-	-0.329042147267028	5.83214475299372	3.19448473701289	0.0738870506666067	0.999941049488455
ENSMUSG00000021775.10	Nr1d2	chr14:18214536-18239031:-	-0.360016686114015	6.04044682788378	3.18614938554137	0.0742647525202051	0.999941049488455
ENSMUSG00000039313.10	AF529169	chr9:89591101-89603391:-	-0.387368806964563	3.96064802921719	3.18532177712152	0.0743023671175541	0.999941049488455
ENSMUSG00000037738.9	Nek5	chr8:22073616-22125053:-	0.516182241602027	1.65717226538258	3.178218414417	0.0746260557892464	0.999941049488455
ENSMUSG00000002233.9	Rhoc	chr3:104791983-104792880:+	0.358405830101225	3.89172726355735	3.1769321042015	0.0746848326214274	0.999941049488455
ENSMUSG00000041220.6	Elovl6	chr3:129532386-129638495:+	-0.387823396741089	3.3955800000766	3.17592836094753	0.0747307323368086	0.999941049488455
ENSMUSG00000060019.5	Gm10073	chr8:106572966-106573461:-	0.30866778179873	6.83180861627839	3.17337949742405	0.0748474243596145	0.999941049488455
ENSMUSG00000017692.8	Rhbdl3	chr11:80346403-80353682:+	-0.318802403313432	4.73445276066251	3.16799182541246	0.0750947272718234	0.999941049488455
ENSMUSG00000003178.7	Mical3	chr6:121007241-121081609:-	-0.515966460631807	3.00124973563447	3.15803959888746	0.0755538622444252	0.999941049488455
ENSMUSG00000097328.3	Tnfsf12	chr11:69687340-69695521:-	0.343962435571126	3.87998334553303	3.15754333785687	0.0755768355142099	0.999941049488455
ENSMUSG00000099051.1	Gm27241	chr9:72613924-72617053:-	-0.808646524179099	-0.0636382293720093	3.15709621264195	0.0755975405824701	0.999941049488455
ENSMUSG00000026640.8	Plxna2	chr1:194804710-194814227:+	-0.299863041635187	5.03108354279428	3.14599197965133	0.0761137060101158	0.999941049488455
ENSMUSG00000035413.8	Tmem98	chr11:80810175-80822033:+	0.346434375980362	4.3689822691966	3.13969054674403	0.0764083036061671	0.999941049488455
ENSMUSG00000052673.1	Gm9887	chr12:69371835-69372458:-	-0.61169429031586	0.241860022665961	3.12342902991469	0.077174223805634	0.999941049488455
ENSMUSG00000052117.5	D630039A03Rik	chr4:57908483-57916297:-	-0.456053243638644	4.84162023516489	3.11869706610582	0.0773986482594826	0.999941049488455
ENSMUSG00000020311.13	Erlec1	chr11:30953007-30954335:-	0.281450376827293	6.46351905478138	3.1018989854343	0.0782010254687453	0.999941049488455
ENSMUSG00000014498.5	Ankrd52	chr10:128389290-128408704:+	-0.350765497444468	5.20208176395335	3.09627343527899	0.0784717330997369	0.999941049488455
ENSMUSG00000048895.13	Cdk5r1	chr11:80477056-80477923:+	-0.393988436378152	3.01140729933955	3.08740794102995	0.0789004005289558	0.999941049488455
ENSMUSG00000085754.3	Gm15886	chr3:103777415-103778407:+	-0.616250730289609	1.28210161256856	3.07916958040496	0.0793010058563026	0.999941049488455
ENSMUSG00000020844.6	Nxn	chr11:76358803-76399068:-	0.324715025994769	4.12862330848744	3.07822183584824	0.0793472320048653	0.999941049488455
ENSMUSG00000086994.1	Gm13402	chr2:29349842-29396459:-	-0.795025610685196	-0.818643193916782	3.07433701735247	0.0795370172532022	0.999941049488455
ENSMUSG00000022336.2	Eif3e	chr15:43250040-43282736:-	0.331193860589563	6.42202194275112	3.06808927533012	0.0798432651127987	0.999941049488455
ENSMUSG00000020859.12	Spag9	chr11:94082788-94126085:+	-0.296005059732943	5.8567659883661	3.06379945000982	0.0800542767194369	0.999941049488455
ENSMUSG00000081400.1	Gm13680	chr2:83353157-83353949:-	0.281712451161497	5.22692581289658	3.05948238326907	0.0802672352250135	0.999941049488455
ENSMUSG00000026313.11	Hdac4	chr1:92030050-92113331:-	-0.31643197011046	4.80786160709859	3.05651401542024	0.0804140174203915	0.999941049488455
ENSMUSG00000021217.7	Tshz3	chr7:36698217-36702113:+	-0.309224739785493	4.7210062768947	3.05589451156342	0.0804446876178142	0.999941049488455
ENSMUSG00000100755.1	Rps23-ps	chr3:37714740-37715164:+	0.311206181795039	5.00021450653843	3.04975460982847	0.080749342729664	0.999941049488455
ENSMUSG00000056394.13	Lig1	chr7:13307187-13311365:+	0.355921080615857	3.80743931223918	3.04537017526803	0.080967654807106	0.999941049488455
ENSMUSG00000084319.3	Tpt1-ps3	chr6:99877816-99878334:-	0.290385489509483	8.95342669842982	3.04034879970668	0.0812184640314314	0.999941049488455
ENSMUSG00000028399.13	Ptprd	chr4:77925213-78211843:-	-0.313085273267222	5.48428338127382	3.04011998886196	0.0812299126905938	0.999941049488455
ENSMUSG00000026249.6	Serpine2	chr1:79857507-79858635:-	-0.390445832473105	4.61443538714427	3.03983806751387	0.0812440211527537	0.999941049488455
ENSMUSG00000035561.5	Aldh1b1	chr4:45799121-45802858:+	0.38812734415363	3.01314108565848	3.03285189526091	0.0815944826414485	0.999941049488455
ENSMUSG00000097346.1	Gm26619	chr13:97751112-97760965:+	-0.674604392561387	5.61874726909006	3.03158312757671	0.0816583052199955	0.999941049488455
ENSMUSG00000069117.3	Gm10260	chr13:97760130-97760588:-	-0.674604414691712	5.61874726909006	3.0314944171825	0.0816627696162102	0.999941049488455
ENSMUSG00000042745.9	Id1	chr2:152736251-152737410:+	0.515662885574249	4.29912056609185	3.02745556007069	0.0818663063871685	0.999941049488455
ENSMUSG00000021779.12	Thrb	chr14:17981644-18038086:+	0.363868795360334	4.15622668544018	3.02670839196426	0.0819040196237804	0.999941049488455
ENSMUSG00000022312.10	Eif3h	chr15:51786558-51865481:-	0.271174999917612	7.26894437576856	3.00680555654856	0.0829155477706406	0.999941049488455
ENSMUSG00000084145.3	Gm12263	chr11:59474284-59475765:-	-0.572026695549296	0.915681319010316	2.99938518044534	0.0832961208340747	0.999941049488455
ENSMUSG00000064368.1	mt-Nd6	chrM:13552-14070:-	0.327528531348929	9.70001380666135	2.99660029060681	0.0834394376060078	0.999941049488455
ENSMUSG00000019066.9	Rab3d	chr9:21915615-21918121:-	0.282119987694697	6.4822730311853	2.99256449161422	0.0836476019315307	0.999941049488455
ENSMUSG00000046876.11	Atxn1	chr13:45549758-45964991:-	-0.293319950032128	4.8470505742132	2.99181441067864	0.0836863524904374	0.999941049488455
ENSMUSG00000026833.14	Olfm1	chr2:28205659-28214425:+	-0.395202525759487	4.51486417540347	2.98775945099296	0.0838961752783119	0.999941049488455
ENSMUSG00000097231.1	Gm26852	chr7:19382220-19392718:-	-0.382362315312772	2.98815746767581	2.98097971135698	0.0842482619427577	0.999941049488455
ENSMUSG00000020334.6	Slc22a4	chr11:54014260-54027952:-	0.772674201329342	2.21200276657856	2.98094701098137	0.0842499640092364	0.999941049488455
ENSMUSG00000039062.11	Anpep	chr7:79842614-79848193:-	0.330617957178528	5.43899556745962	2.97866064503756	0.0843690623851245	0.999941049488455
ENSMUSG00000036815.12	Dpp10	chr1:123625839-124045255:-	-0.311791972894324	6.4510240773088	2.97491404570483	0.0845646189413055	0.999941049488455
ENSMUSG00000084896.1	Gm11632	chr11:98084457-98085424:-	-0.549549737942671	1.18746173609271	2.96987439882682	0.0848284403260007	0.999941049488455
ENSMUSG00000097544.1	Gm26750	chr8:4088149-4089166:-	-0.666690883411012	0.181108116171776	2.96834636116723	0.0849086075501774	0.999941049488455
ENSMUSG00000029554.11	Mad1l1	chr5:140166983-140262565:-	0.360667001218214	3.52070806256931	2.96774357950212	0.084940254516742	0.999941049488455
ENSMUSG00000034424.5	Gcsh	chr8:116983836-116991361:-	0.332496494029564	5.26817313381978	2.96570590809296	0.0850473298749194	0.999941049488455
ENSMUSG00000102912.1	RP23-406B13.9	chr4:108622929-108625216:-	-0.467138311013414	1.65918560950087	2.95737078556695	0.085486845305559	0.999941049488455
ENSMUSG00000057157.3	Gm6054	chr5:147408982-147409359:+	-0.795247453515483	-1.23971527068645	2.95511435654666	0.0856062501199102	0.999941049488455
ENSMUSG00000066629.1	Rpl36-ps3	chr12:12911986-12912369:+	0.398814272450955	3.30474710924943	2.95314876902789	0.085710411338536	0.999941049488455
ENSMUSG00000038664.12	Herc1	chr9:66500254-66507593:+	-0.279485959395248	6.69104829556028	2.94889993592398	0.0859360360741211	0.999941049488455
ENSMUSG00000090112.4	Shprh	chr10:11205019-11209611:+	-0.318839887857328	4.4472887764144	2.93317806099898	0.0867765168289471	0.999941049488455
ENSMUSG00000074398.5	Gm15441	chr3:96555788-96566801:-	0.390810488079653	5.78001419902891	2.91524278227568	0.0877462061699592	0.999941049488455
ENSMUSG00000061232.11	H2-K1	chr17:33997509-33999474:-	0.327266773585417	7.93622751678988	2.91502690292509	0.0877579491509258	0.999941049488455
ENSMUSG00000021749.5	Oit1	chr14:8348948-8378763:-	-0.512824499749468	1.9267161386536	2.90932573316714	0.0880686872130948	0.999941049488455
ENSMUSG00000027236.8	Eif3j1	chr2:122028652-122029328:+	-0.440273717922029	3.51822353947125	2.90481273674089	0.0883155101368694	0.999941049488455
ENSMUSG00000028744.11	Pqlc2	chr4:139301310-139310637:-	0.375739446979297	2.83580660370795	2.89977013943831	0.0885921848700015	0.999941049488455
ENSMUSG00000081855.4	Rpl17-ps5	chr5:22612628-22613182:-	0.714627483938157	-0.193066032614448	2.89406592868154	0.0889062936445629	0.999941049488455
ENSMUSG00000021175.11	Cdca7l	chr12:117843888-117875627:+	0.343317581413396	3.85279305072963	2.89222188343837	0.0890080961425221	0.999941049488455
ENSMUSG00000024026.8	Glo1	chr17:30592866-30612659:-	0.272206381014545	6.42264023960329	2.88489690196111	0.0894137295739757	0.999941049488455
ENSMUSG00000037416.8	Dmxl1	chr18:49955975-49959643:+	-0.299842231270231	5.29451488755714	2.88304024291993	0.0895168634106987	0.999941049488455
ENSMUSG00000062611.4	Rps3a2	chr14:88123017-88123808:-	0.261318227681458	5.93630095526395	2.87874973018458	0.089755687054778	0.999941049488455
ENSMUSG00000025959.9	Klf7	chr1:64079103-64122282:-	-0.335450378179494	4.48507080106191	2.87504867711652	0.0899622547757704	0.999941049488455
ENSMUSG00000066000.8	2610305D13Rik	chr4:147639395-147642508:-	0.478051829614437	2.63598405759787	2.86754150754868	0.0903828400812732	0.999941049488455
ENSMUSG00000036206.8	Sh3bp4	chr1:89070453-89112860:+	0.311544790264725	6.7578069613881	2.86710384152798	0.0904074258281355	0.999941049488455
ENSMUSG00000012350.11	Ehf	chr2:103279104-103303167:-	-0.299345345741791	4.69729843955421	2.85260090292061	0.0912262434501696	0.999941049488455
ENSMUSG00000092267.1	Gm20417	chr19:5797562-5798549:+	-0.355293430588756	3.8167875947327	2.84709451456	0.0915392329694367	0.999941049488455
ENSMUSG00000029171.8	Pgm1	chr5:64106441-64108317:+	0.348120065159299	3.26231897152607	2.84604530338243	0.0915990035199344	0.999941049488455
ENSMUSG00000074846.3	Gm10774	chr2:126709354-126709557:-	-0.67031131813875	-0.332499295313063	2.84413837841147	0.0917077441179733	0.999941049488455
ENSMUSG00000020178.5	Adora2a	chr10:75316943-75334788:+	-0.351236177495172	3.38854788104534	2.84258343990612	0.0917965167989755	0.999941049488455
ENSMUSG00000098973.1	Mir6236	chr9:110281287-110281409:+	0.631433799416401	0.507019011992588	2.82859015775096	0.0925996178150702	0.999941049488455
ENSMUSG00000100084.1	2310068J16Rik	chr15:99972164-99973287:-	-0.61074184389965	0.900685131420225	2.82691861602079	0.0926960600819196	0.999941049488455
ENSMUSG00000030180.11	Kdm5a	chr6:120430204-120439711:+	-0.313673540431247	5.62357676974206	2.82412060086459	0.0928577404362363	0.999941049488455
ENSMUSG00000037315.10	Jade3	chrX:20460527-20517896:+	-0.331304958034927	6.43650427837648	2.82300824261824	0.0929221020140095	0.999941049488455
ENSMUSG00000083097.3	Gm14494	chr2:153826171-153826605:+	0.370095638123664	3.79687942537264	2.82292326338175	0.0929270209464911	0.999941049488455
ENSMUSG00000038126.13	Mphosph9	chr5:124315189-124327972:-	-0.300287217475461	4.48342242012102	2.82262360315268	0.0929443687182774	0.999941049488455
ENSMUSG00000001663.6	Gstt1	chr10:75786795-75797731:-	0.263453246232957	5.87080212226316	2.81661848780205	0.093292756935204	0.999941049488455
ENSMUSG00000028936.11	Rpl22	chr4:152327557-152332474:+	0.281182887102227	7.37641073159595	2.81313246848454	0.0934956503410854	0.999941049488455
ENSMUSG00000072494.7	Ppp1r3e	chr14:54875597-54877538:-	0.594380844468284	2.29354136097537	2.80797362566974	0.0937967864816499	0.999941049488455
ENSMUSG00000037664.8	Cdkn1c	chr7:143458350-143461050:-	-0.430037190670854	1.77968687511434	2.80638212115733	0.0938898998565628	0.999941049488455
ENSMUSG00000097431.1	Gm26782	chr14:50870376-50879003:+	0.472138022247673	1.51966714654338	2.80416100701016	0.0940200176098721	0.999941049488455
ENSMUSG00000023043.6	Krt18	chr15:102028216-102032026:+	0.307656060314742	7.31862464048651	2.80301869761715	0.0940870129791432	0.999941049488455
ENSMUSG00000042613.5	Pbxip1	chr3:89436756-89445514:+	0.278199910098095	7.0563598691668	2.80280229255958	0.0940997107819157	0.999941049488455
ENSMUSG00000086177.1	Gm14616	chr2:174856289-174866531:+	-0.77318132848498	-0.654771252799376	2.80245949725982	0.0941198284855757	0.999941049488455
ENSMUSG00000034154.11	Ino80	chr2:119433294-119439680:-	-0.277685502707857	4.89661734195507	2.8003526025971	0.0942435790832883	0.999941049488455
ENSMUSG00000006241.11	Ccdc159	chr9:21927471-21935872:+	-0.518882687766042	2.28752718577992	2.79852244860996	0.0943512187154762	0.999941049488455
ENSMUSG00000003420.7	Fcgrt	chr7:45092993-45103822:-	0.500241369563431	0.940508591285568	2.79609184279875	0.0944943804816662	0.999941049488455
ENSMUSG00000026103.10	Gls	chr1:52214518-52232811:-	-0.284072549684432	8.05048149373198	2.78965338387435	0.0948747469665711	0.999941049488455
ENSMUSG00000043716.9	Rpl7	chr1:16102491-16104384:-	0.269870200326854	8.53237950807235	2.78513753404457	0.0951425251702607	0.999941049488455
ENSMUSG00000026771.10	Spopl	chr2:23543243-23572106:-	-0.318537440239008	4.29911550361023	2.78115531387701	0.0953793432686376	0.999941049488455
ENSMUSG00000002028.8	Kmt2a	chr9:44841563-44881296:-	-0.293567266368461	7.49072426274372	2.77580827586357	0.0956983355514655	0.999941049488455
ENSMUSG00000104443.1	RP23-282M20.1	chr10:118860826-118863542:+	-0.45931550511684	1.44818031140469	2.76903455796545	0.0961041096540963	0.999941049488455
ENSMUSG00000006958.9	Chrd	chr16:20736206-20742382:+	-0.38790562819177	2.52519109842969	2.76895464923695	0.0961089076922065	0.999941049488455
ENSMUSG00000046841.4	Ckap4	chr10:84526636-84534036:-	0.285615329240083	4.71891152639863	2.76578488104444	0.0962994438309781	0.999941049488455
ENSMUSG00000025351.9	Cd63	chr10:128909866-128912816:+	0.27380710078523	6.55880810978975	2.76522850554416	0.0963329302387427	0.999941049488455
ENSMUSG00000091549.1	Gm6548	chr17:78850792-78851956:-	0.270164836088406	4.95205413310412	2.76409449331873	0.0964012219846277	0.999941049488455
ENSMUSG00000033943.11	Mga	chr2:119960405-119962223:+	-0.297848222537807	5.84491150611857	2.75205639262091	0.0971294340724998	0.999941049488455
ENSMUSG00000034413.10	Neurl1b	chr17:26414965-26446349:+	0.440832084937735	3.17372427773423	2.75170304902803	0.0971508990024257	0.999941049488455
ENSMUSG00000030761.11	Myo7a	chr7:98108732-98119492:-	-0.408948238065608	3.55308777580891	2.7412372689474	0.0977890256255845	0.999941049488455
ENSMUSG00000027079.11	Clp1	chr2:84723124-84727276:-	-0.395112249627156	2.84890190453383	2.74077499401971	0.097817316963423	0.999941049488455
ENSMUSG00000020312.7	Shc2	chr10:79620091-79623080:-	-0.305622505919326	4.86845899995602	2.73994364141604	0.0978682184086069	0.999941049488455
ENSMUSG00000041608.7	Entpd3	chr9:120558034-120560954:+	0.284938642489676	5.15904944306817	2.73550072941647	0.0981407359490664	0.999941049488455
ENSMUSG00000089996.5	Tmsb15b2	chrX:136955265-136958025:-	-0.291781122250073	7.73628493405532	2.73284465968096	0.0983040481303047	0.999941049488455
ENSMUSG00000069874.6	Irgm2	chr11:58215028-58222779:+	-0.373094459620904	3.17472308668381	2.72782197741867	0.098613685830671	0.999941049488455
ENSMUSG00000036295.4	Lrrn3	chr12:41451673-41485751:-	-0.37376641345267	3.49371397300647	2.72609890922504	0.098720154347658	0.999941049488455
ENSMUSG00000053693.12	Mast1	chr8:84934924-84937344:-	-0.319558713236382	4.68030878603197	2.72080918732483	0.099047791104477	0.999941049488455
ENSMUSG00000029711.9	Epo	chr5:137483026-137485816:-	-0.611193761771845	-0.101964364318775	2.71120597369281	0.0996456359769144	0.999941049488455
ENSMUSG00000083902.1	Gm15975	chr5:55624188-55625593:+	-0.461465477764258	1.46274670490321	2.71029303398721	0.0997026754756933	0.999941049488455
ENSMUSG00000015143.10	Actn1	chr12:80168322-80260091:-	0.313584272787519	5.52495029942173	2.71003192574489	0.0997189957960149	0.999941049488455
ENSMUSG00000010505.11	Myt1	chr2:181819559-181821997:+	-0.25794524926297	6.42113881537943	2.70872403246506	0.0998007883255589	0.999941049488455
ENSMUSG00000055866.9	Per2	chr1:91447722-91449865:-	-0.384649046136307	5.03884816282299	2.70778159291682	0.0998597716639319	0.999941049488455
ENSMUSG00000082192.1	Gm14719	chrX:49660960-49661190:+	-0.54896049189024	0.688033386084369	2.70699781861461	0.0999088538051254	0.999941049488455
ENSMUSG00000026082.7	Rev1	chr1:38107683-38129801:-	-0.310360213937123	5.02194636053143	2.70274456222664	0.100175664475739	0.999941049488455
ENSMUSG00000022141.6	Nipbl	chr15:8291225-8444463:-	-0.310975294315504	5.61403321679511	2.70256023478719	0.100187245086068	0.999941049488455
ENSMUSG00000034285.11	Nipsnap1	chr11:4883264-4884116:+	0.265094967638559	5.59837865023304	2.70035031595614	0.100326200024276	0.999941049488455
ENSMUSG00000040253.11	Gbp7	chr3:142530342-142550083:+	-0.379351881615316	3.04112310180139	2.69649688740463	0.100568999205564	0.999941049488455
ENSMUSG00000039519.6	Cyp7b1	chr3:18071950-18243338:-	0.394968014603864	2.62491165079967	2.6868498795884	0.101179664130061	0.999941049488455
ENSMUSG00000024642.12	Tle4	chr19:14448150-14598051:-	-0.432578260122994	3.02723743947548	2.68628548388169	0.101215516190316	0.999941049488455
ENSMUSG00000018068.9	Ints2	chr11:86256443-86257565:-	-0.292669958131538	4.45257202150542	2.67756559276926	0.10177119749112	0.999941049488455
ENSMUSG00000087412.3	Gm15501	chr7:93179021-93179645:-	0.30182775487316	4.68080552092111	2.67585162395613	0.101880813143525	0.999941049488455
ENSMUSG00000081603.1	Gm14681	chrX:66778442-66778852:-	0.29710469040644	4.59367521847406	2.67386718674129	0.10200788771319	0.999941049488455
ENSMUSG00000096375.2	Gm7094	chr1:21272403-21272906:+	-0.690451018379139	-0.327245298142694	2.6732454771066	0.102047734895496	0.999941049488455
ENSMUSG00000047676.5	Rpsa-ps10	chr3:150072590-150073620:-	0.400317034214304	8.71618736359206	2.67253066666694	0.10209357021899	0.999941049488455
ENSMUSG00000033396.9	Spg11	chr2:122107666-122118375:-	-0.332937224019398	4.51107387853221	2.67054284921748	0.102221152155575	0.999941049488455
ENSMUSG00000031320.9	Rps4x	chrX:102187627-102189336:-	0.268416770742965	8.52418898778599	2.67045415870814	0.102226848544892	0.999941049488455
ENSMUSG00000011179.7	Odc1	chr12:17544873-17551502:+	-0.335131563773108	4.53601924126979	2.66883723917551	0.102330760493041	0.999941049488455
ENSMUSG00000026245.12	Farsb	chr1:78477871-78488837:-	0.256071070437978	5.43145874794242	2.66802756207626	0.102382838108696	0.999941049488455
ENSMUSG00000037902.14	Sirpa	chr2:129620685-129628044:+	0.26986820758943	5.65369328148931	2.6646762858263	0.102598697379776	0.999941049488455
ENSMUSG00000083670.1	Gm6829	chrX:9327749-9328108:-	0.890107409980632	-0.956441415011451	2.66222621036394	0.102756824411928	0.999941049488455
ENSMUSG00000081519.1	Gm13331	chr2:23508860-23509307:+	-0.657951099394183	0.779269630429842	2.6603520763774	0.102877960379015	0.999941049488455
ENSMUSG00000043483.3	Gm6863	chr12:96922420-96923061:-	0.26944298216912	6.89743147346447	2.64529583637875	0.103856821799781	0.999941049488455
ENSMUSG00000038168.5	Leprel1	chr16:25997161-26014593:-	-0.430043053515273	3.59034807581429	2.64111505001184	0.104130435592173	0.999941049488455
ENSMUSG00000042644.8	Itpr3	chr17:27057304-27122223:+	-0.259911517165935	5.89446465582139	2.63925313707612	0.104252543466977	0.999941049488455
ENSMUSG00000023328.10	Ache	chr5:137289247-137290154:+	-0.260381448698084	5.30204746071568	2.63751508830596	0.104366669628924	0.999941049488455
ENSMUSG00000029810.11	Tmem176b	chr6:48833811-48840988:-	0.259387261534154	7.08383717571146	2.63345811234254	0.104633597309971	0.999941049488455
ENSMUSG00000068739.9	Sars	chr3:108429350-108445209:-	0.255856160472799	6.87432799324614	2.62242742989022	0.105363147513504	0.999941049488455
ENSMUSG00000027332.7	Ivd	chr2:118876433-118877900:+	-0.289827982329748	6.66364226126282	2.62166988567458	0.105413454355211	0.999941049488455
ENSMUSG00000071586.4	Gm10337	chr15:102503722-102503886:+	-0.6975628837717	-0.616829985076348	2.61366879107817	0.105946400151556	0.999941049488455
ENSMUSG00000032560.9	Dnajc13	chr9:104237521-104262903:-	-0.26653462688853	5.44569407325762	2.61336618990536	0.105966614039598	0.999941049488455
ENSMUSG00000085433.1	Gm16001	chr5:124111138-124112217:-	-0.498435701383909	1.022827091747	2.60744773297182	0.106362821025106	0.999941049488455
ENSMUSG00000097660.1	Gm26762	chr7:34224755-34230236:+	0.356414598937586	3.58236470409131	2.60153936481968	0.106759973919624	0.999941049488455
ENSMUSG00000097861.1	Gm26858	chr17:32369305-32378445:+	-0.620925757934433	2.22777404425234	2.59762493811518	0.107023992517147	0.999941049488455
ENSMUSG00000010277.7	2610507B11Rik	chr11:78287940-78289710:+	-0.261750459664327	6.53153795527679	2.59606099334371	0.107129677035765	0.999941049488455
ENSMUSG00000028617.6	Lrrc42	chr4:107247413-107253160:-	0.293955293788934	4.0571115911887	2.5930742837018	0.107331824108434	0.999941049488455
ENSMUSG00000100078.1	Gm6170	chr1:128520073-128521460:-	0.27664027517056	5.04812675116065	2.59102251254426	0.107470935058713	0.999941049488455
ENSMUSG00000025290.12	Rps24	chr14:24490681-24496146:+	0.314098514535371	7.92876813631108	2.58843887154637	0.107646388594141	0.999941049488455
ENSMUSG00000000552.9	Zfp385a	chr15:103313895-103340086:-	0.438428495832041	2.0188003885639	2.58790564683351	0.107682638700367	0.999941049488455
ENSMUSG00000083773.4	Gm13394	chr2:28933610-28934609:-	0.416272638469375	5.1014617431905	2.58779638886182	0.107690068016793	0.999941049488455
ENSMUSG00000048280.13	Zfp738	chr13:67672724-67683514:-	-0.383707107457467	2.92253384444552	2.57987278011778	0.108230360362976	0.999941049488455
ENSMUSG00000070808.3	Gltscr1	chr7:15971262-15999495:-	-0.304893812152424	4.12578101863411	2.56975007667486	0.108924939447289	0.999941049488455
ENSMUSG00000099032.2	Tcf24	chr1:9960171-9962809:-	0.417022797357984	2.86650728826356	2.56589564691341	0.109190701011767	0.999941049488455
ENSMUSG00000030879.9	Mrpl17	chr7:105810121-105811028:-	0.24814191324736	5.42035010879371	2.55998027577736	0.109599950800518	0.999941049488455
ENSMUSG00000036402.9	Gng12	chr6:66896549-67018146:+	0.343168707171789	5.89792963002229	2.55931161307399	0.109646317605099	0.999941049488455
ENSMUSG00000082935.3	Gm7658	chr1:21511933-21513056:-	0.318149592267417	4.28789828755832	2.55924666816249	0.109650822202298	0.999941049488455
ENSMUSG00000037742.10	Eef1a1	chr9:78479915-78480841:-	0.283294403981217	11.7455167376727	2.55792005907483	0.109742880713625	0.999941049488455
ENSMUSG00000040407.13	Akap9	chr5:4065296-4070442:+	-0.300795514075919	6.24227838776526	2.55639462787411	0.109848841293675	0.999941049488455
ENSMUSG00000094568.1	Gm1815	chr8:41657593-41658669:-	0.365352855217113	2.48041294121259	2.55111208914542	0.110216650899723	0.999941049488455
ENSMUSG00000040836.11	Gpr161	chr1:165302623-165326745:+	-0.279269723545097	4.83807731715127	2.54040695838412	0.11096618235383	0.999941049488455
ENSMUSG00000024371.10	C2	chr17:34893353-34898265:-	0.37287104507406	2.4707422503459	2.54031745471289	0.110972472640665	0.999941049488455
ENSMUSG00000064345.1	mt-Nd2	chrM:3914-4951:+	0.280454360284336	10.7710162385598	2.53235700567188	0.111533502723173	0.999941049488455
ENSMUSG00000062372.9	Otof	chr5:30404909-30408061:-	-0.42103687319421	4.20809281868729	2.53193457888054	0.111563361271964	0.999941049488455
ENSMUSG00000001525.10	Tubb5	chr17:35836247-35838217:-	0.252941357619579	7.18497527720958	2.52931409675755	0.111748782479133	0.999941049488455
ENSMUSG00000035095.11	Fam167a	chr14:63436409-63442056:+	0.47804221817222	2.91416876862098	2.52247703420655	0.112234161665312	0.999941049488455
ENSMUSG00000023845.6	Lnpep	chr17:17527723-17624489:-	-0.494876361069091	3.16487071689475	2.51668401819377	0.112647238706636	0.999941049488455
ENSMUSG00000084349.3	Rpl3-ps1	chrX:13202571-13203780:+	0.267998480620709	7.87434692737808	2.5118026804376	0.112996607820321	0.999941049488455
ENSMUSG00000085085.2	1700086P04Rik	chr4:129050097-129057983:-	0.411903522810378	1.50184329716779	2.50850436325431	0.113233352125754	0.999941049488455
ENSMUSG00000021668.10	Polk	chr13:96482170-96519160:-	-0.358905945446768	3.00315912746817	2.50580708590609	0.113427361691149	0.999941049488455
ENSMUSG00000087579.3	1500017E21Rik	chr19:36658597-36689328:-	0.392628793927154	2.62416795569936	2.50279273595755	0.113644611220461	0.999941049488455
ENSMUSG00000054309.8	Cpsf3	chr12:21286297-21315056:+	0.241836839783481	5.71816958315005	2.50152972279613	0.113735775122517	0.999941049488455
ENSMUSG00000023861.13	Mpc1	chr17:8296370-8297449:+	-0.422489134255342	1.67820165665781	2.49785115404532	0.114001752736775	0.999941049488455
ENSMUSG00000022548.10	Apod	chr16:31303505-31311348:-	-0.322474774957979	4.49525236137004	2.49724297711015	0.114045792778355	0.999941049488455
ENSMUSG00000037646.9	Vps13b	chr15:35371546-35931228:+	-0.265632364020895	5.83497379514385	2.49516841292308	0.114196159808559	0.999941049488455
ENSMUSG00000030681.14	Mvp	chr7:126998542-127011865:-	0.243550302807181	6.21320661710876	2.49193198118823	0.114431177211045	0.999941049488455
ENSMUSG00000020458.12	Rtn4	chr11:29740998-29742285:+	0.280142809442212	6.67345037372202	2.48714409136146	0.114779834502962	0.999941049488455
ENSMUSG00000038776.9	Ephx1	chr1:180996149-181020904:-	0.418838897498581	2.7092283076445	2.4863576372333	0.114837216576904	0.999941049488455
ENSMUSG00000020899.11	Pfas	chr11:68996955-69008451:-	-0.267440390007843	5.21260794187122	2.48336746287025	0.11505567783976	0.999941049488455
ENSMUSG00000020388.8	Pdlim4	chr11:54063723-54064568:-	1.42240400865508	3.08643403919925	2.47939357903324	0.115346718575287	0.999941049488455
ENSMUSG00000066315.9	Gm12918	chr4:10848420-10849055:+	0.408533768712348	2.89915739237998	2.47700288208878	0.115522200634515	0.999941049488455
ENSMUSG00000050777.7	Tmem37	chr1:120067377-120074074:-	0.530429274940765	0.80217509415834	2.47600504402077	0.115595531131471	0.999941049488455
ENSMUSG00000017167.6	Cntnap1	chr11:101176041-101190724:+	-0.377621142373809	3.44084760043803	2.47375472950907	0.115761093998007	0.999941049488455
ENSMUSG00000028223.8	Decr1	chr4:15943691-15944489:-	0.284522470494099	4.13486670418667	2.47233584949257	0.115865620101867	0.999941049488455
ENSMUSG00000074994.4	Qser1	chr2:104754795-104816696:-	-0.289905886817291	4.73358608694349	2.47153318823396	0.115924796718697	0.999941049488455
ENSMUSG00000083716.4	Gm13436	chr2:36807826-36808392:-	0.250058751060389	5.46106250544887	2.47066968001512	0.115988496567894	0.999941049488455
ENSMUSG00000081281.1	Gm6274	chrX:36668217-36669013:+	0.385964053517187	2.94243736683688	2.46672909574156	0.116279679209646	0.999941049488455
ENSMUSG00000028919.7	Arhgef19	chr4:141246926-141247976:+	-0.35960551551247	4.42187256020359	2.4618168938766	0.116643788728275	0.999941049488455
ENSMUSG00000024663.13	Rab3il1	chr19:10031670-10033810:+	-0.347266077006889	3.1933269878242	2.45967858575423	0.116802680815264	0.999941049488455
ENSMUSG00000054263.7	Lifr	chr15:7154353-7197489:+	-0.272369125170816	5.00135603198659	2.45673116061157	0.117022088329404	0.999941049488455
ENSMUSG00000039307.12	Hexdc	chr11:121212050-121221025:+	-0.356966454665169	4.12030425961625	2.456159509887	0.117064694936221	0.999941049488455
ENSMUSG00000020182.12	Ddc	chr11:11875276-11890398:-	0.263458310184113	7.63790480390159	2.45502065954886	0.117149627490847	0.999941049488455
ENSMUSG00000100131.1	Gm28439	chr1:24611535-24612410:-	0.500742402648412	0.991237554088278	2.45263550161455	0.117327727197117	0.999941049488455
ENSMUSG00000034994.9	Eef2	chr10:81176631-81182507:+	0.289864536192371	10.9851484164193	2.45150428368106	0.117412299805722	0.999941049488455
ENSMUSG00000061393.9	Acvr2b	chr9:119402501-119433501:+	-0.469495885439143	1.49601585367181	2.45078600947806	0.117466034702609	0.999941049488455
ENSMUSG00000028932.7	Psmc2	chr5:21794103-21798185:+	0.258412434408239	6.3091890467795	2.44137181801658	0.118172839523391	0.999941049488455
ENSMUSG00000029644.6	Pdx1	chr5:147269959-147278008:+	0.367500895039998	3.3058569474119	2.4395764999366	0.11830816269479	0.999941049488455
ENSMUSG00000027823.9	Gmps	chr3:63976106-64022579:+	0.273972777511989	5.59664775545068	2.43881725674231	0.118365442651293	0.999941049488455
ENSMUSG00000019947.9	Arid5b	chr10:68095593-68278726:-	-0.460192943485912	2.78913408762554	2.43256517119862	0.118838289661302	0.999941049488455
ENSMUSG00000086265.1	Marcksl1-ps4	chr13:4248735-4249025:+	-0.507788297046788	0.62969688461666	2.42990235376142	0.11904031343074	0.999941049488455
ENSMUSG00000019852.6	D10Bwg1379e	chr10:18588011-18743758:-	-0.44166332559972	3.47505229925183	2.42928471997394	0.119087226599755	0.999941049488455
ENSMUSG00000000282.8	Mnt	chr11:74837468-74843775:+	-0.257501324452458	5.34582962718666	2.42640886465873	0.119305935428508	0.999941049488455
ENSMUSG00000076451.1	Mir770	chr12:109563692-109563785:+	-0.990119883845563	-2.52379857657477	2.42101332595136	0.119717466454789	0.999941049488455
ENSMUSG00000030228.11	Pik3c2g	chr6:139917983-139942280:+	0.268065030866709	5.49207512826545	2.42050501576905	0.1197563174287	0.999941049488455
ENSMUSG00000036390.6	Gadd45a	chr6:67036897-67037457:-	0.307912194451957	4.15050299658446	2.41916837655556	0.119858545552784	0.999941049488455
ENSMUSG00000049556.4	Lingo1	chr9:56619105-56647660:-	-0.38314569921366	2.75181424135293	2.41853906316081	0.119906709806065	0.999941049488455
ENSMUSG00000031521.4	Aga	chr8:53511702-53523421:+	0.258092480458719	6.00005077622509	2.4180399580561	0.119944923853565	0.999941049488455
ENSMUSG00000072955.9	Tmsb15l	chrX:136955445-136975497:-	-0.272156865694806	7.75547947383272	2.41718641787374	0.120010306516296	0.999941049488455
ENSMUSG00000065037.1	Rn7sk	chr9:78175303-78175633:-	0.413969149840772	2.69184738267587	2.41264205400793	0.120359077674281	0.999941049488455
ENSMUSG00000090175.1	Ugt1a9	chr1:88070800-88218997:+	0.30694875462015	3.83436996021893	2.41189625259898	0.120416423630453	0.999941049488455
ENSMUSG00000033004.10	Mycbp2	chr14:103311695-103346814:-	-0.282856027252975	6.63565273100965	2.41157951211301	0.12044078750564	0.999941049488455
ENSMUSG00000000308.10	Ckmt1	chr2:121362918-121363736:+	0.290116924540023	4.17908394387713	2.41034353978167	0.120535911493174	0.999941049488455
ENSMUSG00000085521.3	4930526A20Rik	chr17:28075415-28076355:-	-0.389241742465931	2.07034709755159	2.40990258792386	0.120569868551572	0.999941049488455
ENSMUSG00000072612.2	Gm10382	chr5:125389322-125390554:+	-0.430257518432125	2.85778180095186	2.40910444683911	0.120631359177853	0.999941049488455
ENSMUSG00000000078.6	Klf6	chr13:5861489-5870393:+	0.302381083873369	5.06054886433329	2.405817874842	0.120884930501481	0.999941049488455
ENSMUSG00000080877.1	Rpl22-ps1	chrX:8038611-8038996:-	0.469849102728318	1.52668788761689	2.3906409391815	0.122063573694898	0.999941049488455
ENSMUSG00000099764.1	Rps10-ps2	chr16:20822145-20822640:-	0.261438933449735	6.91585544979634	2.38913017956621	0.12218159484685	0.999941049488455
ENSMUSG00000037434.7	Slc30a1	chr1:191907256-191909173:+	-0.316426677963988	4.19312602255938	2.38536693806592	0.122476131297343	0.999941049488455
ENSMUSG00000022012.8	Enox1	chr14:77156763-77721760:+	-0.365757089594441	2.4527603422237	2.38521814992982	0.122487792621	0.999941049488455
ENSMUSG00000073705.6	Apitd1	chr4:149131355-149137577:-	-0.38308829515264	2.85203185569518	2.38113302352227	0.122808447402341	0.999941049488455
ENSMUSG00000024136.10	Dnase1l2	chr17:24441719-24443104:-	-0.549188423720051	2.19995272028658	2.37959974325037	0.122929039747807	0.999941049488455
ENSMUSG00000023087.11	Ccrn4l	chr3:51243408-51249786:+	-0.295735401500684	4.6915928664141	2.37871274720958	0.122998861872295	0.999941049488455
ENSMUSG00000090171.1	Ugt1a2	chr1:88200601-88218997:+	0.306108639807685	3.81508890524203	2.37849436348951	0.123016059244657	0.999941049488455
ENSMUSG00000022234.10	Cct5	chr15:31595441-31601740:-	0.25526710320924	7.50596844841862	2.3747195949656	0.123313738253739	0.999941049488455
ENSMUSG00000090165.4	Ugt1a10	chr1:88055481-88216289:+	0.305102636256584	3.81376116991716	2.3643296294716	0.124137229503116	0.999941049488455
ENSMUSG00000089675.1	Ugt1a8	chr1:88087813-88219004:+	0.305102655618742	3.81376116991716	2.36419914789437	0.124147609990726	0.999941049488455
ENSMUSG00000090145.3	Ugt1a6b	chr1:88106862-88218997:+	0.305102680887803	3.81376116991716	2.36402885989043	0.124161158736068	0.999941049488455
ENSMUSG00000054889.5	Dsp	chr13:38178367-38182234:+	0.304592408825021	4.1769378229371	2.36339343766436	0.124211729779636	0.999941049488455
ENSMUSG00000059058.7	Tma7-ps	chr1:171711088-171711282:+	-0.381091118655749	2.4153693402217	2.36288615510648	0.124252119049741	0.999941049488455
ENSMUSG00000023827.4	Agpat4	chr17:12215125-12219253:+	0.261716216802743	5.11374598554463	2.36224931217112	0.124302844417755	0.999941049488455
ENSMUSG00000028274.13	Rngtt	chr4:33331014-33358056:+	-0.303083110663901	4.14360485562145	2.35626870035568	0.124780331549445	0.999941049488455
ENSMUSG00000089943.1	Ugt1a5	chr1:88166012-88218997:+	0.304675029259299	3.81478282684086	2.35577028091522	0.124820216813385	0.999941049488455
ENSMUSG00000025086.8	Trub1	chr19:57452906-57488910:+	-0.271770814365525	4.76887386990255	2.35425758158615	0.124941355033137	0.999941049488455
ENSMUSG00000025287.11	Acot9	chrX:155293843-155296913:+	0.442076728144651	1.6148184906214	2.35193218252122	0.12512782969867	0.999941049488455
ENSMUSG00000069188.5	Gm13192	chr2:4959545-4959752:-	0.466077048908517	0.925902788070282	2.3499345107996	0.125288270707075	0.999941049488455
ENSMUSG00000039967.10	Zfp292	chr4:34803113-34882960:-	-0.259422093463695	5.31069244899449	2.34582659389689	0.125618912780189	0.999941049488455
ENSMUSG00000046959.12	Slc26a1	chr5:108672083-108674785:-	-0.358323072611933	3.14279884304887	2.34541757857115	0.125651887055785	0.999941049488455
ENSMUSG00000015396.3	Cd83	chr13:43785107-43803130:+	-0.304059432964471	4.52586742787459	2.34474124627313	0.125706433179993	0.999941049488455
ENSMUSG00000090319.1	Gm4462	chr16:20664116-20664607:+	0.358105495216141	2.29830220357263	2.34473021659694	0.125707322940206	0.999941049488455
ENSMUSG00000028573.14	Fggy	chr4:95849625-95926934:+	0.35346910077207	3.45973650723017	2.34385855676086	0.125777661581901	0.999941049488455
ENSMUSG00000015027.10	Galns	chr8:122578238-122611487:-	0.240923379883223	5.84162366230464	2.34334021407717	0.125819510016142	0.999941049488455
ENSMUSG00000038167.6	Plekhg6	chr6:125362660-125380793:-	0.383037121954027	1.98118364562058	2.34105665354074	0.126004057819734	0.999941049488455
ENSMUSG00000054582.4	Pabpc1l	chr2:164048010-164050167:+	0.382844288381628	1.93151986512745	2.33629491120215	0.126389850693504	0.999941049488455
ENSMUSG00000059439.11	Bcas3	chr11:85821966-85825307:+	0.27826378940061	4.2851451303043	2.33373863047809	0.126597500356551	0.999941049488455
ENSMUSG00000080776.1	Gm12174	chr11:46727818-46728630:+	0.230826457199181	5.56284821372652	2.32951765868751	0.126941205828803	0.999941049488455
ENSMUSG00000021488.7	Nsd1	chr13:55209782-55318325:+	-0.248804421701818	6.91897966186656	2.32849583472445	0.127024566921346	0.999941049488455
ENSMUSG00000022521.9	Crebbp	chr16:4086610-4089743:-	-0.240130131813146	6.36804456629319	2.3273606947071	0.127117243825444	0.999941049488455
ENSMUSG00000025225.10	Nfkb2	chr19:46305695-46312090:+	0.418002578981533	2.20749533234737	2.32720610474761	0.127129870923251	0.999941049488455
ENSMUSG00000040624.13	Plekhg1	chr10:3957891-3963526:+	0.345652514388652	3.88711124138975	2.32632481837795	0.127201882135657	0.999941049488455
ENSMUSG00000028804.14	Csmd2	chr4:128547936-128552733:+	-0.353893564240149	4.75641176430124	2.3253224040488	0.127283846065943	0.999941049488455
ENSMUSG00000051256.9	Jagn1	chr6:113442569-113448229:+	0.262341173698465	4.54028277674447	2.31779945766743	0.12790085017642	0.999941049488455
ENSMUSG00000061755.7	Bod1l	chr5:41787542-41844168:-	-0.295208518291117	4.84584330750876	2.31749914429962	0.12792554976502	0.999941049488455
ENSMUSG00000046798.10	Cldn12	chr5:5513222-5514449:-	-0.296174989714915	5.14069841898551	2.31721055019803	0.127949290493199	0.999941049488455
ENSMUSG00000024190.6	Dusp1	chr17:26506516-26507723:-	-0.262966362750149	9.10778820091025	2.31396578435158	0.128216553777373	0.999941049488455
ENSMUSG00000045377.5	Tmem88	chr11:69396519-69398234:-	0.468375053813094	1.20119695816552	2.28391143308904	0.130721829451918	0.999941049488455
ENSMUSG00000089960.1	Ugt1a1	chr1:88211959-88218997:+	0.298236639445401	3.82044469606316	2.28323895093239	0.130778507009348	0.999941049488455
ENSMUSG00000048385.8	Scrt1	chr15:76516213-76521902:-	-0.440653801544843	2.7685813950912	2.2818532268102	0.130895383860068	0.999941049488455
ENSMUSG00000031451.5	Gas6	chr8:13465374-13494535:-	0.337934356224482	3.65731970559286	2.28129919149522	0.130942145749289	0.999941049488455
ENSMUSG00000053617.7	Sh3pxd2a	chr19:47260174-47464411:-	0.354484837970584	4.32225296647542	2.27336171428584	0.131614137908812	0.999941049488455
ENSMUSG00000045799.5	Gm9800	chr14:8799589-8800504:-	-0.299782488273507	4.09037096490483	2.27264377986508	0.131675108245289	0.999941049488455
ENSMUSG00000083992.1	Gm11478	chr11:86630428-86631026:-	0.263956173257627	7.50444121176966	2.27003820231904	0.131896650996965	0.999941049488455
ENSMUSG00000031837.9	Necab2	chr8:119452432-119470945:+	0.263670608215831	5.30905992741587	2.26833898803481	0.132041353122171	0.999941049488455
ENSMUSG00000058603.10	Rpl28-ps1	chr1:128038569-128038982:+	0.282190743274032	4.71594866257653	2.26586552244266	0.132252305999441	0.999941049488455
ENSMUSG00000051351.10	Zfp46	chr4:136286104-136290248:+	-0.285626456732897	4.17078295214226	2.26515289012229	0.132313153619679	0.999941049488455
ENSMUSG00000025534.13	Gusb	chr5:129999622-130002965:-	0.243319051615346	5.13931819317947	2.2645842273667	0.132361730922155	0.999941049488455
ENSMUSG00000079679.1	Vwde	chr6:13185613-13224965:-	-0.457704223316403	3.47470260888986	2.26414644979002	0.132399141089067	0.999941049488455
ENSMUSG00000027487.7	Cdk5rap1	chr2:154370674-154372691:-	0.332896667101482	4.98741025952233	2.26154003402238	0.132622116223604	0.999941049488455
ENSMUSG00000042631.7	Xkr7	chr2:153031852-153055775:+	-0.599308031600028	2.02934061066618	2.26126848408462	0.132645371043257	0.999941049488455
ENSMUSG00000027690.9	Slc2a2	chr3:28721517-28728327:+	0.934033953625384	2.70206269547392	2.26004259937114	0.13275040927493	0.999941049488455
ENSMUSG00000063524.9	Eno1	chr4:150247565-150248629:+	0.312858487241736	4.91823960134705	2.25849320709054	0.13288329974039	0.999941049488455
ENSMUSG00000044528.4	Tram1l1	chr3:124321037-124323260:+	0.356102988514769	2.38714458175453	2.25712137179303	0.133001085286826	0.999941049488455
ENSMUSG00000024007.10	Ppil1	chr17:29261117-29263938:-	-0.280963055359131	3.7999557089589	2.25419232638525	0.133252963201617	0.999941049488455
ENSMUSG00000025492.6	Ifitm3	chr7:141009586-141010770:-	0.540487674119913	0.18278917427082	2.25090088647726	0.133536640736564	0.999941049488455
ENSMUSG00000019960.7	Dusp6	chr10:99263231-99267488:+	0.276423616943009	4.28241136208138	2.24985521380132	0.133626904764935	0.999941049488455
ENSMUSG00000028234.6	Rps20	chr4:3834473-3835488:-	0.253348114513469	8.08580595447154	2.2452315007651	0.134026848870315	0.999941049488455
ENSMUSG00000031271.10	Serpina7	chrX:139083486-139085236:-	0.384660390801459	4.87641302197132	2.24491283561298	0.13405446216708	0.999941049488455
ENSMUSG00000025582.4	Nptx1	chr11:119538719-119547753:-	-0.291079930737462	6.40997056207823	2.24455349221599	0.134085607986524	0.999941049488455
ENSMUSG00000078853.4	Igtp	chr11:58199588-58207575:+	-0.402870128754776	3.18763970781293	2.24055676283217	0.134432567473125	0.999941049488455
ENSMUSG00000017756.8	Slc12a7	chr13:73763697-73816743:+	0.291473682817447	3.80817597348265	2.23908943169734	0.134560199585674	0.999941049488455
ENSMUSG00000097924.1	A730020E08Rik	chr6:61176021-61180810:-	-0.451846574925618	1.34444988569422	2.23545847488794	0.134876612242955	0.999941049488455
ENSMUSG00000091498.4	Mpc1-ps	chr12:110858565-110858894:-	-0.434433693676538	1.99119501339987	2.23534841898437	0.13488621583627	0.999941049488455
ENSMUSG00000086583.3	Gm15500	chr7:114705270-114706163:-	0.262372737600832	8.48975242349411	2.2270848396368	0.135609494469134	0.999941049488455
ENSMUSG00000039774.8	Galnt12	chr4:47091923-47123043:+	0.263938832353561	4.51386791408343	2.22578699999798	0.135723483116996	0.999941049488455
ENSMUSG00000006333.10	Rps9	chr7:3705616-3706228:+	0.248880441569691	8.94414305853453	2.22332394314495	0.135940107265268	0.999941049488455
ENSMUSG00000048154.12	Kmt2d	chr15:98854714-98856309:-	-0.27615172242396	7.26290747430941	2.22120823606799	0.136126491285776	0.999941049488455
ENSMUSG00000004356.7	Utp20	chr10:88746607-88826814:-	-0.263704095917096	4.07732722605756	2.21978725313461	0.136251833921728	0.999941049488455
ENSMUSG00000060419.8	Rps16-ps2	chr5:129128077-129128517:-	0.23988322450266	7.57427621389727	2.21149164810723	0.136986160717826	0.999941049488455
ENSMUSG00000040785.13	Ttc3	chr16:94466522-94468217:+	-0.242167369051622	6.91995450456364	2.21071768984646	0.137054897260402	0.999941049488455
ENSMUSG00000037762.6	Slc16a9	chr10:70266979-70284080:+	-0.328432154256824	2.98945365118625	2.20696264565348	0.13738893811443	0.999941049488455
ENSMUSG00000025967.12	Eef1b2	chr1:63177223-63178898:+	0.233562456515595	8.66371454568982	2.20589367146695	0.137484198561246	0.999941049488455
ENSMUSG00000092609.1	Gm20481	chr17:34969912-34972136:+	-0.351405516388145	4.15452855650007	2.20581862745294	0.137490888805155	0.999941049488455
ENSMUSG00000078580.3	E430018J23Rik	chr7:127392419-127393620:-	-0.304941747746012	3.26454418648175	2.20202561194364	0.13782951544349	0.999941049488455
ENSMUSG00000019975.7	Ikbip	chr10:91095975-91102095:+	0.233690233374241	6.17568992822836	2.20187713811805	0.137842789645936	0.999941049488455
ENSMUSG00000103888.1	AC123072.1	chr1:33908272-34307592:+	-0.318077245421515	7.66018467137587	2.20157369519256	0.13786992321393	0.999941049488455
ENSMUSG00000018848.4	Rars	chr11:35826495-35834461:-	0.242579784108899	5.55551371497302	2.2003416981576	0.137980148695991	0.999941049488455
ENSMUSG00000026189.9	Pecr	chr1:72266996-72284259:-	0.301462474537758	3.74204290550834	2.19995154216111	0.13801507613747	0.999941049488455
ENSMUSG00000092341.2	Malat1	chr19:5801943-5802640:-	-0.306885673410221	9.5642460643065	2.19815481903629	0.138176049888161	0.999941049488455
ENSMUSG00000025209.4	Peo1	chr19:45006558-45012762:+	-0.303405017755887	4.66077278016636	2.19768251578072	0.138218399869596	0.999941049488455
ENSMUSG00000093456.3	Gm20662	chr9:107998027-108032138:+	-0.327127068527831	4.30789335271431	2.19649021591608	0.138325374493859	0.999941049488455
ENSMUSG00000061808.3	Ttr	chr18:20665250-20674324:+	-0.347875149084923	13.6866941500509	2.19521626405913	0.138439777641255	0.999941049488455
ENSMUSG00000015597.12	Zfp318	chr17:46409629-46411321:+	-0.248444666129714	4.97698581696148	2.19472973302238	0.138483496991294	0.999941049488455
ENSMUSG00000029004.11	Kmt2e	chr5:23498269-23500530:+	-0.251186251077737	6.69557442742516	2.19461978813638	0.138493378709057	0.999941049488455
ENSMUSG00000024073.10	Birc6	chr17:74697356-74703069:+	-0.262366523534643	6.64228080662989	2.19216008898312	0.138714660475612	0.999941049488455
ENSMUSG00000028613.10	Lrp8	chr4:107850128-107856864:+	-0.295946643062734	4.54840941260943	2.18955473219836	0.138949478619279	0.999941049488455
ENSMUSG00000038463.8	Olfml2b	chr1:170644532-170682789:+	-0.363231392745406	3.68533483153231	2.18930793649351	0.138971745174061	0.999941049488455
ENSMUSG00000032870.8	Smap2	chr4:120971890-120975708:-	0.259300634209389	6.60613026284131	2.18191603687796	0.139640521067486	0.999941049488455
ENSMUSG00000076236.1	Mir682	chr13:75645046-75645141:+	0.418201972955557	2.6730138867685	2.17706873641138	0.140081037223736	0.999941049488455
ENSMUSG00000093452.3	Gm20687	chr14:55073091-55075874:+	-0.382094489344598	2.29568040843892	2.17687692042722	0.140098501263561	0.999941049488455
ENSMUSG00000048058.13	Ldlrad3	chr2:102111569-102138119:-	-0.396305058860342	2.71172182115552	2.17499465002315	0.140270003832937	0.999941049488455
ENSMUSG00000008384.8	Sertad1	chr7:27487375-27489507:+	-0.352365761897338	4.06104214069355	2.17425840282091	0.140337150929505	0.999941049488455
ENSMUSG00000028053.9	Ash1l	chr3:89052802-89055780:+	-0.2824732188152	6.17118538667587	2.16153674289444	0.141503110164183	0.999941049488455
ENSMUSG00000098588.1	Mir6340	chr2:173701030-173701148:-	-1.08380947247051	-1.43003673134314	2.1608343495369	0.141567801923436	0.999941049488455
ENSMUSG00000087178.3	A230056P14Rik	chr7:55962531-55980868:+	-0.393741978820356	1.75311306054581	2.1521400544536	0.142371321815941	0.999941049488455
ENSMUSG00000091956.2	C2cd4b	chr9:67759437-67760930:+	0.32559752292562	6.15855701039563	2.14904299861155	0.142658786986073	0.999941049488455
ENSMUSG00000028029.6	Aimp1	chr3:132660498-132683879:-	0.236473784426531	5.71402430148907	2.14750173671189	0.142802088390798	0.999941049488455
ENSMUSG00000060063.6	Alox5ap	chr5:149265058-149288045:+	0.436335267163139	1.28546621960398	2.1469753225425	0.142851069720583	0.999941049488455
ENSMUSG00000076138.1	Gm26377	chr9:78478528-78478635:-	0.298553704445299	6.14941455794331	2.14558629049808	0.142980405929512	0.999941049488455
ENSMUSG00000032501.8	Trib1	chr15:59648653-59653689:+	-0.258282026591183	4.96044820133378	2.13156232556562	0.144293619933177	0.999941049488455
ENSMUSG00000041773.7	Enc1	chr13:97241105-97253039:+	0.350221297163893	2.7501736741994	2.12619286398123	0.14480001084525	0.999941049488455
ENSMUSG00000028024.10	Enpep	chr3:129298594-129332720:-	0.354972971079956	3.57214647634114	2.12227988558503	0.145170302741681	0.999941049488455
ENSMUSG00000021759.9	Ppap2a	chr13:112800923-112867642:+	0.44869593727935	1.52679979681456	2.12117990281776	0.145274588048016	0.999941049488455
ENSMUSG00000060126.10	Tpt1	chr14:75846185-75846987:+	0.23402516765631	8.14708824349614	2.11970004039523	0.145415021558921	0.999941049488455
ENSMUSG00000042770.7	Hebp1	chr6:135137519-135168215:-	0.344518680845311	2.67635838346181	2.11873511305692	0.145506672022158	0.999941049488455
ENSMUSG00000100927.1	Gm28536	chr1:93635193-93636509:+	-0.380149826567342	1.85322658118419	2.11825998277048	0.145551824636689	0.999941049488455
ENSMUSG00000000934.8	Top1mt	chr15:75657035-75678800:-	0.347352970312892	2.53850057652854	2.11628517690549	0.145739663838744	0.999941049488455
ENSMUSG00000097533.1	Gm26590	chr14:52197502-52213852:+	-0.396147253349734	1.4944569790972	2.11037931056867	0.146303049691322	0.999941049488455
ENSMUSG00000040761.12	Spen	chr4:141521803-141538253:-	-0.284159257157952	5.80324944485406	2.10599508302364	0.146722868373782	0.999941049488455
ENSMUSG00000040524.9	Zfp609	chr9:65795230-65797912:-	-0.287608396697281	4.7817313547907	2.10577527693068	0.146743951999234	0.999941049488455
ENSMUSG00000039089.10	L3mbtl3	chr10:26275452-26375185:-	0.329596845296126	3.1447538821917	2.10571627900141	0.146749611615416	0.999941049488455
ENSMUSG00000021782.10	Dlg5	chr14:24190318-24244865:-	-0.244663419846631	5.24123643152135	2.10368469870205	0.146944649533503	0.999941049488455
ENSMUSG00000050822.7	Slc29a4	chr5:142702101-142722490:+	0.239139515907643	6.60639762628535	2.09769181459842	0.147521690849384	0.999941049488455
ENSMUSG00000101939.1	Gm28438	chr1:24612775-24613119:-	0.559539848770142	0.49932096044772	2.09652005709336	0.147634815401649	0.999941049488455
ENSMUSG00000030469.9	Zfp719	chr7:43579639-43584508:+	-0.292962926833921	4.3620088318064	2.09248749119881	0.148024879018428	0.999941049488455
ENSMUSG00000070713.4	Gm10282	chr8:72304118-72305276:-	-0.351532739603597	2.43221657147876	2.08914145364291	0.148349419344395	0.999941049488455
ENSMUSG00000097722.1	Gm26841	chr2:152694733-152696692:-	0.424009138533201	1.27093980305259	2.08852263138747	0.14840952842973	0.999941049488455
ENSMUSG00000030089.11	Slc41a3	chr6:90619246-90646412:+	0.46098251494185	1.8708665381504	2.08402852661851	0.148846888043539	0.999941049488455
ENSMUSG00000024900.4	Cpt1a	chr19:3323301-3385732:+	0.437504821979299	5.0042930355028	2.08191558522571	0.149053019472385	0.999941049488455
ENSMUSG00000061787.10	Rps17	chr7:81344704-81345224:-	0.237142906494051	6.94264705295853	2.08096777816107	0.149145589112659	0.999941049488455
ENSMUSG00000090100.3	Ttbk2	chr2:120790340-120850435:-	-0.319728269512788	5.06872949944365	2.07806386346348	0.149429610984004	0.999941049488455
ENSMUSG00000041556.8	Fbxo2	chr4:148160621-148166424:+	-0.283341718990943	3.81881855376752	2.07630339983069	0.149602093476991	0.999941049488455
ENSMUSG00000062456.3	Rpl9-ps6	chr19:32465885-32466575:-	0.232362719393456	6.18990328834065	2.07462873464746	0.149766378715284	0.999941049488455
ENSMUSG00000024610.10	Cd74	chr18:60803856-60812646:+	0.571986207424004	2.9484780504485	2.06830758527327	0.150388326426447	0.999941049488455
ENSMUSG00000081049.1	Rps24-ps3	chrX:79195047-79195448:+	0.260470377785462	6.64333422820727	2.0645323362408	0.150761172140951	0.999941049488455
ENSMUSG00000029420.8	Rimbp2	chr5:128760401-128953362:-	-0.276307896299541	6.5427905810502	2.06287363357629	0.1509253171325	0.999941049488455
ENSMUSG00000019810.11	Fuca2	chr10:13506037-13515498:+	0.266373049559694	5.10853889101539	2.06089504517111	0.151121382517926	0.999941049488455
ENSMUSG00000083672.1	Kpna2-ps	chr17:47620771-47622339:-	-0.453010727417614	1.2706703981353	2.05900613963935	0.151308829890723	0.999941049488455
ENSMUSG00000001783.3	Rtcb	chr10:85948860-85955779:-	0.221458892056827	6.8562177733002	2.05838824035877	0.151370204834796	0.999941049488455
ENSMUSG00000090124.3	Ugt1a7c	chr1:88103252-88220002:+	0.285405034728086	4.03697515200919	2.05802770991428	0.151406028762512	0.999941049488455
ENSMUSG00000058838.9	Rps27a-ps2	chr9:83409660-83410126:+	0.234524468945479	5.40963451966248	2.05771404841376	0.151437203387534	0.999941049488455
ENSMUSG00000062232.10	Rapgef2	chr3:79169449-79181340:-	-0.313168361072942	4.1668775514861	2.05583044457667	0.151624566527075	0.999941049488455
ENSMUSG00000062647.12	Rpl7a	chr2:26912671-26913212:+	0.223605252584123	6.03563699588778	2.04830486680603	0.152375763683331	0.999941049488455
ENSMUSG00000020720.9	Psmd12	chr11:107479577-107497733:+	0.233608989092517	5.66786256029079	2.04558715896903	0.15264807836032	0.999941049488455
ENSMUSG00000029614.9	Rpl6	chr5:121208196-121208966:+	0.234443933950804	7.03740417327859	2.04358517786193	0.152849029805935	0.999941049488455
ENSMUSG00000033152.9	Podxl2	chr6:88864811-88874377:-	-0.289113757032772	4.95979224711871	2.04327883347074	0.152879805955402	0.999941049488455
ENSMUSG00000097772.3	5430416N02Rik	chr5:100423652-100429516:-	-0.454823748795398	2.41998446618147	2.04180198864668	0.153028272162644	0.999941049488455
ENSMUSG00000029752.8	Asns	chr6:7685274-7692872:-	0.253121765939097	5.02915104000984	2.04164197689375	0.153044367843465	0.999941049488455
ENSMUSG00000057113.9	Npm1	chr11:33156026-33157277:-	0.261039294827826	7.3014018786569	2.04036173902043	0.153173216867806	0.999941049488455
ENSMUSG00000032482.5	Cspg5	chr9:110243783-110262575:+	0.316706423452113	3.25221262758528	2.03659219894586	0.153553315275447	0.999941049488455
ENSMUSG00000038056.11	Kmt2c	chr5:25382632-25498783:-	-0.251188416969183	6.39572377206374	2.03084591070692	0.154134796795088	0.999941049488455
ENSMUSG00000032740.12	Ccdc88a	chr11:29493930-29497860:+	-0.271307318521924	4.44247270480734	2.02686146971377	0.154539458693522	0.999941049488455
ENSMUSG00000023473.7	Celsr3	chr9:108843253-108848734:+	-0.293175188381116	7.15272514701443	2.02406279435117	0.154824414236373	0.999941049488455
ENSMUSG00000040187.11	Arntl2	chr6:146820431-146823154:+	-0.551628196356409	2.33288038160716	2.02397624477219	0.154833236040747	0.999941049488455
ENSMUSG00000000056.7	Narf	chr11:121245020-121245811:+	-0.31951983967422	3.61709726139346	2.02221536201745	0.155012842788003	0.999941049488455
ENSMUSG00000059159.6	Gm8129	chr6:52346730-52346942:-	0.29043282983286	3.80419020846531	2.02067609900507	0.155170038437465	0.999941049488455
ENSMUSG00000070530.5	Wfdc16	chr2:164634707-164638796:-	0.303482911693263	3.71110559689082	2.02032854936484	0.155205556619473	0.999941049488455
ENSMUSG00000033799.9	Fam208b	chr13:3566036-3611108:-	-0.246340081712004	5.25017600179416	2.01656562543364	0.15559070384965	0.999941049488455
ENSMUSG00000030521.9	Mphosph10	chr7:64387987-64392236:-	0.286964537509035	3.30611808625466	2.01573070749967	0.155676307370982	0.999941049488455
ENSMUSG00000000605.8	Clcn4-2	chr7:7282316-7299511:-	-0.220361535411002	5.67350296403637	2.01466455685092	0.155785696767768	0.999941049488455
ENSMUSG00000051627.2	Hist1h1e	chr13:23621755-23622502:-	0.42906443210338	1.17290306404504	2.01389117394226	0.155865102174058	0.999941049488455
ENSMUSG00000074916.5	Chst14	chr2:118926514-118928579:+	0.397738305011936	2.23721270721948	2.00574923972731	0.15670385299652	0.999941049488455
ENSMUSG00000043388.7	Tmem130	chr5:144735915-144761649:-	0.293397065870032	6.47333334443562	2.00541551154072	0.156738341632955	0.999941049488455
ENSMUSG00000032667.13	Pon2	chr6:5273131-5289068:-	0.28093468532727	4.14380714262377	2.00482677935941	0.156799204304695	0.999941049488455
ENSMUSG00000039976.3	Tbc1d16	chr11:119210641-119221976:-	-0.276228168215356	6.84883394742546	2.00333661206707	0.156953376692463	0.999941049488455
ENSMUSG00000067038.5	Rps12-ps3	chr19:59322290-59322783:+	0.29073558121356	3.69689567763599	2.00096063183616	0.157199551582896	0.999941049488455
ENSMUSG00000054843.8	Atrnl1	chr19:57611034-58133338:+	-0.330604688856548	3.97991486747211	1.99975460934926	0.157324675268598	0.999941049488455
ENSMUSG00000022533.9	Atp13a3	chr16:30385893-30388837:-	-0.274039813814315	4.87801041930121	1.99964536610631	0.157336014742163	0.999941049488455
ENSMUSG00000029505.13	Ep400	chr5:110756432-110770717:-	-0.222515968754406	6.21505985444464	1.99907531192228	0.157395201573478	0.999941049488455
ENSMUSG00000027200.13	Sema6d	chr2:124653635-124665309:+	-0.236189440408591	5.02143773687385	1.9985993485746	0.157444638656965	0.999941049488455
ENSMUSG00000083362.1	Gm8606	chrX:155504037-155504924:-	0.407614950625703	1.243604055406	1.99668055928106	0.157644117474891	0.999941049488455
ENSMUSG00000031029.6	Eif3f	chr7:108940308-108941008:+	0.224605832406553	7.63354261578452	1.99545673439705	0.157771497352718	0.999941049488455
ENSMUSG00000019841.11	Rev3l	chr10:39867109-39874488:+	-0.237247201990889	5.641182826483	1.99348157584601	0.157977325583696	0.999941049488455
ENSMUSG00000030110.9	Ret	chr6:118151748-118197744:-	-0.280411598809629	4.96271235315486	1.99316989416977	0.158009833341642	0.999941049488455
ENSMUSG00000103711.1	Tstd1	chr1:171419719-171420351:+	-0.459212623258101	0.632798148634866	1.99295842849637	0.158031893108716	0.999941049488455
ENSMUSG00000048410.12	Zfp407	chr18:84552909-84589725:-	-0.298009880477842	4.07396523474093	1.99289776139836	0.158038222451763	0.999941049488455
ENSMUSG00000081406.4	Rps6-ps4	chr2:75191073-75191822:-	0.221628561141519	6.79386280223924	1.99270057940673	0.158058796260907	0.999941049488455
ENSMUSG00000030838.13	Ush1c	chr7:46201026-46219767:-	0.276356660668253	6.02783451454398	1.99207087825673	0.158124519170572	0.999941049488455
ENSMUSG00000076123.1	Mir700	chr4:135416555-135416633:-	-0.997910754355825	-2.77357816279815	1.99075478826971	0.158261981981159	0.999941049488455
ENSMUSG00000026204.11	Ptprn	chr1:75258583-75264208:-	0.237585554687864	8.76383133428016	1.98795714610383	0.158554641678181	0.999941049488455
ENSMUSG00000041483.10	Zfp281	chr1:136624901-136630053:+	-0.30027892686559	3.486246505023	1.98716404530702	0.158637719475102	0.999941049488455
ENSMUSG00000007892.7	Rplp1	chr9:61913284-61914538:-	0.272958866021986	8.64888308647542	1.98583113001678	0.158777454779924	0.999941049488455
ENSMUSG00000058905.5	Gm10051	chr5:133475123-133475536:+	0.432160267945204	0.923545421727066	1.98487740057514	0.158877524355793	0.999941049488455
ENSMUSG00000026360.5	Rgs2	chr1:144002517-144004121:-	0.367857733915009	6.58642168117878	1.98235196234768	0.159142851561729	0.999941049488455
ENSMUSG00000022315.3	Slc30a8	chr15:52295553-52335798:+	-0.230145909903318	8.87056163496254	1.97944102820099	0.159449305673255	0.999941049488455
ENSMUSG00000056880.8	Gadl1	chr9:115937142-116074347:+	0.224530783452213	5.42928297525057	1.97926633795039	0.159467717879929	0.999941049488455
ENSMUSG00000030738.10	Eif3c	chr7:126546455-126566411:-	0.242379985879283	6.93644404873618	1.97871033199218	0.159526336560834	0.999941049488455
ENSMUSG00000018340.9	Anxa6	chr11:54990950-55033415:-	0.224058110730499	7.70843137242371	1.97804378433219	0.159596641789673	0.999941049488455
ENSMUSG00000015647.9	Lama5	chr2:180177168-180178403:-	-0.340877817558728	5.54154736779028	1.97735259439918	0.15966958346983	0.999941049488455
ENSMUSG00000030744.8	Rps3	chr7:99479710-99483634:-	0.234317960203969	9.40816600931965	1.97555452923302	0.159859512254318	0.999941049488455
ENSMUSG00000034274.7	Thoc5	chr11:4915306-4920485:+	0.256750715080724	4.57312025391259	1.97313668108628	0.160115314216413	0.999941049488455
ENSMUSG00000075585.3	6330403L08Rik	chr5:138995056-139000576:+	-0.306402831934906	3.48453561089813	1.97171431130734	0.16026601501345	0.999941049488455
ENSMUSG00000049686.10	Orai1	chr5:123015338-123029465:+	0.352883859987002	2.21449603266653	1.9716126715793	0.160276789978635	0.999941049488455
ENSMUSG00000034675.13	Dbn1	chr13:55482280-55483969:-	-0.288786594694801	4.14016895140761	1.96998525067593	0.160449427530991	0.999941049488455
ENSMUSG00000037887.7	Dusp8	chr7:142083594-142095843:-	-0.438954106883411	4.67015946558685	1.96904335566003	0.160549440981135	0.999941049488455
ENSMUSG00000049904.7	Tmem17	chr11:22512088-22519234:+	0.347716915617162	1.98172507706799	1.96676553980236	0.160791600596701	0.999941049488455
ENSMUSG00000085828.1	Gm15612	chr6:88842854-88847274:+	-0.30392483570232	3.69382760534078	1.96662207821336	0.160806866242911	0.999941049488455
ENSMUSG00000031595.9	Pdgfrl	chr8:40926233-40990785:+	0.251379132280705	4.42218346533526	1.9658278032194	0.160891414379909	0.999941049488455
ENSMUSG00000029086.11	Prom1	chr5:44001443-44094768:-	0.219182548330113	5.75153360029197	1.96487747363496	0.160992640637423	0.999941049488455
ENSMUSG00000043241.10	Upf2	chr2:6050427-6055502:+	-0.232244776748573	6.26218249602573	1.96473313844984	0.161008021137892	0.999941049488455
ENSMUSG00000039865.7	Slc44a3	chr3:121459529-121532344:-	0.246565874535953	5.11335074646055	1.96395032089579	0.161091468136573	0.999941049488455
ENSMUSG00000074129.8	Rpl13a	chr7:45126765-45128735:-	0.253812117688776	9.48672315942013	1.95913010477778	0.161606382750089	0.999941049488455
ENSMUSG00000020372.11	Gnb2l1	chr11:48805448-48806093:+	0.236551945570792	9.71012699739041	1.95886457765025	0.161634801905899	0.999941049488455
ENSMUSG00000044676.9	Zfp612	chr8:110079764-110090181:+	-0.336939641274016	3.98591716602861	1.95881870316919	0.161639712392257	0.999941049488455
ENSMUSG00000085894.1	Gm15832	chr1:39547570-39552002:-	0.31856615648096	3.15126588597775	1.9571032873941	0.161823455753503	0.999941049488455
ENSMUSG00000039958.13	Mettl20	chr6:149141646-149151171:+	-0.359250160563685	2.0915204803207	1.95339831388835	0.162221120227151	0.999941049488455
ENSMUSG00000022849.4	Hspbap1	chr16:35770386-35828446:+	0.337689655646013	2.35454304842739	1.95119813246409	0.162457799032724	0.999941049488455
ENSMUSG00000090223.1	Pcp4	chr16:96467606-96525793:+	0.423106896550353	2.36403779327652	1.94969426178489	0.162619800739048	0.999941049488455
ENSMUSG00000022766.8	Serpind1	chr16:17331383-17343574:+	0.328914422751289	2.92130957223532	1.94666474338856	0.162946710198955	0.999941049488455
ENSMUSG00000053113.3	Socs3	chr11:117968934-117969451:-	-0.268812363851473	6.67021736903977	1.946414775692	0.162973717213429	0.999941049488455
ENSMUSG00000032679.8	Cd59a	chr2:104095840-104114263:+	0.490013230532133	4.93223642737225	1.94630846753267	0.162985204510231	0.999941049488455
ENSMUSG00000029070.5	Mxra8	chr4:155842923-155843765:+	-0.331717475038673	2.32350548460313	1.94371939402333	0.163265256566463	0.999941049488455
ENSMUSG00000023951.12	Vegfa	chr17:46025196-46031356:-	-0.252153889034469	7.86867729708883	1.94085455183827	0.163575778239794	0.999941049488455
ENSMUSG00000046138.10	9930021J03Rik	chr19:29720722-29753662:-	-0.295641822239235	5.01343995321032	1.93927153771337	0.163747651228453	0.999941049488455
ENSMUSG00000054545.13	Ugt1a6a	chr1:88138378-88218997:+	0.274737539618208	4.10154116507233	1.93820974181776	0.163863049441723	0.999941049488455
ENSMUSG00000030669.9	Calca	chr7:114633298-114636357:-	-0.380808613044513	2.65109508691573	1.9353187319457	0.164177721628803	0.999941049488455
ENSMUSG00000042744.12	Gm15800	chr5:121320023-121322779:+	-0.23272820197119	6.48186979750212	1.93322592285678	0.164405944427228	0.999941049488455
ENSMUSG00000103392.1	RP23-436F15.5	chr3:10321712-10335681:-	-0.602148122658389	0.899880782016446	1.93253021329165	0.164481892485988	0.999941049488455
ENSMUSG00000038384.12	Setd1b	chr5:123163381-123164107:+	-0.296381467195351	5.65549477667243	1.93221058563913	0.164516798505205	0.999941049488455
ENSMUSG00000092730.1	Snora24	chr3:123507937-123508066:-	-0.539892965224785	-0.0789913246764165	1.93044433884174	0.164709840192774	0.999941049488455
ENSMUSG00000044609.6	Gm9294	chr7:42953600-42954388:-	0.248774637948135	4.8754791100459	1.92901647393347	0.164866087758112	0.999941049488455
ENSMUSG00000078134.1	Gm12355	chr11:98624351-98625661:-	0.462783639252029	0.698733931200328	1.92758032596594	0.165023412664704	0.999941049488455
ENSMUSG00000071644.6	Eef1g	chr19:8972404-8978479:+	0.226363167425632	7.41742540649803	1.92740814298737	0.165042286218519	0.999941049488455
ENSMUSG00000026589.10	Sec16b	chr1:157538051-157543963:+	0.30325056910481	3.68424555976346	1.92695422993319	0.165092052981125	0.999941049488455
ENSMUSG00000103278.1	RP24-468O23.2	chr3:28729878-28731359:+	0.951887120498777	0.917139159601024	1.92434791101984	0.165378140620521	0.999941049488455
ENSMUSG00000097582.1	Gm26527	chr13:93940990-93943015:-	0.24339300189341	5.98017096846128	1.92266215463869	0.165563482874586	0.999941049488455
ENSMUSG00000025089.11	Gfra1	chr19:58454324-58455161:-	-0.250232617789049	6.3587934124606	1.92262134024746	0.165567973200399	0.999941049488455
ENSMUSG00000057841.3	Rpl32	chr6:115805505-115808747:-	0.237581608768792	8.68308371399286	1.92172241811625	0.165666906323528	0.999941049488455
ENSMUSG00000040929.12	Rfx3	chr19:27867515-28010790:-	-0.303440237044338	4.71415524970505	1.92154297273409	0.165686663729571	0.999941049488455
ENSMUSG00000048188.5	Gm8181	chr18:43171159-43171827:+	-0.663331320303397	0.0880507378190457	1.92080959654516	0.165767438389817	0.999941049488455
ENSMUSG00000023984.13	Gm20517	chr17:47611613-47683861:+	-0.299042466422699	3.09107966383428	1.92035930952551	0.165817055695413	0.999941049488455
ENSMUSG00000020176.13	Grb10	chr11:11967626-12026732:-	-0.235255380242019	7.37236272465557	1.91910884485074	0.165954934026608	0.999941049488455
ENSMUSG00000032939.9	Nup93	chr8:94227661-94315066:+	0.311848299575803	3.0318670359757	1.91881309046647	0.16598756357839	0.999941049488455
ENSMUSG00000008683.12	Rps15a	chr7:118114789-118116129:-	0.229192435190559	6.76784341120441	1.9177875160899	0.166100768504404	0.999941049488455
ENSMUSG00000074800.3	Gm4149	chr13:75644864-75645226:+	0.227854801431471	7.49422117787765	1.9165933256569	0.166232696947225	0.999941049488455
ENSMUSG00000039835.11	Nhsl1	chr10:18469981-18533889:+	-0.226321931688961	5.31581445434265	1.91622323327264	0.166273607319005	0.999941049488455
ENSMUSG00000034926.3	Dhcr24	chr4:106561038-106589113:+	-0.309562072984848	3.26138172074293	1.91605338948898	0.166292385873017	0.999941049488455
ENSMUSG00000001156.7	Mxd1	chr6:86647044-86669159:-	-0.240529684008051	5.04893672176449	1.91601598059997	0.166296522263665	0.999941049488455
ENSMUSG00000030102.8	Itpr1	chr6:108213118-108551109:+	-0.250099881798862	8.15096147025664	1.91499328635325	0.166409649647164	0.999941049488455
ENSMUSG00000045690.8	Wdr89	chr12:75631397-75669527:-	0.245471712763411	7.75473668654448	1.91443088188358	0.166471898685718	0.999941049488455
ENSMUSG00000026956.11	Uap1l1	chr2:25364118-25365615:-	0.274347715699037	4.43830246795112	1.91368350502708	0.166554662409834	0.999941049488455
ENSMUSG00000055723.5	Rras2	chr7:114046785-114117781:-	0.264676600161365	3.68184697430237	1.91304222076453	0.166625715098521	0.999941049488455
ENSMUSG00000066551.8	Hmgb1	chr5:149050373-149052981:-	-0.269432906959887	4.81636391130287	1.91198325375517	0.166743121959974	0.999941049488455
ENSMUSG00000017311.11	Pyy	chr11:102106961-102107832:-	0.272111214844021	13.9340232381011	1.90270570337634	0.167775777184548	0.999941049488455
ENSMUSG00000038267.10	Slc22a23	chr13:34221370-34344203:-	0.274175216969405	4.1653887123957	1.90260374821035	0.167787166118798	0.999941049488455
ENSMUSG00000080921.4	Rpl38-ps2	chr6:140746960-140747172:-	0.233552967406867	7.33794236198877	1.90004238528604	0.168073574850124	0.999941049488455
ENSMUSG00000061848.5	Gm5805	chr15:81972390-81972845:+	0.279790618775651	4.00069150490052	1.89932502073623	0.168153890145419	0.999941049488455
ENSMUSG00000035969.11	Rusc2	chr4:43423591-43424011:+	-0.254732717308141	5.15362661214804	1.89747814050098	0.168360867167962	0.999941049488455
ENSMUSG00000067274.6	Rplp0	chr5:115559623-115561074:+	0.225238527290799	9.30390165173496	1.89639532146941	0.168482352812188	0.999941049488455
ENSMUSG00000097272.1	Gm26649	chr1:64029463-64032927:+	-0.29440856517412	3.53780794102387	1.89519907360894	0.168616681319638	0.999941049488455
ENSMUSG00000097837.1	Gm26794	chr2:55433514-55437860:-	-0.358086864979756	2.61012719379858	1.89517055121955	0.168619885640769	0.999941049488455
ENSMUSG00000055991.11	Zkscan5	chr5:145208568-145218296:+	-0.260239311260355	4.08218201093302	1.89462199989247	0.168681525710394	0.999941049488455
ENSMUSG00000019699.11	Akt3	chr1:177022116-177258203:-	-0.228394874447968	5.61689930415622	1.88729739352126	0.169507064039655	0.999941049488455
ENSMUSG00000047509.1	Gm6776	chr19:43280798-43281697:+	0.420650557780203	1.26806060565866	1.88607687351919	0.169645075813244	0.999941049488455
ENSMUSG00000036591.11	Arhgap21	chr2:20967690-20968880:-	-0.219534099840418	5.98312656597817	1.88547215105226	0.169713503295614	0.999941049488455
ENSMUSG00000031576.11	Kcnu1	chr8:25911692-25921509:+	-0.335669541643474	2.67683932842519	1.88459194003958	0.169813160338741	0.999941049488455
ENSMUSG00000018076.9	Med13l	chr5:118560719-118765435:+	-0.279584136838906	5.07167892651168	1.88330955032786	0.169958472055621	0.999941049488455
ENSMUSG00000061436.11	Hipk2	chr6:38817907-38837311:-	-0.432132768384907	3.67864233065406	1.88138490825896	0.170176827342707	0.999941049488455
ENSMUSG00000042404.12	Dennd4b	chr3:90278008-90278670:+	-0.26168065791553	4.23277658594137	1.8811431515229	0.170204277983116	0.999941049488455
ENSMUSG00000032121.8	Tmem218	chr9:37208333-37223210:+	0.250445451937118	4.28116181568409	1.881032022127	0.170216898046358	0.999941049488455
ENSMUSG00000021190.10	Lgmn	chr12:102400102-102406146:-	0.291056035340231	4.53724608332488	1.87648022277635	0.170734733207348	0.999941049488455
ENSMUSG00000001305.5	Rrp15	chr1:186721092-186749325:-	-0.291778105486237	3.55458868022021	1.87265110171372	0.171171754167258	0.999941049488455
ENSMUSG00000015401.8	Tmem27	chrX:164092189-164118214:+	0.248513545202065	10.9079198203503	1.87145000395256	0.171309101124872	0.999941049488455
ENSMUSG00000032399.7	Rpl4	chr9:64173387-64178562:+	0.226388783434235	10.4221404075143	1.87062846493291	0.17140311800069	0.999941049488455
ENSMUSG00000035711.4	Dok3	chr13:55523235-55528538:-	-0.628110746962377	2.13884405154143	1.86602785733344	0.171930708119996	0.999941049488455
ENSMUSG00000027860.11	Vangl1	chr3:102196831-102203881:-	0.402803357125992	2.05490736800686	1.8632062718865	0.172255206176441	0.999941049488455
ENSMUSG00000063142.9	Kcnma1	chr14:24002656-24004298:-	-0.38325606657854	3.4778106868224	1.85910611906934	0.172728002389265	0.999941049488455
ENSMUSG00000048355.2	Arxes1	chrX:136033367-136034946:+	0.346575989539064	1.83127270763289	1.85896848611574	0.17274389896644	0.999941049488455
ENSMUSG00000016382.11	Pls3	chrX:75873413-75875099:-	0.238751770768079	5.37074165496335	1.85552400841097	0.173142283948912	0.999941049488455
ENSMUSG00000025261.13	Huwe1	chrX:151924258-151927747:+	-0.240019062478754	7.71646560121958	1.85544630120174	0.173151283672147	0.999941049488455
ENSMUSG00000038866.11	Zcchc2	chr1:106011744-106023258:+	-0.251759742533373	4.86614119901534	1.85380298408655	0.17334173185936	0.999941049488455
ENSMUSG00000096764.1	Gm21985	chr2:112266314-112406319:+	-0.407463892774339	3.95473338379832	1.85180746996598	0.173573321163389	0.999941049488455
ENSMUSG00000025745.7	Hadha	chr5:30133235-30154962:-	0.207188185392089	6.60970829464581	1.85116136438712	0.173648381204676	0.999941049488455
ENSMUSG00000045534.3	Kcna5	chr6:126532553-126698192:-	0.2858814880061	3.56367608101377	1.84595041548292	0.174255120524027	0.999941049488455
ENSMUSG00000074207.6	Adh1	chr3:138277651-138290698:+	0.295885766304181	4.76969493141392	1.8436438415935	0.174524466564216	0.999941049488455
ENSMUSG00000056679.9	Gpr173	chrX:152367016-152368704:-	-0.304854103785024	2.5212982533267	1.84268612333467	0.17463644323455	0.999941049488455
ENSMUSG00000037475.11	Thoc2	chrX:41879886-41899301:-	-0.218444433257596	5.57126443290717	1.84098214339377	0.174835877658866	0.999941049488455
ENSMUSG00000032718.3	Mansc1	chr6:134609210-134632488:-	0.358858852797703	3.23972237542602	1.84057463866434	0.174883611020303	0.999941049488455
ENSMUSG00000039741.11	Bahcc1	chr11:120289793-120292167:+	-0.265230453477459	4.45414252641134	1.8365688654745	0.175353630180772	0.999941049488455
ENSMUSG00000063253.6	Scoc	chr8:83434493-83442648:-	-0.361889200125514	3.84018617309386	1.83592515417758	0.175429295989744	0.999941049488455
ENSMUSG00000031093.10	Dock11	chrX:36041238-36076227:+	-0.251672524998781	5.83026544263486	1.83591721098518	0.175430229916704	0.999941049488455
ENSMUSG00000021177.11	Tdp1	chr12:99914006-99955219:+	0.246186215599231	3.98808510945771	1.83271491991993	0.175807208996734	0.999941049488455
ENSMUSG00000054277.7	Arfgap3	chr15:83299740-83350247:-	0.217591284936827	6.23002213821829	1.83174489712768	0.175921585907892	0.999941049488455
ENSMUSG00000030029.10	Lrig1	chr6:94628075-94678865:-	-0.216366597886774	6.2659438459218	1.83130078643811	0.175973980322639	0.999941049488455
ENSMUSG00000009733.8	Tfcp2	chr15:100502799-100552008:-	-0.273876785130585	3.88146551320139	1.82967983647169	0.17616536628183	0.999941049488455
ENSMUSG00000005442.9	Cic	chr7:25293020-25294145:+	-0.221592868231029	6.55098665997121	1.82743890344508	0.176430349186304	0.999941049488455
ENSMUSG00000073557.7	Ppp1r12b	chr1:134947943-134955942:-	-0.230299627712362	4.81628740966983	1.82549573548742	0.176660494515532	0.999941049488455
ENSMUSG00000052942.9	Glis3	chr19:28531847-28666685:-	0.382646651638299	4.85687352264592	1.82228939901339	0.177041004831326	0.999941049488455
ENSMUSG00000027581.12	Stmn3	chr2:181306459-181314500:-	0.235512015289295	5.17526537485228	1.82098215360131	0.177196412791087	0.999941049488455
ENSMUSG00000028195.3	Cyr61	chr3:145646971-145649985:-	0.363130521442964	3.75967437519833	1.81864156468417	0.177475060139616	0.999941049488455
ENSMUSG00000097353.1	A430046D13Rik	chr10:128499364-128504242:+	-0.392866355017698	2.67238069728298	1.81832079826969	0.177513286801923	0.999941049488455
ENSMUSG00000032224.10	Fam81a	chr9:70124996-70142560:-	-0.467189557728415	3.79299668553476	1.81747912112375	0.177613637098377	0.999941049488455
ENSMUSG00000100691.1	2010320M18Rik	chr8:70776815-70777823:+	-0.312358990977594	3.68951523488244	1.81636621996294	0.177746425062132	0.999941049488455
ENSMUSG00000052151.7	Ppap2c	chr10:79527487-79533772:-	0.320564698997382	2.6504408969401	1.81316545659675	0.178128969666475	0.999941049488455
ENSMUSG00000064090.10	Vrk2	chr11:26583296-26593603:-	0.285121754393848	3.12056003802522	1.81259311332702	0.178197474382819	0.999941049488455
ENSMUSG00000076258.1	Gm23935	chr16:11144125-11144181:+	0.365633268866075	1.49841567961891	1.81050057782382	0.178448192534168	0.999941049488455
ENSMUSG00000056608.9	Chd9	chr8:90828835-91054508:+	-0.260710879100428	6.03524440092491	1.80938326869873	0.178582230310343	0.999941049488455
ENSMUSG00000032666.12	1700025G04Rik	chr1:151893237-152055292:-	-0.247162703213098	3.86746642331386	1.80904169092615	0.178623230832146	0.999941049488455
ENSMUSG00000036427.4	Gpi1	chr7:34229153-34230289:-	0.20720880648161	6.92591398371722	1.80703132091811	0.178864761555124	0.999941049488455
ENSMUSG00000035540.8	Gc	chr5:89417511-89457898:-	0.225753234913168	8.3096075670257	1.80492688460458	0.179117997980196	0.999941049488455
ENSMUSG00000033715.10	Akr1c14	chr13:4078254-4088996:+	0.368301020393408	3.67596275447211	1.79507462582218	0.180309090970297	0.999941049488455
ENSMUSG00000041360.7	D19Bwg1357e	chr19:27388702-27429820:-	0.231747024986126	4.6050217450591	1.79474939790846	0.180348565422091	0.999941049488455
ENSMUSG00000000278.10	Scpep1	chr11:88924020-88955465:-	0.227394512758606	5.16198942311373	1.79131112999733	0.180766496395235	0.999941049488455
ENSMUSG00000064367.1	mt-Nd5	chrM:11742-13565:+	0.264867227516483	11.0909182958313	1.78643955036262	0.181360570766365	0.999941049488455
ENSMUSG00000040675.13	Mthfd1l	chr10:4032280-4048951:+	0.324166699444627	2.97870245347757	1.78065808961263	0.182068537587038	0.999941049488455
ENSMUSG00000003863.12	Ppfia3	chr7:45339822-45341160:-	-0.274507452678787	4.50841183179752	1.77914259109928	0.182254646563765	0.999941049488455
ENSMUSG00000030451.11	Herc2	chr7:56050389-56231763:+	-0.237760202963272	6.12833618820876	1.77531950615995	0.182725116039584	0.999941049488455
ENSMUSG00000050891.8	Tatdn1	chr15:58890153-58933730:-	0.306275470233152	2.75541815111047	1.77106593514396	0.183250216173759	0.999941049488455
ENSMUSG00000041329.9	Atp1b2	chr11:69602144-69603162:-	-0.337295560218592	3.3770550057222	1.77052681656654	0.183316894779136	0.999941049488455
ENSMUSG00000049516.7	Spty2d1	chr7:46990396-47008411:-	-0.261307999630996	4.94840343877317	1.77037357491581	0.183335852959704	0.999941049488455
ENSMUSG00000024544.8	Ldlrad4	chr18:67933257-68255549:+	0.323304002167846	2.28348460606249	1.77033421551944	0.18334072264601	0.999941049488455
ENSMUSG00000048330.10	Ric3	chr7:109080744-109083305:-	-0.215022176132638	5.09916553005206	1.7702757488248	0.183347956632937	0.999941049488455
ENSMUSG00000052533.10	Nup188	chr2:30342940-30344145:+	-0.228485088338999	4.92812394331491	1.76959067830733	0.183432743931169	0.999941049488455
ENSMUSG00000020086.6	H2afy2	chr10:61738665-61784147:-	0.227840375421361	4.84598197317379	1.76951790280443	0.183441753614015	0.999941049488455
ENSMUSG00000033671.13	Cep350	chr1:155969978-155973184:-	-0.249261370691973	5.64705743479274	1.76882999338129	0.183526942869283	0.999941049488455
ENSMUSG00000072692.6	Rpl37rt	chr5:115103228-115103521:-	0.228313987130165	7.69154531649808	1.76756449994576	0.183683778767796	0.999941049488455
ENSMUSG00000057182.10	Scn3a	chr2:65524748-65529404:-	-0.205456572288386	5.64986628623395	1.76701954849105	0.183751363895767	0.999941049488455
ENSMUSG00000047945.6	Marcksl1	chr4:129513581-129515985:+	0.293956714816226	3.58247320272797	1.76626829005601	0.183844582601904	0.999941049488455
ENSMUSG00000022456.11	Sept3	chr15:82275247-82292057:+	-0.264416773057307	3.81723357093238	1.76302271787982	0.184247935187789	0.999941049488455
ENSMUSG00000013593.8	Ndufs2	chr1:171238738-171251388:-	0.211152143983469	7.2951485218856	1.75852226965212	0.184808941320275	0.999941049488455
ENSMUSG00000020220.12	Vps13d	chr4:145176360-145194995:-	-0.21899130513962	6.00730685908841	1.75772092996631	0.184909040614829	0.999941049488455
ENSMUSG00000090602.2	Gm5611	chr9:17030045-17030899:+	0.326234916825195	2.03009045981067	1.75755609860494	0.184929638317156	0.999941049488455
ENSMUSG00000022607.10	Ptk2	chr15:73215557-73423191:-	-0.242554220070024	4.78332018495936	1.7559203376294	0.185134191181154	0.999941049488455
ENSMUSG00000036002.8	Fam214b	chr4:43036977-43045759:-	-0.267989944567535	5.05716227131561	1.75493380218839	0.185257685002872	0.999941049488455
ENSMUSG00000061315.9	Naca	chr10:128035346-128048637:+	0.216563663197395	6.64528750944635	1.75485117274874	0.185268032839281	0.999941049488455
ENSMUSG00000039037.5	St6galnac5	chr3:152975374-152982052:-	0.241969584574874	5.18911909103741	1.75071192170502	0.18578725892273	0.999941049488455
ENSMUSG00000100259.1	Rplp2-ps1	chr12:75630951-75637769:+	0.243364251973402	7.41130501245806	1.74974258893283	0.185909095792986	0.999941049488455
ENSMUSG00000047248.15	C2cd3	chr7:100464211-100470152:+	-0.246420430201547	5.5293681763334	1.74933031891226	0.185960942754687	0.999941049488455
ENSMUSG00000035283.4	Adrb1	chr19:56722372-56724862:+	-0.350731907113442	1.79174262486855	1.74862750124404	0.186049367641472	0.999941049488455
ENSMUSG00000099492.1	Gm5525	chr1:29484604-29485915:-	0.257661116283779	4.48305569243234	1.74431610281364	0.186592875923087	0.999941049488455
ENSMUSG00000035242.11	Oaz1	chr10:80828593-80829285:+	-0.241523387315035	6.07844018365327	1.74389087776797	0.186646581021703	0.999941049488455
ENSMUSG00000045589.7	Frrs1l	chr4:56960136-56990136:-	-0.304169927095107	3.66199970057159	1.74115332342079	0.186992759375155	0.999941049488455
ENSMUSG00000048234.9	Rnf149	chr1:39565093-39577303:-	0.255583833553968	4.38382228684784	1.74025632852948	0.18710635150167	0.999941049488455
ENSMUSG00000028514.11	Usp24	chr4:106428493-106430852:+	-0.1992654655415	5.72137188877481	1.74013248670612	0.18712204067659	0.999941049488455
ENSMUSG00000101795.2	Gm5835	chr1:143093347-143094616:-	0.230189046214896	5.10311529725479	1.73960070694747	0.187189427760951	0.999941049488455
ENSMUSG00000044197.8	Gpr146	chr5:139389785-139396414:+	-0.308983852748955	3.20806449906809	1.73813991906031	0.187374683967923	0.999941049488455
ENSMUSG00000033880.7	Lgals3bp	chr11:118399761-118401038:-	0.247616881144691	9.94210017612122	1.73764411253205	0.187437610306085	0.999941049488455
ENSMUSG00000049657.9	Zbtb5	chr4:44994814-45012145:-	-0.235961705691964	4.57706687659976	1.73610009755559	0.187633729772356	0.999941049488455
ENSMUSG00000058672.6	Tubb2a	chr13:34074301-34078008:-	0.24642668176403	5.30382780703287	1.73265524904376	0.188072152641403	0.999941049488455
ENSMUSG00000040225.11	Prrc2c	chr1:162730257-162740487:-	-0.256523185128308	6.40317893028882	1.73210660354784	0.188142088265238	0.999941049488455
ENSMUSG00000002997.11	Prkar2b	chr12:31958480-32060589:-	0.262846445786791	3.9223353890193	1.72958095559225	0.188464422241022	0.999941049488455
ENSMUSG00000097961.1	Gm27000	chrX:88759471-88760312:-	-0.538297403475441	2.80425708737309	1.72600832018797	0.188921475749068	0.999941049488455
ENSMUSG00000024298.10	Zfp871	chr17:32775177-32788250:-	-0.342265638850341	3.62361936152584	1.72452179703297	0.189112029418015	0.999941049488455
ENSMUSG00000075470.1	Alg10b	chr15:90224311-90230554:+	-0.470184085917261	3.98748822056275	1.72209988551154	0.189422967860357	0.999941049488455
ENSMUSG00000093185.1	Gm25692	chr4:45396994-45397118:-	0.629622224296583	-0.915805629789184	1.71772420754941	0.189986253160634	0.999941049488455
ENSMUSG00000045374.14	Wdr81	chr11:75448167-75449780:-	-0.219343365966762	5.16958535977119	1.71503514984146	0.190333386637919	0.999941049488455
ENSMUSG00000039001.8	Rps21	chr2:180257418-180258143:+	0.227244185779133	8.3457113542573	1.71483885250382	0.190358755825062	0.999941049488455
ENSMUSG00000031889.5	D230025D16Rik	chr8:105246493-105251765:+	-0.198638419364907	5.50653550662264	1.71400965179659	0.190465964046841	0.999941049488455
ENSMUSG00000028882.9	Ppp1r8	chr4:132834698-132843134:-	-0.224255878164748	4.87183848268892	1.7126500017164	0.190641907014371	0.999941049488455
ENSMUSG00000022914.11	Brwd1	chr16:96066668-96082526:-	-0.200775435232273	5.97734586959293	1.71090152172329	0.190868444438066	0.999941049488455
ENSMUSG00000030847.7	Bag3	chr7:128523583-128546977:+	0.255187372204487	4.36686295202125	1.71029197549883	0.190947492555473	0.999941049488455
ENSMUSG00000030064.12	Frmd4b	chr6:97396257-97431429:-	-0.218970414850759	5.15433745180906	1.70858250545403	0.19116938649579	0.999941049488455
ENSMUSG00000100215.1	Gm8292	chr1:55335401-55335796:+	0.243561838887603	6.24359684910154	1.70155694554318	0.192084488412233	0.999941049488455
ENSMUSG00000059040.4	Eno1b	chr18:48045335-48048378:+	-0.697360054845035	1.41293783696157	1.7006726307731	0.192200035169857	0.999941049488455
ENSMUSG00000067929.3	Gm10226	chr17:21691860-21692114:+	0.713882717713852	-1.08671353837443	1.70053927645584	0.19221746661558	0.999941049488455
ENSMUSG00000022176.7	Rem2	chr14:54477471-54479117:+	-0.264872843402218	3.880416873873	1.69971569976575	0.192325161576733	0.999941049488455
ENSMUSG00000096956.1	Snhg18	chr15:32240569-32244662:-	0.248495855975294	4.03222338158926	1.69929330853518	0.192380422875479	0.999941049488455
ENSMUSG00000041258.12	Zfp236	chr18:82680712-82691799:-	-0.255735149284782	4.93378062311894	1.69567119498514	0.19285506481417	0.999941049488455
ENSMUSG00000028159.10	Dapp1	chr3:137933104-137981530:-	0.403303898862152	2.71556538448497	1.69514851690861	0.192923669444696	0.999941049488455
ENSMUSG00000073889.6	Il11ra1	chr4:41768448-41769474:+	0.639340528136629	3.88250399610759	1.69460687012925	0.192994793913915	0.999941049488455
ENSMUSG00000070287.3	Slc35g2	chr9:100552190-100552915:-	0.22911065472069	5.52463973623722	1.69452056998765	0.193006128946835	0.999941049488455
ENSMUSG00000096974.1	Gm26881	chr4:43046034-43053253:+	0.444756069935907	0.962631496628196	1.69391556767071	0.193085614403772	0.999941049488455
ENSMUSG00000005397.7	Nid1	chr13:13437602-13512275:+	-0.299706029790247	4.74511627824558	1.69315541223912	0.193185538163656	0.999941049488455
ENSMUSG00000025262.8	Fam120c	chrX:151344175-151471842:+	-0.384301286760621	4.06926876794179	1.69085921351793	0.19348774464623	0.999941049488455
ENSMUSG00000022389.10	Tef	chr15:81820943-81823779:+	-0.256694298741106	6.08963515408235	1.68991761325124	0.193611829912769	0.999941049488455
ENSMUSG00000047501.2	Cldn4	chr5:134945126-134946934:-	0.209080164349342	7.10993778468302	1.6893909523242	0.193681274512131	0.999941049488455
ENSMUSG00000045482.11	Trrap	chr5:144857276-144859343:+	-0.213616564953749	6.85308416649943	1.68782963588961	0.193887318169416	0.999941049488455
ENSMUSG00000086390.3	1810019D21Rik	chr8:106137065-106138525:+	0.421457369359788	0.848693068157732	1.68664546540153	0.194043761561733	0.999941049488455
ENSMUSG00000046169.9	Adamts6	chr13:104287873-104494763:+	-0.313741137231959	2.38516525751333	1.6863012951334	0.194089258338602	0.999941049488455
ENSMUSG00000060739.7	Nsa2	chr13:97129427-97137926:-	0.227091092266857	4.78129589518161	1.68464771631981	0.194308023304255	0.999941049488455
ENSMUSG00000073481.5	Marc2	chr1:184828940-184845847:-	0.20834199226803	5.34068763543976	1.68139251846799	0.194739522293931	0.999941049488455
ENSMUSG00000033088.14	Triobp	chr15:79002182-79004697:+	0.206903627269891	5.99486077164181	1.67989727300021	0.194938103073313	0.999941049488455
ENSMUSG00000073236.4	2500004C02Rik	chr2:153342635-153346073:-	-0.361901649281867	2.31056135257939	1.67774735755683	0.195224044785128	0.999941049488455
ENSMUSG00000041638.14	Gcn1l1	chr5:115614872-115616019:+	-0.212402017488431	6.19005296073485	1.6747419614787	0.195624589778688	0.999941049488455
ENSMUSG00000039477.12	Tnrc18	chr5:142788309-142800437:-	-0.268452792043103	4.99319399898958	1.67325137193258	0.195823605377534	0.999941049488455
ENSMUSG00000099689.2	ZNF383	chr7:29908517-29916807:+	-0.262005844697324	3.86836871660479	1.67210907850722	0.19597627878728	0.999941049488455
ENSMUSG00000027188.8	Pamr1	chr2:102636025-102640787:+	0.196975755704384	6.1870846620359	1.67161830935413	0.196041915421881	0.999941049488455
ENSMUSG00000078671.6	Chd2	chr7:73519523-73537621:-	-0.212856267076762	5.95166011659859	1.67152311878584	0.196054649415856	0.999941049488455
ENSMUSG00000040543.12	Pitpnm3	chr11:72067802-72135778:-	-0.226727300918229	4.7788926109047	1.67061652327362	0.196175976607127	0.999941049488455
ENSMUSG00000098793.1	Gm27286	chr5:100429329-100429507:+	-0.554799289924912	-0.338844450573158	1.66750377700398	0.196593216792828	0.999941049488455
ENSMUSG00000056342.12	Usp34	chr11:23486805-23487323:+	-0.211640140912639	7.1745793310546	1.66633712617008	0.196749865338546	0.999941049488455
ENSMUSG00000037348.11	Paqr7	chr4:134497041-134506995:+	0.387680761509332	2.7729171231347	1.66453021811119	0.196992771299018	0.999941049488455
ENSMUSG00000003949.12	Hlf	chr11:90387923-90389590:-	-0.352735119725871	4.31228275235531	1.66322437117792	0.197168537494805	0.999941049488455
ENSMUSG00000021738.4	Atxn7	chr14:14012491-14107296:+	-0.238750183907844	4.64309078661975	1.66285008898152	0.197218949538646	0.999941049488455
ENSMUSG00000026307.8	Scly	chr1:91302797-91309872:+	0.196777898963759	5.98499539139705	1.66100588512127	0.197467565991246	0.999941049488455
ENSMUSG00000017765.12	Slc12a4	chr8:105960460-105966074:-	-0.288766325095612	2.86226690326224	1.65802487359676	0.197870212582303	0.999941049488455
ENSMUSG00000038370.6	Pcp4l1	chr1:171173262-171196268:-	-0.41494106875911	3.11618173347746	1.65776385443388	0.197905514381869	0.999941049488455
ENSMUSG00000022843.12	Clcn2	chr16:20712311-20713668:-	-0.405614179523568	4.42456333390452	1.65656141789591	0.198068234552614	0.999941049488455
ENSMUSG00000034300.12	Fam53c	chr18:34759556-34773738:+	-0.207048376188243	5.84090779298277	1.65494634468714	0.198287041969887	0.999941049488455
ENSMUSG00000020614.9	Fam20a	chr11:109674639-109682979:-	0.212171191689971	6.3890012309382	1.65385659256877	0.198434839997265	0.999941049488455
ENSMUSG00000086382.1	Chrna1os	chr2:73584860-73589208:+	0.344738992775882	1.55421759619615	1.65134555867886	0.198775892275406	0.999941049488455
ENSMUSG00000021061.11	Sptb	chr12:76596130-76710023:-	-0.24111552504482	5.20997964140793	1.65115385571551	0.198801957903703	0.999941049488455
ENSMUSG00000080848.3	Gm9385	chr9:116040593-116041064:-	0.208534630895792	6.82005518745084	1.65113517735129	0.198804497793573	0.999941049488455
ENSMUSG00000036585.11	Fgf1	chr18:38858568-38929157:-	0.291181047097272	4.05262553775595	1.64841980786814	0.199174140202073	0.999941049488455
ENSMUSG00000051586.10	Mical3	chr6:120960012-120966118:-	-0.202178828958777	6.16763859498389	1.6462263388936	0.199473325730502	0.999941049488455
ENSMUSG00000103975.1	RP24-325N3.1	chr1:131932464-131932970:-	-0.360020360379655	2.31986198417792	1.64548623146584	0.199574394209606	0.999941049488455
ENSMUSG00000024014.7	Pim1	chr17:29490812-29496111:+	-0.302664341697834	3.04533204698167	1.64432606209084	0.199732947073193	0.999941049488455
ENSMUSG00000007739.6	Cct4	chr11:23001934-23002855:+	0.215759590522005	7.04571227974402	1.64394890208175	0.199784522962177	0.999941049488455
ENSMUSG00000079019.2	Insl3	chr8:71689214-71690575:+	0.585962854448333	0.587770765531625	1.64087417834491	0.200205569577409	0.999941049488455
ENSMUSG00000006307.12	Kmt2b	chr7:30584281-30585074:-	-0.206550125872566	6.71306908132652	1.63983227086538	0.200348482786929	0.999941049488455
ENSMUSG00000039208.11	Metrnl	chr11:121702763-121715829:+	0.436561261879044	0.8997889137414	1.63962049253352	0.200377546014187	0.999941049488455
ENSMUSG00000044365.11	Cxxc4	chr3:134236820-134258231:+	0.210833504020401	5.67242985966348	1.63947400340321	0.200397652229881	0.999941049488455
ENSMUSG00000023039.12	Krt7	chr15:101412449-101427789:+	0.217355477152637	7.68452041964581	1.63943492439063	0.200403016380387	0.999941049488455
ENSMUSG00000071867.5	Gm6304	chr18:15011246-15011692:+	-0.335685487838541	1.8120006837499	1.63235011482968	0.201378302572517	0.999941049488455
ENSMUSG00000055334.4	Snupn	chr9:56950878-56983206:+	0.286836276088383	3.04755589345891	1.6317248968012	0.20146463700834	0.999941049488455
ENSMUSG00000052253.5	Zfp622	chr15:25984366-25998482:+	0.212610559190943	5.36774424552478	1.62880689951872	0.201868150550352	0.999941049488455
ENSMUSG00000031828.8	Klhl36	chr8:119862305-119876988:+	0.23947586631302	3.77171360650927	1.62703126067259	0.202114159104175	0.999941049488455
ENSMUSG00000028048.7	Gba	chr3:89202940-89208681:+	0.203891210035007	5.23628981864909	1.62512394221356	0.202378804555944	0.999941049488455
ENSMUSG00000035133.8	Arhgap5	chr12:52516077-52567852:+	-0.391691737197932	4.88522341565853	1.62485273449055	0.202416468453585	0.999941049488455
ENSMUSG00000093651.1	Gm5873	chr6:6735427-6736492:-	-0.403239043762389	1.0143647385301	1.62345858493385	0.202610210871351	0.999941049488455
ENSMUSG00000051864.9	Tbc1d22a	chr15:86214459-86498503:+	0.198960881222217	6.73721257777604	1.62296693199323	0.20267858704829	0.999941049488455
ENSMUSG00000097391.4	Mirg	chr12:109747964-109749458:+	-0.442970967825844	4.45695847640751	1.62269861185334	0.202715914882707	0.999941049488455
ENSMUSG00000046364.10	Rpl27a	chr7:109519270-109519938:+	0.200168233136022	6.35174914746278	1.62134681932949	0.202904095076087	0.999941049488455
ENSMUSG00000067288.8	Rps28	chr17:33823586-33824484:-	0.312689339530796	3.25781905475132	1.61952413937621	0.20315815231178	0.999941049488455
ENSMUSG00000048040.8	Arxes2	chrX:135993824-135995355:+	0.246457889458426	4.57485787677086	1.61946506679365	0.203166392506729	0.999941049488455
ENSMUSG00000028698.9	Pik3r3	chr4:116221696-116299841:+	0.272244988337708	4.48393889157792	1.61905853844766	0.203223110927863	0.999941049488455
ENSMUSG00000100865.1	RP23-85E24.2	chr17:70875840-70876312:+	0.311398863435384	2.47350823232329	1.61872679800733	0.203269408837173	0.999941049488455
ENSMUSG00000082536.1	Gm13456	chr2:40555752-40557116:+	0.253042631833135	8.68429785640927	1.61867877122779	0.20327611251495	0.999941049488455
ENSMUSG00000001036.13	Epn2	chr11:61555469-61579670:-	0.209570882774705	5.12123251192245	1.61605743752837	0.203642399108331	0.999941049488455
ENSMUSG00000016255.5	Tubb1	chr2:174450695-174457882:+	-0.285962556764942	3.32843335276691	1.61441423000702	0.203872405839644	0.999941049488455
ENSMUSG00000097180.1	2700038G22Rik	chr5:23850597-23854924:+	0.351360465617254	1.69576545446017	1.61209033835842	0.204198213729506	0.999941049488455
ENSMUSG00000036305.6	Rpl39-ps	chr15:102635038-102635188:+	0.211996467080302	5.50573888983255	1.61190016317495	0.204224903307699	0.999941049488455
ENSMUSG00000033016.11	Nfatc1	chr18:80647435-80708173:-	0.259716187482689	3.68834435358527	1.61053767198382	0.204416238465448	0.999941049488455
ENSMUSG00000042185.9	Nfrkb	chr9:31409427-31410472:+	-0.208292635035644	5.54898691203991	1.61037631278076	0.204438912194274	0.999941049488455
ENSMUSG00000021339.3	Mrs2	chr13:24992483-25020379:-	-0.303246941441238	2.37020286955344	1.60789094079352	0.204788524392658	0.999941049488455
ENSMUSG00000006005.13	Tpr	chr1:150448871-150449791:+	-0.212102679624362	6.48962188768701	1.60646492320553	0.204989437719592	0.999941049488455
ENSMUSG00000041298.11	Katnal1	chr5:148991082-148995215:-	0.267898610908122	4.72458554700155	1.60524592983438	0.205161367510745	0.999941049488455
ENSMUSG00000028749.7	Pla2g2f	chr4:138750533-138757626:-	0.204569702732501	6.90983560471998	1.60522535716888	0.205164270588997	0.999941049488455
ENSMUSG00000026923.11	Notch1	chr2:26498155-26503824:-	-0.197793685477138	6.33544438769061	1.60184499470242	0.205641943956855	0.999941049488455
ENSMUSG00000091537.2	Tma7	chr9:109082063-109082365:-	0.270772413113384	4.28933353866267	1.60028360882244	0.205863023861326	0.999941049488455
ENSMUSG00000066798.3	Zbtb6	chr2:37425503-37443171:-	-0.226798515618958	4.57981192665823	1.60013204337231	0.2058844992667	0.999941049488455
ENSMUSG00000039450.7	Dcxr	chr11:120725455-120727229:-	-0.32312631077042	2.70641249505901	1.59975167069808	0.205938406161742	0.999941049488455
ENSMUSG00000026452.11	Syt2	chr1:134748577-134762593:+	-0.294500330307756	3.21940434801102	1.59916918998479	0.206020988362302	0.999941049488455
ENSMUSG00000057657.3	Rps18-ps3	chr8:107262817-107263248:-	0.381826166294423	1.10241333048794	1.59726899573181	0.206290663617445	0.999941049488455
ENSMUSG00000053182.10	Gm609	chr16:45416755-45492969:-	-0.251953686136907	4.35683601571175	1.59625463989266	0.206434791472235	0.999941049488455
ENSMUSG00000030208.11	Emp1	chr6:135367493-135383173:+	0.378223886184999	2.19507684097042	1.59522564580914	0.206581120775733	0.999941049488455
ENSMUSG00000098104.1	Gm6085	chr1:4687934-4689403:-	0.344407465534071	2.42514446792384	1.59498086580334	0.206615948037946	0.999941049488455
ENSMUSG00000039756.8	Dnttip2	chr3:122274414-122285269:+	0.209403837018029	5.06898777937528	1.59394090545502	0.206763990788817	0.999941049488455
ENSMUSG00000040620.11	Dhx33	chr11:70999116-71004437:-	-0.210695426230952	5.0021112151368	1.59384057461899	0.20677827993393	0.999941049488455
ENSMUSG00000090115.3	Usp49	chr17:47673301-47680728:+	-0.245961978347212	3.84552185800509	1.59355992531144	0.206818256281236	0.999941049488455
ENSMUSG00000029119.5	Man2b2	chr5:36808812-36817684:-	0.21240570651228	5.88942211597043	1.59319175873205	0.206870712640902	0.999941049488455
ENSMUSG00000083328.3	Gm11826	chr4:13482755-13483192:-	0.311845324975188	2.21574990630011	1.59273203901091	0.206936235558632	0.999941049488455
ENSMUSG00000077575.1	Gm24888	chr7:109521280-109521409:+	-0.646289219272812	-1.23414894800677	1.59073524976923	0.207221118594499	0.999941049488455
ENSMUSG00000046709.12	Mapk10	chr5:103208951-103210871:-	-0.232469729523104	4.92875081019392	1.58944805734273	0.207405008747038	0.999941049488455
ENSMUSG00000070348.4	Ccnd1	chr7:144937295-144938197:-	0.208343290015186	6.77723776769357	1.58908567765105	0.207456813617117	0.999941049488455
ENSMUSG00000028953.9	Abcf2	chr5:24565341-24577467:-	0.20147051624369	5.38719754805324	1.58655878138317	0.20781847773621	0.999941049488455
ENSMUSG00000093768.1	Gm20650	chr7:126891622-126897236:+	0.508745510901023	-0.461453274112939	1.58618641533749	0.207871835928543	0.999941049488455
ENSMUSG00000096403.1	Gm9825	chr6:7981829-7983430:-	0.23390097860004	4.74903980711995	1.58574102808196	0.207935678972276	0.999941049488455
ENSMUSG00000039763.9	Dnajc28	chr16:91617102-91619026:-	-0.383350435817094	2.76023183046752	1.58461792879596	0.20809677011633	0.999941049488455
ENSMUSG00000039218.12	Srrm2	chr17:23823525-23824327:+	-0.271368419370134	8.74813709059778	1.58397388343644	0.208189215002676	0.999941049488455
ENSMUSG00000099338.1	2810030D12Rik	chr8:13200820-13207707:+	0.379105367053821	1.44011765762461	1.58267180600199	0.20837626081032	0.999941049488455
ENSMUSG00000022553.11	Maf1	chr15:76353415-76354115:+	-0.205726610146501	6.72645851387246	1.5776791242935	0.209095313867504	0.999941049488455
ENSMUSG00000033022.7	Cdo1	chr18:46713205-46728342:-	0.20834448994693	5.21164156591841	1.57705771692134	0.209185015160191	0.999941049488455
ENSMUSG00000060377.3	Rpl36a-ps1	chr14:98993980-98994300:-	0.466458194845815	0.0259598185880983	1.57624791314524	0.209301980188341	0.999941049488455
ENSMUSG00000030246.7	Ldhb	chr6:142495568-142507805:-	-0.295947092595777	2.82813162262011	1.57551533625983	0.209407857557915	0.999941049488455
ENSMUSG00000039704.6	Lmbrd2	chr15:9140621-9198318:+	-0.480414905840119	2.54854217925746	1.57533834590093	0.209433447008656	0.999941049488455
ENSMUSG00000044268.4	Gm4895	chr10:22153280-22154416:-	-0.422889418464495	2.24689373318382	1.57417816703873	0.209601278586689	0.999941049488455
ENSMUSG00000021591.7	Glrx	chr13:75839868-75850151:+	0.355660862083332	3.29739317276625	1.57387802889388	0.209644722522374	0.999941049488455
ENSMUSG00000033904.11	Ccp110	chr7:118730251-118732462:+	-0.2446741181392	4.26481489408058	1.57320542635802	0.209742118090795	0.999941049488455
ENSMUSG00000064030.10	Wibg	chr10:128748455-128766568:+	-0.282833869480869	3.68708595855275	1.57215900164663	0.209893751178568	0.999941049488455
ENSMUSG00000032525.10	Nktr	chr9:121752527-121754356:+	-0.249475136418874	7.26844534305254	1.5718982748179	0.209931552230093	0.999941049488455
ENSMUSG00000030094.7	Xpc	chr6:91492273-91515884:-	-0.2467551140753	3.85814899433862	1.56525008913827	0.210898158967603	0.999941049488455
ENSMUSG00000030655.10	Smg1	chr7:118203765-118243349:-	-0.204714221622499	6.5822821904612	1.56333295154833	0.211177878615879	0.999941049488455
ENSMUSG00000058173.7	Smco4	chr9:15520846-15545257:+	0.289605282415288	2.58128011645979	1.5629787390385	0.211229608063935	0.999941049488455
ENSMUSG00000091086.1	Gm5428	chr10:111125851-111126738:+	0.221653860368244	5.12562964276974	1.56143265281887	0.211455575598855	0.999941049488455
ENSMUSG00000018166.8	Erbb3	chr10:128567523-128589652:-	-0.28347923501046	3.05811663174104	1.56119358762633	0.211490541648835	0.999941049488455
ENSMUSG00000036782.9	Klhl13	chrX:23248225-23365053:-	-0.219968670615947	5.36405260660668	1.56079914791722	0.211548248011057	0.999941049488455
ENSMUSG00000070733.9	Fryl	chr5:73193828-73256618:-	-0.206222747192878	6.21341930655012	1.55934007138524	0.211761872664941	0.999941049488455
ENSMUSG00000022678.12	Nde1	chr16:14183573-14190520:+	0.322567539483608	2.15546759828261	1.55924146206323	0.211776319369698	0.999941049488455
ENSMUSG00000102367.1	Kiss1	chr1:133327212-133329722:+	0.449915963223912	1.10381800989283	1.55828154217996	0.211917013012018	0.999941049488455
ENSMUSG00000074063.5	Osgin1	chr8:119437189-119445057:+	0.323629722006188	3.15640182429494	1.55578821623614	0.212282973520324	0.999941049488455
ENSMUSG00000032523.6	Hhatl	chr9:121784022-121791036:-	0.228439621572448	5.87357930750394	1.55503410698535	0.212393806368902	0.999941049488455
ENSMUSG00000020435.13	Osbp2	chr11:3724402-3863903:-	0.246180742510868	3.94671516109484	1.55335793691257	0.212640402306828	0.999941049488455
ENSMUSG00000075391.6	Gm13443	chr2:35340409-35340963:+	0.212866898230696	4.70636019352401	1.55301914305984	0.212690286493348	0.999941049488455
ENSMUSG00000028017.3	Egf	chr3:129677575-129755322:-	0.244827648332341	4.34141900182443	1.5529567876465	0.212699469251181	0.999941049488455
ENSMUSG00000050714.8	Zbtb26	chr2:37435018-37443120:-	-0.30208282703023	2.84445660427469	1.55122857149249	0.212954162073208	0.999941049488455
ENSMUSG00000022723.11	Crybg3	chr16:59544071-59553970:-	-0.226003762497476	4.14164889981623	1.55115758246182	0.21296463169724	0.999941049488455
ENSMUSG00000029121.11	Crmp1	chr5:37245792-37292132:+	0.197947310038073	5.2182089783729	1.55104376066031	0.212981419671587	0.999941049488455
ENSMUSG00000034297.10	Med13	chr11:86331006-86332183:-	-0.260053666321753	6.57449010621121	1.55081216985398	0.213015582658882	0.999941049488455
ENSMUSG00000033417.11	Cacul1	chr19:60524696-60581023:-	-0.226742920301804	5.23715609801632	1.550237355397	0.213100404213116	0.999941049488455
ENSMUSG00000030735.5	Gm9755	chr8:67514000-67515606:-	0.232064053905861	4.12925048374556	1.54881375869843	0.21331064767503	0.999941049488455
ENSMUSG00000082575.1	Gm13050	chr4:143242024-143243368:-	0.287505045584909	3.01026356942632	1.54835400245297	0.213378599264918	0.999941049488455
ENSMUSG00000020941.7	Map3k14	chr11:103239334-103240134:-	-0.238768464384941	4.16292067924135	1.54764396511547	0.213483592717394	0.999941049488455
ENSMUSG00000034614.10	Pik3ip1	chr11:3334381-3342005:+	-0.223685028850852	4.8322461184493	1.54411334289621	0.21400657928099	0.999941049488455
ENSMUSG00000033253.14	Szt2	chr4:118389133-118389933:-	-0.244174596823229	6.07255942394332	1.5424744793149	0.21424985937635	0.999941049488455
ENSMUSG00000023052.7	Npff	chr15:102523846-102524942:-	-0.589605572856652	0.858794229306196	1.54242310912461	0.21425749030447	0.999941049488455
ENSMUSG00000056501.3	Cebpb	chr2:167688915-167690418:+	-0.292508684951905	3.73333889999669	1.54205919261634	0.214311558549152	0.999941049488455
ENSMUSG00000057036.7	Gm7536	chr3:24333068-24333511:+	0.2149036718164	7.32950087550016	1.54136661596266	0.214414501701684	0.999941049488455
ENSMUSG00000029270.6	Fam69a	chr5:107914398-107972998:-	0.231653506537606	3.86253777123555	1.54065591255684	0.214520200297948	0.999941049488455
ENSMUSG00000080832.4	M6pr-ps	chr3:99500550-99501379:+	-0.427815286444415	1.0547394432159	1.54048762842052	0.214545237244789	0.999941049488455
ENSMUSG00000020432.8	Tcn2	chr11:3917192-3931804:-	0.221997796861955	5.04208641755878	1.5400625872917	0.214608489408541	0.999941049488455
ENSMUSG00000031167.12	Rbm3	chrX:8144474-8145759:-	-0.254437479357435	4.76391776011598	1.53936000810875	0.214713091807101	0.999941049488455
ENSMUSG00000086533.1	Mypopos	chr7:18993553-19001222:-	0.537363359994384	0.114924264186871	1.53897220779406	0.214770854815747	0.999941049488455
ENSMUSG00000081629.1	Eif3s6-ps1	chr11:9737152-9737621:-	0.330408810040013	2.36924644362742	1.53573469183033	0.215253805994375	0.999941049488455
ENSMUSG00000087394.1	Gm12945	chr4:126323599-126325237:+	-0.510750167662859	0.573679350344024	1.53386857440575	0.215532767978851	0.999941049488455
ENSMUSG00000002981.9	Clptm1	chr7:19631581-19665030:-	0.194056834911386	6.21028450705761	1.53155452010949	0.215879288851286	0.999941049488455
ENSMUSG00000022022.2	Mtrf1	chr14:79397772-79423650:+	0.286732104342755	2.52282658730826	1.5259623261212	0.216719440525478	0.999941049488455
ENSMUSG00000030255.9	Sspn	chr6:145953429-145965223:+	-0.291684690806062	2.54117194448976	1.52425296721326	0.216977025310172	0.999941049488455
ENSMUSG00000029173.8	Sepsecs	chr5:52656343-52669615:-	-0.194968755494651	5.70134991592422	1.52377212624917	0.217049549375081	0.999941049488455
ENSMUSG00000039357.1	Fut11	chr14:20694968-20700197:+	-0.262009630597973	3.37473399680733	1.52212916034849	0.217297571951795	0.999941049488455
ENSMUSG00000058298.7	Mcm9	chr10:53536329-53630439:-	-0.231542033222762	3.95448894117769	1.51968801748571	0.21766671160466	0.999941049488455
ENSMUSG00000039063.5	Echdc3	chr2:6206006-6212979:-	0.310239742774808	2.41613219589348	1.51879892693173	0.217801341918166	0.999941049488455
ENSMUSG00000048978.9	Nrsn1	chr13:25270035-25270502:-	0.256960644629034	3.62537153187961	1.51868370320721	0.217818796907404	0.999941049488455
ENSMUSG00000037692.10	Ahdc1	chr4:133066249-133072063:+	-0.203863860574182	5.83652618987272	1.51586007007815	0.218247064641594	0.999941049488455
ENSMUSG00000048000.11	Gigyf2	chr1:87443328-87449208:+	-0.194853661320542	5.5873197293598	1.51404134772973	0.218523446737283	0.999941049488455
ENSMUSG00000072915.3	Gm12258	chr11:58859433-58861956:+	-0.235857376885615	4.17482901403275	1.51342373510853	0.218617397176762	0.999941049488455
ENSMUSG00000030084.7	Plxna1	chr6:89319015-89357717:-	-0.247552859546409	4.70893568838623	1.51119272820124	0.218957176811014	0.999941049488455
ENSMUSG00000038633.5	Degs1	chr1:182279004-182282224:-	0.245995909486708	5.77414212419157	1.50678732254991	0.219629967674474	0.999941049488455
ENSMUSG00000022565.11	Plec	chr15:76230735-76232574:-	-0.199926489593624	5.97632707987288	1.50650439624213	0.219673260289201	0.999941049488455
ENSMUSG00000029552.15	Tes	chr6:17065224-17105828:+	0.279562587564812	4.26316804517504	1.50421476814027	0.220023988172039	0.999941049488455
ENSMUSG00000012848.10	Rps5	chr7:12926038-12926684:+	0.203883317401328	8.85176892294866	1.50083024068218	0.220543660017252	0.999941049488455
ENSMUSG00000016554.8	Eif3d	chr15:77958998-77970824:-	0.199237671055752	6.75885649810621	1.50051716479747	0.220591804818007	0.999941049488455
ENSMUSG00000063838.6	Cdc42ep5	chr7:4151776-4164442:-	0.326134724277694	2.11515089165867	1.50047461672538	0.220598348828761	0.999941049488455
ENSMUSG00000003363.11	Pld3	chr7:27542816-27553151:-	0.222238730556855	7.70836152302088	1.50034960530184	0.220617577272506	0.999941049488455
ENSMUSG00000047215.10	Rpl9	chr5:65390406-65391395:-	-0.267344574652285	4.4145213378703	1.49998772228118	0.220673251056958	0.999941049488455
ENSMUSG00000096146.1	Kcnj11	chr7:46098725-46099897:-	-0.215329876352857	6.25430888270454	1.49877096467867	0.220860565950401	0.999941049488455
ENSMUSG00000022263.9	Trio	chr15:27730652-28025848:-	-0.210673218306743	5.60976698886427	1.49808106704181	0.220966857320118	0.999941049488455
ENSMUSG00000013089.11	Etv5	chr16:22412924-22439570:-	0.385608724855796	2.60415304332586	1.49791338563004	0.220992700950364	0.999941049488455
ENSMUSG00000032855.5	Pkd1	chr17:24549950-24596514:+	-0.206667665527617	7.39000323236732	1.49754649232338	0.221049260400334	0.999941049488455
ENSMUSG00000019806.9	Aig1	chr10:13829295-13868829:-	0.207761297987762	5.30615655043397	1.4973388608363	0.221081276073085	0.999941049488455
ENSMUSG00000025362.5	Rps26	chr10:128624530-128626506:-	0.193618277092501	6.55138590795622	1.4972717032437	0.22109163260377	0.999941049488455
ENSMUSG00000031919.5	Tmed6	chr8:107061484-107065644:-	0.426895946161802	1.11533431810612	1.49671265046063	0.221177867967304	0.999941049488455
ENSMUSG00000040651.8	Fam208a	chr14:27428847-27483552:+	-0.195645884052752	5.52487681029815	1.49438994877379	0.221536581776057	0.999941049488455
ENSMUSG00000026234.8	Ncl	chr1:86357312-86358969:-	0.199948430447939	8.07778404148266	1.49386033625851	0.221618471549683	0.999941049488455
ENSMUSG00000058006.8	Mdn1	chr4:32762865-32765217:+	-0.232673314143993	5.23105124510263	1.49242282268671	0.221840925429591	0.999941049488455
ENSMUSG00000086567.1	Gm2830	chr13:54499705-54500089:-	0.378817351103422	1.08890918918092	1.49210581423552	0.221890018133305	0.999941049488455
ENSMUSG00000035852.6	Misp	chr10:79822627-79830452:+	0.24368790500532	3.98081954139406	1.49164983991304	0.221960654226737	0.999941049488455
ENSMUSG00000028405.9	Aco1	chr4:40190530-40196404:+	0.203638156255429	4.97360430230698	1.490019402033	0.222213449533881	0.999941049488455
ENSMUSG00000087026.3	A230103J11Rik	chr8:85053189-85060443:-	-0.262011009054314	3.32924468582813	1.48861510636803	0.222431458276876	0.999941049488455
ENSMUSG00000097334.1	2700012I20Rik	chr9:57075216-57076013:-	-0.504651852540119	-0.430724785072791	1.48857726156988	0.222437337003355	0.999941049488455
ENSMUSG00000030785.7	Cox6a2	chr7:128205436-128206366:-	0.605962307399849	0.73665508756176	1.48698529822254	0.22268479758407	0.999941049488455
ENSMUSG00000034467.6	Dynlrb2	chr8:116505015-116515896:+	0.342448519062928	2.55194881435881	1.48620230909523	0.222806629172209	0.999941049488455
ENSMUSG00000055737.8	Ghr	chr15:3543837-3583187:-	0.190630654122991	5.72526308037002	1.4860369556349	0.222832368054894	0.999941049488455
ENSMUSG00000086725.1	A630052C17Rik	chr11:29170909-29173558:-	-0.356883813144953	2.32169812771896	1.4844518866669	0.223079280271595	0.999941049488455
ENSMUSG00000061665.6	Cd2ap	chr17:42792951-42876424:-	-0.188749723347107	6.22428592344074	1.48318518671296	0.223276834509292	0.999941049488455
ENSMUSG00000046434.11	Hnrnpa1	chr15:103240432-103244955:+	-0.212682278363855	4.6466590973054	1.48194027211386	0.223471195322072	0.999941049488455
ENSMUSG00000047193.11	Dync2h1	chr9:7149475-7176965:-	-0.21574444438913	5.84245807819262	1.48189769545604	0.223477846135787	0.999941049488455
ENSMUSG00000028456.13	Unc13b	chr4:43256830-43261749:+	-0.261705641801782	5.47620473274232	1.48104384878353	0.223611273876951	0.999941049488455
ENSMUSG00000085655.1	Gm15952	chr3:35933057-35938048:+	-0.409105229994932	0.652424921618858	1.48040267222649	0.223711531126922	0.999941049488455
ENSMUSG00000047030.11	Spata2	chr2:167485513-167492878:-	-0.260192031579103	3.53662704267023	1.47881794777332	0.223959556948314	0.999941049488455
ENSMUSG00000036822.6	Topors	chr4:40259601-40269850:-	-0.203660209802922	5.09734360100377	1.47782417447972	0.22411526091695	0.999941049488455
ENSMUSG00000033318.6	Gstt2	chr10:75831845-75834881:-	0.227582954724594	4.26008443247521	1.47746131254317	0.224172146303623	0.999941049488455
ENSMUSG00000086970.1	Bcas1os1	chr2:170405181-170407175:+	-0.371116932907554	1.24533082483868	1.4765748012343	0.224311196325311	0.999941049488455
ENSMUSG00000024948.10	Map4k2	chr19:6352775-6353633:+	-0.263314121855815	5.80178009043494	1.47620348173648	0.224369468814872	0.999941049488455
ENSMUSG00000056832.10	Ttc26	chr6:38391507-38395480:+	-0.227333186306443	3.951574942276	1.47540964562139	0.224494109230114	0.999941049488455
ENSMUSG00000026987.12	Baz2b	chr2:60206594-60209748:-	-0.20833236563017	5.82285368730733	1.47399384690879	0.224716610298199	0.999941049488455
ENSMUSG00000081159.1	Gm6023	chrX:36213524-36214129:-	0.48730957885817	-0.112515245569466	1.47371239786625	0.22476087317132	0.999941049488455
ENSMUSG00000031010.13	Usp9x	chrX:13160857-13169898:+	-0.353154537161462	6.24318744107547	1.47348186771438	0.224797135932309	0.999941049488455
ENSMUSG00000037857.12	Nufip2	chr11:77687601-77691718:+	-0.194868972044822	5.55953350523687	1.47301415361588	0.224870729669631	0.999941049488455
ENSMUSG00000085939.3	Cd63-ps	chr18:50134795-50135511:+	0.206045557402628	5.58172909635114	1.47110468583611	0.22517148002573	0.999941049488455
ENSMUSG00000041841.7	Rpl37	chr15:5116613-5119140:+	0.247536364507465	4.88263469868615	1.47068481492948	0.225237676417248	0.999941049488455
ENSMUSG00000029759.5	Pon3	chr6:5254580-5255567:-	0.32207329405624	2.8191324076603	1.46982480661283	0.225373337303285	0.999941049488455
ENSMUSG00000026080.9	Chst10	chr1:38890633-38898010:-	-0.223106821706621	4.52538570769591	1.46887442472423	0.225523368110402	0.999941049488455
ENSMUSG00000026003.5	Acadl	chr1:66845299-66858331:-	0.227248232553647	5.42031460856526	1.46804431363149	0.225654510600944	0.999941049488455
ENSMUSG00000038538.13	Ubn2	chr6:38491004-38524825:+	-0.198215740068645	5.95379996746822	1.4672588512966	0.225778683684266	0.999941049488455
ENSMUSG00000028128.9	F3	chr3:121723537-121735052:+	-0.248115739071061	4.27606003782678	1.46677728550799	0.225854854575764	0.999941049488455
ENSMUSG00000034714.9	Ttyh2	chr11:114675516-114690603:+	0.293324433829454	3.57429887863058	1.46662435617053	0.225879050380397	0.999941049488455
ENSMUSG00000017390.11	Aldoc	chr11:78325329-78326708:+	-0.225037228607654	4.08446390888145	1.46601393866181	0.22597565894827	0.999941049488455
ENSMUSG00000024983.9	Vti1a	chr19:55316351-55626561:+	0.242435362240906	3.92934779727427	1.46576024615058	0.226015824535083	0.999941049488455
ENSMUSG00000021413.8	Prpf4b	chr13:34875494-34902877:+	-0.22287222147272	5.34880736791064	1.4650724218806	0.226124766685097	0.999941049488455
ENSMUSG00000084416.3	Rpl10a-ps1	chr1:64993951-64994604:-	0.201426369267355	7.58858467533728	1.46429216366448	0.226248425475013	0.999941049488455
ENSMUSG00000020520.10	Galnt10	chr11:57645465-57726911:+	-0.266454175222706	4.42717415203574	1.46288453445923	0.226471718277685	0.999941049488455
ENSMUSG00000042426.5	Dhx29	chr13:112927730-112969431:+	0.229587829627949	3.7816433897839	1.46228668261289	0.226566635838517	0.999941049488455
ENSMUSG00000036957.7	Lrfn3	chr7:30355514-30362772:-	0.199110170890502	5.84793658248823	1.46217288121662	0.226584708856524	0.999941049488455
ENSMUSG00000020538.11	Srebf1	chr11:60206950-60222581:-	-0.212989248652318	5.84569875949808	1.46209816162941	0.226596576159261	0.999941049488455
ENSMUSG00000067058.7	Rps15a-ps5	chr5:105797321-105797713:-	0.222941053829454	4.4631217419997	1.46158240715446	0.226678510983771	0.999941049488455
ENSMUSG00000056895.4	Hist3h2ba	chr11:58948920-58949533:+	-0.218316763114009	5.27158610795681	1.46025331200245	0.226889820467154	0.999941049488455
ENSMUSG00000018217.8	Pmp22	chr11:63133068-63158566:+	-0.355317835245749	2.01320377316205	1.46008386698395	0.226916777109119	0.999941049488455
ENSMUSG00000022253.10	Nadk2	chr15:9102988-9106770:+	-0.25031689942188	3.40559056039736	1.45872458522906	0.227133161626958	0.999941049488455
ENSMUSG00000041215.11	Yeats2	chr16:20141063-20232573:+	-0.238278094830757	4.79611183507216	1.45753717900875	0.227322388170965	0.999941049488455
ENSMUSG00000020900.11	Myh10	chr11:68814362-68816544:+	-0.23444362020759	5.62582969181565	1.45711616739872	0.227389526606649	0.999941049488455
ENSMUSG00000053178.5	Mterf1b	chr5:4192367-4197651:+	-0.378249433960612	1.00750934198413	1.45657029511417	0.227476611979792	0.999941049488455
ENSMUSG00000039824.3	Myl6b	chr10:128494157-128498685:-	-0.393034972752218	1.07159790864744	1.4547612342348	0.227765506075174	0.999941049488455
ENSMUSG00000054083.7	Capn12	chr7:28881656-28893585:+	0.267350690800608	3.18686524861901	1.4544930722699	0.227808367156963	0.999941049488455
ENSMUSG00000022064.9	Pibf1	chr14:99099433-99254493:+	-0.251646454877188	3.14475717033068	1.45437766961322	0.227826815273399	0.999941049488455
ENSMUSG00000032527.9	Pccb	chr9:101023219-101034881:-	0.185750643397236	6.23805070527477	1.45402230559765	0.227883634580499	0.999941049488455
ENSMUSG00000021913.7	Ogdhl	chr14:32322019-32347820:+	0.195604157004205	5.95728833576308	1.45337193220187	0.227987667205596	0.999941049488455
ENSMUSG00000033684.10	Qsox1	chr1:155801447-155812838:-	0.185993438831985	6.97581338525087	1.4532489169716	0.228007350935932	0.999941049488455
ENSMUSG00000043993.6	2900052L18Rik	chr11:120229802-120231585:-	0.26451414135844	2.96074786262907	1.45266745296186	0.22810041895957	0.999941049488455
ENSMUSG00000062901.2	Klhl24	chr16:20097554-20127744:+	-0.301309839788541	4.94648900533037	1.44741778321884	0.228942743368657	0.999941049488455
ENSMUSG00000002266.11	Zim1	chr7:6676007-6688811:-	-0.238815841454919	4.21704421087497	1.4473066349045	0.228960617857118	0.999941049488455
ENSMUSG00000014353.10	Tmem87b	chr2:128849960-128851411:+	-0.19003929120509	5.42552575415834	1.44674599780388	0.229050803191215	0.999941049488455
ENSMUSG00000043940.10	Wdfy3	chr5:101935081-101937676:-	-0.222476908748116	5.4463144569351	1.44600339246762	0.229170326183995	0.999941049488455
ENSMUSG00000037703.10	Lzts3	chr2:130632842-130642803:-	-0.245509402378224	4.02223381484635	1.44447041252606	0.229417298259641	0.999941049488455
ENSMUSG00000038696.10	Mapkap1	chr2:34619582-34623919:+	-0.231185386732922	3.66517359847135	1.44276473306212	0.229692470033784	0.999941049488455
ENSMUSG00000042734.5	Ttc9	chr12:81631369-81664941:+	-0.320735698715043	2.95856357588171	1.44106260852845	0.229967464682365	0.999941049488455
ENSMUSG00000026131.13	Dst	chr1:34294446-34306651:+	-0.225374147544663	8.13111896881847	1.43977556937514	0.230175661644533	0.999941049488455
ENSMUSG00000085711.4	Gm15163	chrX:157016229-157017530:-	0.388036934724706	2.35835063648197	1.43871356975576	0.230347626286337	0.999941049488455
ENSMUSG00000030207.11	8430419L09Rik	chr6:135232855-135234163:+	-0.185696022384425	6.11851771454533	1.43807903409568	0.230450447574255	0.999941049488455
ENSMUSG00000040649.11	Rimklb	chr6:122459226-122472554:-	0.334976463572808	2.99613831063842	1.43761069975854	0.230526372785438	0.999941049488455
ENSMUSG00000046201.8	Scaf8	chr17:3114972-3198855:+	-0.190162236908687	6.0272031962941	1.43724370766443	0.230585889711901	0.999941049488455
ENSMUSG00000100192.1	Gm29587	chr12:74222498-74235140:-	-0.735509547877197	-1.23827745301205	1.43628966074929	0.230740698912267	0.999941049488455
ENSMUSG00000066149.7	Cdc26	chr4:62400832-62405514:-	0.24386122741326	5.03821548913965	1.43398424689306	0.231115306313721	0.999941049488455
ENSMUSG00000031400.6	G6pdx	chrX:74427687-74428880:-	0.237753024621703	4.21178971206879	1.43331204198792	0.231224671154094	0.999941049488455
ENSMUSG00000062563.10	Cys1	chr12:24668453-24680719:-	0.417085482768856	4.54401255548833	1.43180364174346	0.231470308634273	0.999941049488455
ENSMUSG00000028030.8	Tbck	chr3:132684144-132796834:+	-0.337082469712842	2.99483327919937	1.4316291712009	0.23149874083062	0.999941049488455
ENSMUSG00000056718.2	Gm13199	chr2:5862081-5862923:-	-0.48810681479432	0.582009782384615	1.42859561415213	0.231993771775594	0.999941049488455
ENSMUSG00000037949.7	Ano10	chr9:122175879-122294374:-	0.215505537640049	4.56336810560801	1.42664752676548	0.232312344016868	0.999941049488455
ENSMUSG00000092286.1	Dtnbos	chr12:3752543-3762146:-	-0.383005034424926	0.708076271326924	1.4254534377073	0.232507875381842	0.999941049488455
ENSMUSG00000029283.13	Cdc7	chr5:106975238-106979323:+	-0.34841961288621	2.37858858541564	1.42346751416083	0.232833509421032	0.999941049488455
ENSMUSG00000026558.9	Uck2	chr1:167237482-167284707:-	-0.190918336689462	5.62255087301681	1.42147978537677	0.233159991177747	0.999941049488455
ENSMUSG00000083879.4	Gm14038	chr2:134762824-134763630:-	0.339943724914505	1.27462339907124	1.42136680439358	0.233178564754929	0.999941049488455
ENSMUSG00000033065.9	Pfkm	chr15:98108471-98132447:+	0.181572318111711	6.11516861000217	1.4193636730286	0.233508167756079	0.999941049488455
ENSMUSG00000009734.13	Pou6f2	chr13:18148304-18382041:-	-0.212342725287036	4.49439484706902	1.41857423354598	0.23363821982938	0.999941049488455
ENSMUSG00000024978.10	Gpam	chr19:55069734-55099451:-	-0.333848951570938	2.51442178012007	1.41605737698041	0.234053431079293	0.999941049488455
ENSMUSG00000027206.9	Cops2	chr2:125849757-125859063:-	0.187285967932815	5.65757468249873	1.41312997159616	0.234537494332842	0.999941049488455
ENSMUSG00000062380.3	Tubb3	chr8:123411424-123422015:+	0.413750764048192	2.10626629715355	1.4125184581782	0.234638764404711	0.999941049488455
ENSMUSG00000061898.6	Rbak	chr5:143173229-143180730:-	-0.232031102696734	4.11133216646231	1.41220777768584	0.234690235109371	0.999941049488455
ENSMUSG00000089764.1	Gm16580	chr17:26269336-26270379:+	0.263108028288501	4.03853166008271	1.4118284836947	0.234753091588859	0.999941049488455
ENSMUSG00000093798.1	Gm8355	chr10:14745362-14746117:-	0.227962858634752	4.6043306308265	1.41063166588635	0.234951561422352	0.999941049488455
ENSMUSG00000019945.5	1700040L02Rik	chr10:68436280-68525767:-	0.299576976035557	2.68935490600503	1.40895713354319	0.235229592153106	0.999941049488455
ENSMUSG00000090610.2	Gm3571	chr10:93778611-93779772:+	-0.304598818086721	1.56694599974475	1.40783306925183	0.23541644937021	0.999941049488455
ENSMUSG00000031948.9	Kars	chr8:111993444-112011266:-	0.184101884133456	6.34676924972089	1.40702292670496	0.235551233673708	0.999941049488455
ENSMUSG00000064264.10	Zfp428	chr7:24507130-24515680:+	-0.282003317771085	2.53185201339707	1.40520653550085	0.2358537683786	0.999941049488455
ENSMUSG00000024665.7	Fads2	chr19:10064164-10101503:-	-0.274844446106548	3.06975161054996	1.40498767107763	0.235890253778456	0.999941049488455
ENSMUSG00000032009.7	Sesn3	chr9:14276301-14326138:+	-0.273567137552772	4.38459179039507	1.40448254475251	0.235974486047886	0.999941049488455
ENSMUSG00000010517.7	Faf1	chr4:109840785-109925378:+	0.180787635323328	5.84643109902017	1.4042230633109	0.236017770001159	0.999941049488455
ENSMUSG00000031592.9	Pcm1	chr8:41239759-41334086:+	-0.213141783511619	6.23382566499933	1.40384332782773	0.236081130797372	0.999941049488455
ENSMUSG00000098274.3	Rpl24	chr16:55969995-55971435:+	0.289359686732788	3.5263558334194	1.40256583546054	0.236294438190691	0.999941049488455
ENSMUSG00000064208.5	Gm10145	chr10:27936364-27936828:+	-0.505498952763573	-0.429432523660184	1.40198444344683	0.23639159256043	0.999941049488455
ENSMUSG00000024942.12	Capn1	chr19:5988546-6015247:-	0.209993361194762	4.72400638118426	1.40184158464142	0.236415472597887	0.999941049488455
ENSMUSG00000059070.10	Rpl18	chr7:45720155-45720830:+	0.199779031199728	6.95206448018549	1.40175936863804	0.23642921701162	0.999941049488455
ENSMUSG00000091058.1	Gm17538	chr17:77674376-77674702:-	-0.380887416158047	1.56190320462598	1.40120900676215	0.236521248381776	0.999941049488455
ENSMUSG00000018932.5	Map2k3	chr11:60950662-60951821:+	-0.216880621790643	3.98288203717024	1.4002328715436	0.236684584250742	0.999941049488455
ENSMUSG00000001785.7	Pwp1	chr10:85876254-85884487:+	0.205521528374252	4.62699297052187	1.39989733513029	0.236740760835894	0.999941049488455
ENSMUSG00000024151.9	Msh2	chr17:87696541-87717678:+	0.208716059790129	4.7393543307366	1.39950549300472	0.236806384759251	0.999941049488455
ENSMUSG00000033526.12	Ppip5k1	chr2:121350477-121355284:-	-0.207947001967516	5.35001741023355	1.39906614149415	0.236879991556712	0.999941049488455
ENSMUSG00000038766.12	Gabpb2	chr3:95215236-95217694:-	-0.227491404891671	5.33563229113724	1.3977349132123	0.237103188389415	0.999941049488455
ENSMUSG00000025047.8	Pdcd11	chr19:47090766-47131143:+	-0.194411623614831	5.37205494151283	1.39744494596007	0.237151838781194	0.999941049488455
ENSMUSG00000029290.8	Zfp326	chr5:105904914-105907987:+	-0.203844050369951	4.93549901211389	1.39665737886064	0.23728403702363	0.999941049488455
ENSMUSG00000021326.7	Trim27	chr13:21190092-21192475:+	0.185437089939014	5.80836783298089	1.39421196476229	0.237695085498663	0.999941049488455
ENSMUSG00000053965.6	Pde5a	chr3:122729158-122859374:+	0.39045550914489	3.06622349552159	1.39302417520875	0.237895052065011	0.999941049488455
ENSMUSG00000028551.10	Cdkn2c	chr4:109660876-109665372:-	0.273672838655862	3.29247061055861	1.39104995536248	0.238227867333321	0.999941049488455
ENSMUSG00000034220.7	Gpc1	chr1:92856768-92857595:+	-0.296993408431465	3.17610861147717	1.39008605552363	0.238390567451396	0.999941049488455
ENSMUSG00000034640.5	Tiparp	chr3:65546040-65552632:+	-0.237092180487836	4.42860868720561	1.38945008778025	0.238497988575904	0.999941049488455
ENSMUSG00000083621.1	Gm14586	chrX:52772342-52772749:-	0.193656487249892	7.72903410182127	1.38896441176524	0.238580063536825	0.999941049488455
ENSMUSG00000084516.1	Mir1902	chr2:104428861-104428940:-	-0.951806406071182	-2.77169430549386	1.38699021658885	0.238914038256941	0.999941049488455
ENSMUSG00000044285.7	Gm1821	chr14:46084126-46084815:+	-0.222153545314627	4.07982460594688	1.38669104362821	0.238964698878272	0.999941049488455
ENSMUSG00000003518.9	Dusp3	chr11:101980594-101984751:-	0.21488622073652	4.92251542281984	1.38334573631241	0.239532067870384	0.999941049488455
ENSMUSG00000062115.11	Rai1	chr11:60175879-60199197:+	-0.197280019287707	5.88437976861382	1.3829691728908	0.239596035986969	0.999941049488455
ENSMUSG00000070372.7	Capza1	chr3:104842322-104864373:-	0.284739643239846	2.95384139942175	1.38285250212598	0.239615859460168	0.999941049488455
ENSMUSG00000039474.9	Wfs1	chr5:36968501-36976956:-	0.213237694374925	5.32220000041611	1.38241402877097	0.239690378075618	0.999941049488455
ENSMUSG00000044501.13	Zfp758	chr17:22361522-22377281:+	-0.348056545886436	3.27314123916031	1.38108951851261	0.239915649872542	0.999941049488455
ENSMUSG00000056076.9	Eif3b	chr5:140419305-140443358:+	0.189174908970703	6.97052613135968	1.38058852268794	0.24000092596028	0.999941049488455
ENSMUSG00000091623.1	Gm17092	chr5:99977686-99978858:+	-0.308635607486242	2.02219941814395	1.38033746632304	0.240043672915691	0.999941049488455
ENSMUSG00000022241.5	Tars	chr15:11383663-11399658:-	0.190242236869161	5.24013388854737	1.37960273750917	0.24016882716763	0.999941049488455
ENSMUSG00000026411.13	Tmem9	chr1:136033254-136034780:+	0.200454732254962	5.20674971404173	1.37913275638197	0.240248925699221	0.999941049488455
ENSMUSG00000024548.11	Setbp1	chr18:78750380-79109391:-	-0.23148011163821	4.50621238318767	1.37894308417214	0.240281260589144	0.999941049488455
ENSMUSG00000054640.10	Slc8a1	chr17:81388691-81649607:-	-0.474551246982606	2.69463867400788	1.3775581075566	0.24051752871305	0.999941049488455
ENSMUSG00000021991.8	Cacna2d3	chr14:28904943-29721864:-	-0.336285229410535	2.64872015309978	1.37744212871902	0.240537326773467	0.999941049488455
ENSMUSG00000085612.1	Gm15868	chr16:14311841-14314014:+	-0.541941835343884	-0.658564522190369	1.37659885746057	0.24068133621777	0.999941049488455
ENSMUSG00000005580.7	Adcy9	chr16:4287545-4419587:-	-0.33597261469666	3.88048699427452	1.37658293755681	0.2406840559437	0.999941049488455
ENSMUSG00000038593.14	Tctn1	chr5:122252324-122264415:-	-0.226736246640861	3.81798688215693	1.37599827011302	0.240783965309875	0.999941049488455
ENSMUSG00000042308.10	Setd1a	chr7:127778577-127781903:+	-0.192501268479372	6.0252731866363	1.37512121031794	0.240933933984199	0.999941049488455
ENSMUSG00000045284.5	Dcaf12l1	chrX:44786570-44790161:-	0.322380348287889	3.54217598726954	1.37502466691345	0.240950448905683	0.999941049488455
ENSMUSG00000003429.10	Rps11	chr7:45122388-45124389:-	0.198178429288186	7.76648825993288	1.37451155161294	0.241038246619867	0.999941049488455
ENSMUSG00000097412.1	1810014B01Rik	chr10:86685601-86694806:+	0.216764142391046	6.37623404503727	1.37352070347837	0.241207898022101	0.999941049488455
ENSMUSG00000097787.1	2700046G09Rik	chr19:32389216-32391184:+	0.269472755316279	2.59215110951192	1.37331836551809	0.241242559857977	0.999941049488455
ENSMUSG00000098711.1	Gm28030	chr5:100429101-100429238:+	-0.483360836959254	-0.0736488459969439	1.37319157438149	0.241264283110144	0.999941049488455
ENSMUSG00000073007.6	Fam46d	chrX:107816572-107872909:+	-0.297323009838436	2.88949351117449	1.37000298253488	0.241811371264434	0.999941049488455
ENSMUSG00000028173.6	Wls	chr3:159839737-159935833:+	0.213922891383503	6.06748205934257	1.36991453174333	0.241826568873858	0.999941049488455
ENSMUSG00000001827.7	Folr1	chr7:101868465-101870101:-	0.186965189213884	5.8672139602345	1.36929183951135	0.241933592728614	0.999941049488455
ENSMUSG00000028410.9	Dnaja1	chr4:40724049-40732263:+	-0.188772535409933	6.09466140633536	1.36821052258473	0.242119578745119	0.999941049488455
ENSMUSG00000039239.10	Tgfb2	chr1:186690724-186704333:-	-0.305550875478173	2.96434438169552	1.36794587002413	0.242165125380569	0.999941049488455
ENSMUSG00000020169.4	Best3	chr10:116986314-117025040:+	-0.353434758175978	1.76488135557265	1.36577727130123	0.242538733980489	0.999941049488455
ENSMUSG00000053173.11	Rpl18-ps2	chr6:128313539-128313960:+	0.188687567180922	6.17768797742451	1.36551673175052	0.242583667250011	0.999941049488455
ENSMUSG00000076036.1	Gm22133	chr7:45458089-45458197:-	0.257318807579632	4.75637581805558	1.3644213577335	0.242772689034843	0.999941049488455
ENSMUSG00000024483.14	Ankhd1	chr18:36655510-36658810:+	-0.188880245206591	6.31384999790334	1.36433720651968	0.242787217900094	0.999941049488455
ENSMUSG00000040093.11	Bmf	chr2:118546909-118549675:-	-0.276909363453352	3.02968782608039	1.36417290566649	0.242815587804838	0.999941049488455
ENSMUSG00000034245.6	Hdac11	chr6:91171764-91173283:+	0.17925079998351	6.88939242016321	1.36382436245091	0.24287578429833	0.999941049488455
ENSMUSG00000030760.10	Acer3	chr7:98251890-98309506:-	-0.292586510777393	2.20688235885455	1.36356276234499	0.242920976894705	0.999941049488455
ENSMUSG00000102349.1	RP24-458F14.4	chr19:5801941-5802393:+	-0.259377558609081	5.39325189251392	1.36219216946856	0.243157920549945	0.999941049488455
ENSMUSG00000025375.11	Aatk	chr11:120016738-120020168:-	-0.194644446510281	6.79658618362236	1.36206418595949	0.243180060300095	0.999941049488455
ENSMUSG00000040957.10	Cables1	chr18:11839274-11945627:+	-0.379043978306554	1.86934172722537	1.36157620090088	0.24326449893672	0.999941049488455
ENSMUSG00000066196.7	Spag8	chr4:43651676-43653594:-	-0.382076167772193	2.1416611989482	1.36141690483869	0.243292070514126	0.999941049488455
ENSMUSG00000097956.1	Gm26951	chr6:128313337-128313997:-	0.188182135252297	6.17748169454446	1.3585637371249	0.243786553624983	0.999941049488455
ENSMUSG00000031374.9	Zfp92	chrX:73411560-73428385:+	0.247065544737522	3.39109932181402	1.35835290372389	0.243823141808259	0.999941049488455
ENSMUSG00000033565.12	Rbfox2	chr15:77078991-77153812:-	-0.186512530253917	6.31427500420962	1.35820132429296	0.24384945115224	0.999941049488455
ENSMUSG00000052142.11	Rasal3	chr17:32398800-32403581:-	-0.304854797442854	2.41130582527594	1.3566588991398	0.244117363830467	0.999941049488455
ENSMUSG00000034686.7	Prr7	chr13:55464267-55473155:+	-0.28387113884342	2.62641535099176	1.35534121950089	0.244346523616126	0.999941049488455
ENSMUSG00000017009.3	Sdc4	chr2:164425900-164443887:-	0.188653644783491	6.42441218962482	1.35444596453216	0.244502368597396	0.999941049488455
ENSMUSG00000053604.5	Rpia	chr6:70782080-70792003:-	-0.199746729638049	4.73093314891061	1.35340930880707	0.244682980038937	0.999941049488455
ENSMUSG00000019143.11	Hars2	chr18:36790013-36791453:+	-0.223985978351702	5.24394482704943	1.35194090907148	0.244939090894275	0.999941049488455
ENSMUSG00000055125.6	M5C1000I18Rik	chr9:67758713-67760230:-	0.246766498793232	5.67639545749777	1.35090742699487	0.245119541840968	0.999941049488455
ENSMUSG00000029176.9	Anapc4	chr5:52865613-52866734:+	0.177547184299906	5.80867370650695	1.34950158144886	0.245365269901554	0.999941049488455
ENSMUSG00000057440.7	Mpp7	chr18:7347962-7626863:-	-0.252264017728999	3.37633497440096	1.34782478093335	0.245658751771644	0.999941049488455
ENSMUSG00000024078.6	Ttc27	chr17:74717750-74863570:+	0.21753008794539	3.95098133005715	1.3476472647921	0.245689846612477	0.999941049488455
ENSMUSG00000102725.1	RP24-492O4.4	chr5:124004648-124006151:+	-0.350256991345846	1.14959472901353	1.34718479696731	0.245770877960589	0.999941049488455
ENSMUSG00000034401.12	Spata6	chr4:111822263-111828202:+	0.280320001130317	3.26963899232044	1.34708441621209	0.245788470497276	0.999941049488455
ENSMUSG00000022892.10	App	chr16:84954440-85173707:-	0.230476018517268	7.85095478482177	1.34690964976081	0.245819103398133	0.999941049488455
ENSMUSG00000041444.10	Arhgap32	chr9:32245164-32249464:+	-0.215967253728354	5.26805502926432	1.3467683186284	0.245843879198685	0.999941049488455
ENSMUSG00000083022.1	Rps15a-ps6	chr11:6172644-6173036:-	0.344197643025602	1.04860353518409	1.34570809526888	0.246029837079062	0.999941049488455
ENSMUSG00000054793.7	Cadm4	chr7:24482023-24504539:+	-0.279238065202904	2.70055722210421	1.3450343769342	0.246148093224673	0.999941049488455
ENSMUSG00000029287.10	Tgfbr3	chr5:107147980-107289595:-	-0.330085589068389	2.91640901046046	1.34448307048392	0.246244914391798	0.999941049488455
ENSMUSG00000025025.9	Mxi1	chr19:53330446-53375810:+	-0.205481455361377	4.68765774588599	1.34408936874315	0.246314085301415	0.999941049488455
ENSMUSG00000036202.11	Rif1	chr2:52112133-52122381:+	-0.206313394692015	5.04722787057432	1.34386142970075	0.246354143607137	0.999941049488455
ENSMUSG00000021692.8	Dimt1	chr13:106947129-106960224:+	-0.273372959334766	2.77895958460665	1.34366582210684	0.246388526290928	0.999941049488455
ENSMUSG00000027829.11	Ccnl1	chr3:65951434-65957653:-	-0.257684420585516	6.10499815426793	1.34270587354824	0.246557345122214	0.999941049488455
ENSMUSG00000063889.12	Crem	chr18:3318700-3337063:-	0.204874866766229	4.25602982506847	1.34234314103602	0.246621172932894	0.999941049488455
ENSMUSG00000066595.5	Mfsd7b	chr1:191024909-191026124:-	-0.217847533153557	4.00427041450821	1.34226510983565	0.246634906243858	0.999941049488455
ENSMUSG00000038058.10	Nod1	chr6:54923942-54971661:-	-0.194449116309528	5.31239996609483	1.34118422703187	0.246825235339106	0.999941049488455
ENSMUSG00000094410.3	Zbed6	chr1:133619940-133661318:-	-0.192320823927565	7.69755295076709	1.34009280375579	0.247017602749611	0.999941049488455
ENSMUSG00000033917.10	Gde1	chr7:118691583-118705380:-	0.177457068832133	6.47814802673449	1.33971213615467	0.247084739955908	0.999941049488455
ENSMUSG00000031290.10	Lrch2	chrX:147484680-147503470:-	0.290001598675696	3.2524678999816	1.33909212973401	0.24719413642108	0.999941049488455
ENSMUSG00000040167.11	Ikzf5	chr7:131396741-131409080:-	-0.230152679859022	4.34544595989896	1.33838476132253	0.247319019762282	0.999941049488455
ENSMUSG00000042156.11	Dzip1	chr14:118876108-118925314:-	0.276035605198888	2.94835160455933	1.33809765714953	0.247369728988823	0.999941049488455
ENSMUSG00000021039.8	Snw1	chr12:87449936-87472299:-	0.178148550058241	5.71481000847372	1.33647490314123	0.247656584095339	0.999941049488455
ENSMUSG00000045039.9	Megf8	chr7:25345981-25365914:+	-0.192426633916942	7.1772126076596	1.33601935811875	0.247737184199852	0.999941049488455
ENSMUSG00000034235.12	Usp54	chr14:20583225-20618354:-	-0.227583082451306	4.2344357899975	1.33520860271926	0.247880711514342	0.999941049488455
ENSMUSG00000081344.5	Gm14303	chr2:172509521-172509691:-	0.20348849376692	6.86243503026231	1.33497269125402	0.247922493828265	0.999941049488455
ENSMUSG00000016427.7	Ndufa1	chrX:37187588-37191163:-	0.196627314790965	5.56879347834149	1.33353082689024	0.248178050093811	0.999941049488455
ENSMUSG00000025791.14	Pgm2	chr4:99955744-99987294:+	0.176070272765999	5.7104163961705	1.33191338585036	0.248465109541337	0.999941049488455
ENSMUSG00000075271.4	Ttc30a1	chr2:75978247-75981967:-	0.292381809674061	2.05721405932452	1.33146627977821	0.248544532547789	0.999941049488455
ENSMUSG00000097451.5	Rian	chr12:109657288-109659130:+	-0.271748319131189	8.23919112991927	1.32965732983234	0.248866188303377	0.999941049488455
ENSMUSG00000021559.9	Dapk1	chr13:60602211-60763185:+	-0.18977104565056	6.3615658233929	1.32886713000489	0.249006856542205	0.999941049488455
ENSMUSG00000087578.1	Ccdc142os	chr6:83107747-83109054:-	-0.313178528618749	2.06874025920181	1.32809274197876	0.249144804556628	0.999941049488455
ENSMUSG00000032068.10	Plet1	chr9:50494527-50501979:+	0.367186317797302	2.87016402468459	1.32764212070097	0.249225120479837	0.999941049488455
ENSMUSG00000017314.8	Mpp2	chr11:102080707-102088455:-	0.212518751422657	6.93529727022559	1.32568145978087	0.249574946068577	0.999941049488455
ENSMUSG00000045100.9	Slc25a26	chr6:94500314-94604648:+	0.260749218444864	2.68258419366893	1.3252775911585	0.249647079974351	0.999941049488455
ENSMUSG00000074622.4	Mafb	chr2:160363703-160367065:-	-0.195555277963112	8.84243008201645	1.32449357641829	0.249787183759639	0.999941049488455
ENSMUSG00000044921.4	Rassf9	chr10:102512222-102546560:+	0.334717544098484	1.99643480833628	1.32419287517309	0.249840944784513	0.999941049488455
ENSMUSG00000022574.6	Naprt	chr15:75890964-75894481:-	0.293800523676413	2.4649543028178	1.32411384546835	0.249855076504811	0.999941049488455
ENSMUSG00000021364.11	Elovl2	chr13:41182499-41220162:-	0.238400104850558	3.82045924290561	1.32394383650307	0.249885480031157	0.999941049488455
ENSMUSG00000030007.6	Cct7	chr6:85451505-85468477:+	0.192371561757415	7.83626975286972	1.32149445274496	0.250324019192488	0.999941049488455
ENSMUSG00000084910.1	C630043F03Rik	chr4:72201348-72215352:+	-0.298049462978837	2.03413933568131	1.31995802658619	0.250599583739063	0.999941049488455
ENSMUSG00000032253.9	Phip	chr9:82955805-82975419:-	-0.212484222351518	6.16182806762204	1.317993596218	0.250952455094171	0.999941049488455
ENSMUSG00000021700.9	Rab3c	chr13:110054187-110280206:-	-0.193146566273652	5.93385710340718	1.31470613891654	0.251544347796624	0.999941049488455
ENSMUSG00000025647.12	Shisa5	chr9:109054911-109057766:+	0.204505640775075	5.19765861312219	1.3146709268937	0.251550696844701	0.999941049488455
ENSMUSG00000027994.10	Ccdc109b	chr3:129926451-129970124:-	0.21956447570584	3.84107167273423	1.31462766886481	0.251558496930278	0.999941049488455
ENSMUSG00000031986.5	Sprtn	chr8:124897886-124903813:+	-0.414887141012065	2.38715606621209	1.31193801086464	0.252044067533813	0.999941049488455
ENSMUSG00000035168.12	Tanc1	chr2:59841740-59845715:+	-0.213335612178692	4.91582338680439	1.31105939931346	0.252202934912968	0.999941049488455
ENSMUSG00000063488.5	Zkscan7	chr9:122888471-122896124:+	-0.285545603164342	3.19007494504403	1.30887946167885	0.252597635160514	0.999941049488455
ENSMUSG00000026207.12	Speg	chr1:75423510-75427623:+	-0.327014066718959	4.0381098681601	1.30871152148069	0.252628073958793	0.999941049488455
ENSMUSG00000036499.8	Eea1	chr10:95940663-96045518:+	-0.203046174112583	4.98573833698556	1.30849344784219	0.252667606064424	0.999941049488455
ENSMUSG00000028478.14	Clta	chr4:44012686-44032846:+	0.193475172707028	7.25381981347536	1.30818994145145	0.252722637967004	0.999941049488455
ENSMUSG00000023908.7	Pkmyt1	chr17:23726336-23736729:+	-0.292261937442756	2.05457072593365	1.30802057034698	0.252753354811098	0.999941049488455
ENSMUSG00000074909.3	Ranbp6	chr19:29808108-29812974:-	-0.20388955972982	4.37484320016998	1.30770857537765	0.252809949683834	0.999941049488455
ENSMUSG00000001946.9	Esam	chr9:37536250-37537492:+	0.214818294528857	4.09046262615022	1.30563649431169	0.253186214122384	0.999941049488455
ENSMUSG00000033257.10	Ttll4	chr1:74695734-74697841:+	-0.252429625600743	4.51823367384946	1.30441097886208	0.253409076816543	0.999941049488455
ENSMUSG00000073436.7	Eme2	chr17:24893748-24895025:-	-0.216367488293003	6.01737896664647	1.302925613794	0.253679517353298	0.999941049488455
ENSMUSG00000052188.6	Gm14964	chr19:6530789-6531788:-	-0.387511889864201	0.372705267012721	1.3027028169509	0.253720112614767	0.999941049488455
ENSMUSG00000031858.11	Mau2	chr8:70016123-70042685:-	-0.233755234113326	6.70068832400311	1.30111808828597	0.254009092895537	0.999941049488455
ENSMUSG00000073987.4	Ggh	chr4:20042052-20066750:+	0.226336640027464	4.61385701222365	1.30079864776449	0.254067392935748	0.999941049488455
ENSMUSG00000056999.10	Ide	chr19:37303650-37337852:-	0.196938779343148	5.20345292148991	1.29992377297176	0.25422714781536	0.999941049488455
ENSMUSG00000091408.3	Gm6728	chr6:136486122-136487186:-	-0.320001895107399	1.28139843441711	1.29942068383062	0.254319069474849	0.999941049488455
ENSMUSG00000047767.12	Atg16l2	chr7:101296895-101302071:-	-0.304320740911322	5.42957169938565	1.2982206947594	0.254538490104281	0.999941049488455
ENSMUSG00000020990.4	Cdkl1	chr12:69746848-69790707:-	0.263012724330081	2.79208258234641	1.29692838593043	0.254775052397025	0.999941049488455
ENSMUSG00000090853.1	Gm17364	chr13:41273803-41273977:-	0.888077756602304	-3.07775361702212	1.2968301099395	0.254793053286964	0.999941049488455
ENSMUSG00000029153.8	Ociad2	chr5:73332128-73338947:-	0.192259176201026	6.47679734685252	1.29405006570663	0.255302914548486	0.999941049488455
ENSMUSG00000092509.1	Gm20394	chr11:100349696-100350889:-	-0.457888877926044	0.193769782899692	1.29391748318354	0.255327261630793	0.999941049488455
ENSMUSG00000040952.12	Rps19	chr7:24888740-24889804:+	0.207456535571219	6.42942840961112	1.29384292067404	0.255340955337834	0.999941049488455
ENSMUSG00000050711.7	Scg2	chr1:79434669-79440120:-	0.271446124761114	10.7514830961165	1.29382677849853	0.255343920032969	0.999941049488455
ENSMUSG00000020097.10	Sgpl1	chr10:61145895-61147604:-	0.208305110170381	6.23915722271507	1.29087149746675	0.255887406889021	0.999941049488455
ENSMUSG00000064360.1	mt-Nd3	chrM:9459-9806:+	0.308907338339034	1.88741745877231	1.29080769010047	0.255899157014099	0.999941049488455
ENSMUSG00000033809.10	Alg3	chr16:20608742-20610752:-	0.273350567505512	3.37127602152178	1.2906173420666	0.255934213553242	0.999941049488455
ENSMUSG00000019518.6	Ap4m1	chr5:138176569-138178687:+	-0.275338256655095	4.007290072654	1.28897155465446	0.256237566555838	0.999941049488455
ENSMUSG00000096210.1	H1f0	chr15:79028212-79030498:+	0.19015004423197	7.33815633307666	1.28842318458378	0.256338741102249	0.999941049488455
ENSMUSG00000022453.7	Naga	chr15:82329532-82338826:-	0.175545588574411	7.17300038905211	1.28813204637359	0.256392476270757	0.999941049488455
ENSMUSG00000034371.8	Dak	chr19:10592200-10604258:-	0.225512221572782	3.79772592356217	1.28645506728559	0.256702265794073	0.999941049488455
ENSMUSG00000028271.8	Gtf2b	chr3:142765226-142783603:+	0.217921786468681	4.82375264546481	1.28539472201069	0.256898382481254	0.999941049488455
ENSMUSG00000061904.8	Slc25a3	chr10:91119775-91124022:-	0.179355976387956	8.32717419969841	1.28422350729006	0.257115220063576	0.999941049488455
ENSMUSG00000007033.4	Hspa1l	chr17:34972703-34979285:+	-0.346438571796981	2.29620092967124	1.28358265057842	0.257233963299404	0.999941049488455
ENSMUSG00000075590.2	Nrbp2	chr15:76085595-76090013:-	-0.311437411048616	5.23842979190275	1.28337002023778	0.257273376166042	0.999941049488455
ENSMUSG00000025314.12	Ptprj	chr2:90432889-90580647:-	-0.213699978073728	4.75098286414581	1.28235020695715	0.257462511018233	0.999941049488455
ENSMUSG00000027012.11	Dync1i2	chr2:71260547-71263058:+	0.180438538607548	6.60817781714649	1.28217485498838	0.257495049138946	0.999941049488455
ENSMUSG00000021706.10	Zfyve16	chr13:92513787-92521658:-	-0.201777350075225	4.35414304801345	1.28118940382935	0.257678002876908	0.999941049488455
ENSMUSG00000021226.7	Acot2	chr12:83987861-83993873:+	0.291336238235918	2.54049475347983	1.28043089153007	0.257818933682633	0.999941049488455
ENSMUSG00000036023.5	Parp2	chr14:50807946-50821300:+	-0.23246091802674	4.86852489317294	1.27917805747572	0.25805191753613	0.999941049488455
ENSMUSG00000017144.4	Rnd3	chr2:51137069-51149094:-	-0.239504443292781	3.26033615526083	1.2783400400623	0.258207905023885	0.999941049488455
ENSMUSG00000023050.4	Map3k12	chr15:102509112-102510792:-	0.187081986048121	7.23861802885082	1.27787026499215	0.258295399318854	0.999941049488455
ENSMUSG00000063457.10	Rps15	chr10:80292645-80294087:+	0.212733917374914	9.10406646745404	1.27756183255201	0.258352863924129	0.999941049488455
ENSMUSG00000033166.10	Dis3	chr14:99076634-99099770:-	-0.213390251422611	3.80095257492565	1.27691135787413	0.258474106844761	0.999941049488455
ENSMUSG00000003382.14	Etv3	chr3:87525618-87531034:+	-0.235341438870032	4.27230515352451	1.27679161840953	0.25849643292117	0.999941049488455
ENSMUSG00000075020.5	E530001K10Rik	chr2:94260966-94264758:-	0.273365936308626	3.12026798875654	1.27623379446523	0.258600473663186	0.999941049488455
ENSMUSG00000026664.7	Phyh	chr2:4937483-4938343:+	0.182060784144775	6.25376385930557	1.27514245244269	0.258804171564874	0.999941049488455
ENSMUSG00000074220.5	Zfp382	chr7:30125615-30133545:+	-0.286119004434217	1.77670795558347	1.2737470118153	0.259064918256752	0.999941049488455
ENSMUSG00000074876.5	Spata5l1	chr2:122630646-122632930:+	-0.3068287365754	1.9598582478263	1.27327606783254	0.259152990359027	0.999941049488455
ENSMUSG00000094441.1	Zfp955a	chr17:33241519-33255040:-	-0.333627390645486	1.30442950078285	1.27305974142529	0.259193458370608	0.999941049488455
ENSMUSG00000021036.6	Sptlc2	chr12:87346734-87388241:-	0.206926717034415	4.48248017275867	1.27100180883145	0.259578825363162	0.999941049488455
ENSMUSG00000087590.2	2410004N09Rik	chr18:33794939-33795969:+	0.318716318409971	2.91536716105599	1.26799020646855	0.260144054644248	0.999941049488455
ENSMUSG00000028013.12	Ppa2	chr3:133348076-133378067:+	0.208759424787534	4.34714527628585	1.26785490242502	0.260169484775029	0.999941049488455
ENSMUSG00000040481.12	Bptf	chr11:107060548-107067205:-	-0.194855555960324	6.05069832828473	1.26781328461425	0.260177307380161	0.999941049488455
ENSMUSG00000029714.7	Gigyf1	chr5:137518880-137527934:+	-0.236688783380897	6.56214134437192	1.26772972899261	0.260193013617736	0.999941049488455
ENSMUSG00000025232.7	Hexa	chr9:59539667-59565105:+	0.198056741346574	7.43983949136565	1.26731238404239	0.260271480959574	0.999941049488455
ENSMUSG00000028737.11	Aldh4a1	chr4:139623109-139635591:+	-0.180292271958057	5.59082301613763	1.26700520936997	0.260329253293598	0.999941049488455
ENSMUSG00000083284.1	Gm13688	chr2:80602733-80603340:+	-0.403652393973486	0.760513647372464	1.26661103261327	0.260403411936398	0.999941049488455
ENSMUSG00000073437.6	D330041H03Rik	chr17:24412505-24414399:-	0.229233513839586	4.84230149543706	1.26578147193825	0.26055956722648	0.999941049488455
ENSMUSG00000041777.11	Cir1	chr2:73305919-73312566:-	-0.261931029046215	2.59375369546293	1.26545024480651	0.260621949331593	0.999941049488455
ENSMUSG00000079179.5	Rab10os	chr12:3235832-3239234:+	-0.242526863685211	3.73317586838008	1.26543599964611	0.260624632627773	0.999941049488455
ENSMUSG00000004270.9	Lpcat3	chr6:124703005-124704017:+	0.195517642733104	5.36321551021081	1.26304230281947	0.261076008836153	0.999941049488455
ENSMUSG00000099329.1	Gm28052	chr17:29549799-29674187:+	-0.469818537276649	-0.0861230323306254	1.2628562714771	0.261111129060149	0.999941049488455
ENSMUSG00000039960.5	Rhou	chr8:123653929-123663884:+	0.190144508704438	6.8545086058391	1.26272650236538	0.261135631195069	0.999941049488455
ENSMUSG00000079737.3	3110001I22Rik	chr16:13671929-13678405:+	-0.363323384949512	1.60756770765782	1.26176777333669	0.261316740298646	0.999941049488455
ENSMUSG00000040565.7	Btaf1	chr19:36926079-37012752:+	-0.21155499546477	4.71645296138106	1.25986252189497	0.261677114919627	0.999941049488455
ENSMUSG00000050188.8	Lsm10	chr4:126096660-126098132:+	-0.248159221201525	3.36345835787719	1.25936089175455	0.2617720997263	0.999941049488455
ENSMUSG00000006464.8	Bbs1	chr19:4886898-4906627:-	-0.19588725293703	4.73968660129113	1.25919580448418	0.261803368724404	0.999941049488455
ENSMUSG00000026958.9	Dpp7	chr2:25355703-25356332:-	0.21008268324841	5.04477597544934	1.25754027494644	0.262117196997873	0.999941049488455
ENSMUSG00000024130.11	Abca3	chr17:24364482-24410201:+	0.171040835805106	6.37056931074264	1.2565651166303	0.262302269947826	0.999941049488455
ENSMUSG00000059474.9	Mbtd1	chr11:93925540-93937201:+	-0.211381921829162	4.83652113191041	1.25623507268628	0.262364944904442	0.999941049488455
ENSMUSG00000038302.10	Lace1	chr10:42313582-42425308:-	-0.240928992304679	3.12581255118148	1.25420148565551	0.262751530884482	0.999941049488455
ENSMUSG00000037486.13	Asxl2	chr12:3493761-3504748:+	-0.188088248520738	5.27288400370626	1.2541842991566	0.262754801057922	0.999941049488455
ENSMUSG00000024317.10	Rnf138	chr18:21001341-21028223:+	0.193603997438322	4.93456741276553	1.25317541318012	0.262946856105721	0.999941049488455
ENSMUSG00000054728.12	Phactr1	chr13:43135384-43138513:+	0.247694400123074	4.84221120725634	1.25311812323602	0.262957767245814	0.999941049488455
ENSMUSG00000085788.1	4930470G03Rik	chr13:21440471-21445934:+	-0.302020508475891	3.46532243050315	1.25307478754063	0.262966021106742	0.999941049488455
ENSMUSG00000005045.12	Chd5	chr4:152372142-152390181:+	-0.213052346334568	4.72543076346102	1.25305197184801	0.262970366788794	0.999941049488455
ENSMUSG00000011114.13	Tbrg1	chr9:37653856-37657168:-	0.180464668161065	6.84766196312536	1.2530511056953	0.262970531765788	0.999941049488455
ENSMUSG00000025742.5	Prps2	chrX:167372409-167382710:-	0.214463164473164	4.28144760715067	1.25123158110495	0.263317382283455	0.999941049488455
ENSMUSG00000079283.2	2310009B15Rik	chr1:138852033-138856847:-	0.255512631193111	2.57741637079104	1.25091040787731	0.26337866553668	0.999941049488455
ENSMUSG00000006998.11	Psmd2	chr16:20659419-20662109:+	0.180853923191017	6.99761381716312	1.25061333296927	0.263435366342768	0.999941049488455
ENSMUSG00000049164.6	Zfp518a	chr19:40894705-40917947:+	-0.240410504317917	3.82770488063493	1.24752982190682	0.26402479284824	0.999941049488455
ENSMUSG00000048728.11	Zfp454	chr11:50878094-50887530:-	0.316356390282093	1.83580019261212	1.2452693954678	0.264457924239967	0.999941049488455
ENSMUSG00000062169.9	Cnih4	chr1:181155720-181166349:+	-0.255286792276097	2.83784559522092	1.24438347485425	0.264627920693735	0.999941049488455
ENSMUSG00000090327.1	Gm17111	chr12:110664892-110665408:-	-0.314750735608011	1.43630821759139	1.24344737109692	0.264807694264165	0.999941049488455
ENSMUSG00000024812.9	Tjp2	chr19:24094523-24225026:-	0.256650425461496	4.37996618067833	1.24251030945472	0.26498780390127	0.999941049488455
ENSMUSG00000022091.5	Sorbs3	chr14:70180468-70207637:-	0.229968462770625	4.51636546982179	1.24218297048854	0.265050756582859	0.999941049488455
ENSMUSG00000031838.7	Ifi30	chr8:70762774-70766663:-	0.253212339006899	3.27546592894428	1.24207172052249	0.265072156020755	0.999941049488455
ENSMUSG00000027341.6	Tmem230	chr2:132245852-132247756:-	0.205858601587407	4.04834140542487	1.24181855338816	0.265120861882016	0.999941049488455
ENSMUSG00000001138.9	Cnnm3	chr1:36520761-36525600:+	-0.175590631835064	5.26156201015389	1.24055267531019	0.265364566399409	0.999941049488455
ENSMUSG00000003970.8	Rpl8	chr15:76904071-76906318:+	0.201390612690996	9.89218860556422	1.2401535709414	0.265441459012518	0.999941049488455
ENSMUSG00000081087.1	Rps15a-ps7	chr2:152185291-152185682:-	0.196357416267213	4.74609040050997	1.23993443127835	0.265483690888632	0.999941049488455
ENSMUSG00000051790.11	Nlgn2	chr11:69828044-69828559:-	-0.20738991401333	7.18388627554567	1.23988161517717	0.265493870684362	0.999941049488455
ENSMUSG00000028005.9	Gucy1b3	chr3:82051056-82074673:-	0.325502403634803	3.09518120321912	1.23945789867653	0.26557555554565	0.999941049488455
ENSMUSG00000040296.11	Ddx58	chr4:40227059-40239825:-	0.214374351711632	4.1574213009377	1.23846120805361	0.265767822765108	0.999941049488455
ENSMUSG00000025026.10	Add3	chr19:53143997-53247399:+	0.196682959806326	5.59190203586987	1.23714771596908	0.266021467420577	0.999941049488455
ENSMUSG00000062373.7	Tmem65	chr15:58782269-58823530:-	0.188158984484833	5.41892038972425	1.23649375800673	0.266147863707751	0.999941049488455
ENSMUSG00000037533.13	Rapgef6	chr11:54691432-54696486:+	-0.205181728746265	4.4652280362535	1.23646817231256	0.266152810402625	0.999941049488455
ENSMUSG00000090841.1	Myl6	chr10:128490860-128493875:-	-0.214635576751339	6.52463667452092	1.2359279175061	0.266257289085815	0.999941049488455
ENSMUSG00000097184.1	4632428C04Rik	chr16:30008667-30021430:+	0.225154271246238	3.39858227861115	1.23485631102107	0.266464675843236	0.999941049488455
ENSMUSG00000000708.10	Kat2b	chr17:53659395-53670687:+	-0.183417513857792	5.19429655927506	1.23270070135634	0.266882458190733	0.999941049488455
ENSMUSG00000085403.1	Gm13068	chr4:149748532-149749482:+	-0.295004815151641	1.60703707227216	1.23172558670773	0.267071714847165	0.999941049488455
ENSMUSG00000017288.11	Vps53	chr11:76176959-76179638:-	0.178574859903352	5.18055888611851	1.23164726336686	0.26708692360986	0.999941049488455
ENSMUSG00000021832.7	Psmc6	chr14:45329824-45349071:+	0.185002358593981	5.50795185165949	1.23158871502154	0.267098293184876	0.999941049488455
ENSMUSG00000083679.1	Gm12892	chr4:122008193-122009338:+	0.489721445604512	1.06142551435252	1.22726119702442	0.267940331957897	0.999941049488455
ENSMUSG00000022462.6	Slc38a2	chr15:96687394-96699698:-	-0.187009894335942	6.13419730912853	1.22716895275401	0.267958316639683	0.999941049488455
ENSMUSG00000021338.13	Lrrc16a	chr13:24173624-24240544:-	-0.183717073071534	4.98189295118121	1.22685089194936	0.26802033986758	0.999941049488455
ENSMUSG00000073985.1	Gm10602	chr7:101836751-101837363:+	-0.385531669725623	0.499048924736897	1.22542105800919	0.268299384934284	0.999941049488455
ENSMUSG00000054874.8	Pcnxl3	chr19:5683741-5688695:-	-0.178837437969655	6.59209577849617	1.22501269698007	0.268379146819298	0.999941049488455
ENSMUSG00000036054.11	Sugp2	chr8:70273592-70279914:+	-0.256571548380321	5.57977470090727	1.22475720066605	0.268429065910478	0.999941049488455
ENSMUSG00000028576.8	Ift74	chr4:94679180-94686970:+	0.188865587444633	4.9229155385014	1.22386925526071	0.268602643573244	0.999941049488455
ENSMUSG00000037563.10	Rps16	chr7:28350924-28352696:+	0.170938685743521	5.82383564594285	1.22362977884523	0.26864948096668	0.999941049488455
ENSMUSG00000064751.1	Gm26330	chr4:117155186-117155289:-	-0.730785566304714	-2.57152244856923	1.22303060348611	0.268766713836205	0.999941049488455
ENSMUSG00000047228.8	BC048546	chr6:128539822-128581606:-	-0.228596019759705	3.78354071959577	1.222491910135	0.268872167486881	0.999941049488455
ENSMUSG00000016018.3	Skiv2l2	chr13:112867780-112927380:-	0.196231518569104	4.63209057608291	1.22064224727281	0.269234647557533	0.999941049488455
ENSMUSG00000003411.6	Rab3b	chr4:108939100-108940905:+	0.198865964938185	5.28681019954094	1.21950874380193	0.269457082784428	0.999941049488455
ENSMUSG00000021716.10	Srek1ip1	chr13:104834046-104839271:+	0.224257119215933	3.68141195032643	1.21749940252156	0.269851954082439	0.999941049488455
ENSMUSG00000042167.5	Papd4	chr13:93147400-93192283:-	-0.243670681420638	3.00272815613459	1.21647820629963	0.270052914365882	0.999941049488455
ENSMUSG00000001521.8	Tulp3	chr6:128342242-128355825:-	-0.193266684528266	4.53969656156924	1.21577279813377	0.27019184021625	0.999941049488455
ENSMUSG00000102961.1	RP24-439O10.3	chr1:156678545-156678944:+	0.224360861452208	3.41451528898205	1.21391766278435	0.270557624442271	0.999941049488455
ENSMUSG00000020661.11	Dnmt3a	chr12:3906816-3908547:+	-0.169463012786231	6.50407706719322	1.21362523369055	0.27061534028832	0.999941049488455
ENSMUSG00000028977.12	Casz1	chr4:148933114-148940511:+	-0.200724679887007	4.09285677666023	1.21308660825153	0.270721687457888	0.999941049488455
ENSMUSG00000041548.4	Hspb8	chr5:116408940-116415892:-	-0.215425813959791	5.53927201928791	1.21099805212228	0.271134550271525	0.999941049488455
ENSMUSG00000044864.12	Ankrd50	chr3:38483251-38484815:-	-0.217926721391098	4.30663248893131	1.21098818920293	0.271136501826972	0.999941049488455
ENSMUSG00000027130.11	Slc12a6	chr2:112356195-112363163:+	-0.184748380703293	5.9737636553581	1.20977952587863	0.271375790622842	0.999941049488455
ENSMUSG00000029202.9	Pds5a	chr5:65615260-65697856:-	-0.281018123312934	4.6743053213318	1.20932587086508	0.271465672546049	0.999941049488455
ENSMUSG00000097048.3	1600020E01Rik	chr6:86527401-86564442:+	-0.343963273738606	3.78375024642019	1.20822609130802	0.271683724736686	0.999941049488455
ENSMUSG00000039529.8	Atp8b1	chr18:64528979-64661000:-	-0.216399513026525	6.79353689638038	1.20809180573571	0.271710364416511	0.999941049488455
ENSMUSG00000039646.5	Vasn	chr16:4639968-4647559:+	0.273070477745985	3.54996239908455	1.20623482714514	0.272079088782712	0.999941049488455
ENSMUSG00000056306.5	Sertm1	chr3:54897071-54915887:-	-0.183958703969626	5.20795037134146	1.20597449106315	0.272130831548023	0.999941049488455
ENSMUSG00000057193.7	Slc44a2	chr9:21337828-21355025:+	-0.227843227611241	4.00245869869796	1.20584126402422	0.272157315683888	0.999941049488455
ENSMUSG00000042797.8	Aqp11	chr7:97726379-97738247:-	0.322487644871477	1.49485359425659	1.20453370912576	0.272417415227394	0.999941049488455
ENSMUSG00000034295.9	Fhod3	chr18:24709445-25133500:+	-0.204836046671937	4.34011565525174	1.20386606708688	0.272550343014689	0.999941049488455
ENSMUSG00000091898.4	Tnnc1	chr14:31208332-31210998:+	-0.358808913735471	1.24408937796112	1.20255036460839	0.272812537804251	0.999941049488455
ENSMUSG00000023110.8	Prmt5	chr14:54516151-54517361:-	0.172186686777701	5.28667808442277	1.20048339166575	0.273225085281868	0.999941049488455
ENSMUSG00000089782.1	Gm3531	chr1:97948901-97949389:-	0.18602308713146	5.10444410390332	1.19994009159044	0.27333365238094	0.999941049488455
ENSMUSG00000059273.7	Zc3h4	chr7:16401196-16437694:+	-0.184783424423495	5.98709170924565	1.19952269398119	0.273417097253064	0.999941049488455
ENSMUSG00000035606.8	Ky	chr9:102521336-102528059:+	-0.229316794760116	4.4187994328914	1.19882032590099	0.273557584663405	0.999941049488455
ENSMUSG00000049971.13	Glt1d1	chr5:127657033-127689871:+	0.203198923006652	3.87559852796389	1.19845558163562	0.273630576384489	0.999941049488455
ENSMUSG00000024052.13	Lpin2	chr17:71246031-71247315:+	-0.175626952449582	5.56106318827706	1.19742513630696	0.273836918558225	0.999941049488455
ENSMUSG00000039108.10	Lsm14b	chr2:180027909-180033810:+	-0.175447399263043	5.55182729301081	1.19637086225695	0.27404823434247	0.999941049488455
ENSMUSG00000016356.13	Col20a1	chr2:181013240-181017540:+	-0.537549416420325	3.2361849024517	1.19604328459546	0.274113934755185	0.999941049488455
ENSMUSG00000093133.1	Gm25994	chr11:106783171-106783271:-	-0.326284027633654	1.61972713377138	1.19520139929218	0.274282877639911	0.999941049488455
ENSMUSG00000097221.1	1810049J17Rik	chr15:12321438-12321899:-	-0.37212162069157	2.20285605309539	1.19441177678959	0.274441451587305	0.999941049488455
ENSMUSG00000039458.10	Mtmr12	chr15:12223354-12245052:+	-0.200837139181867	4.50784150721267	1.19393274509314	0.274537707988488	0.999941049488455
ENSMUSG00000037621.7	Atoh8	chr6:72206177-72235577:-	-0.293699449664692	2.28973348969211	1.19352153576802	0.274620369993511	0.999941049488455
ENSMUSG00000078453.2	Abracl	chr10:18011263-18023252:-	0.258154191809234	3.60490013710922	1.19292180110696	0.274740985699708	0.999941049488455
ENSMUSG00000093273.2	Mir3064	chr11:106782693-106782759:-	-0.589997807347854	-0.461268282976289	1.19182001714946	0.274962744466422	0.999941049488455
ENSMUSG00000041438.7	Cirh1a	chr8:106893640-106923093:+	0.199058310145336	4.28811305826447	1.19166413581566	0.274994137229262	0.999941049488455
ENSMUSG00000044645.7	Gm7334	chr17:50698525-50699880:+	-0.190660035360572	5.3589593034272	1.19161594727586	0.275003842774568	0.999941049488455
ENSMUSG00000061032.8	Rrp1	chr10:78400362-78413043:-	0.174140825380206	7.37651193648026	1.19154947733755	0.275017231041001	0.999941049488455
ENSMUSG00000044791.12	Setd2	chr9:110532597-110618633:+	-0.189991475205179	5.9762449303065	1.19147244660047	0.275032747470067	0.999941049488455
ENSMUSG00000037007.13	Zfp113	chr5:138150927-138155704:-	-0.203848406344186	4.32556193163864	1.19124423123423	0.275078723722563	0.999941049488455
ENSMUSG00000021286.7	Zfyve21	chr12:111814170-111828388:+	-0.175413376112589	5.16170543652729	1.19085471304853	0.275157218326162	0.999941049488455
ENSMUSG00000041907.9	Gpr45	chr1:43032060-43033605:+	0.261255409005599	2.97125298932927	1.19084948309081	0.275158272443807	0.999941049488455
ENSMUSG00000031314.13	Taf1	chrX:101590547-101600571:+	-0.188068167507259	5.75269479818618	1.1908024016937	0.275167762104758	0.999941049488455
ENSMUSG00000045538.6	Ddx28	chr8:106009621-106011882:-	0.221134749494272	3.58341636893576	1.19047019517661	0.275234732871284	0.999941049488455
ENSMUSG00000029672.12	Fam3c	chr6:22322290-22343913:-	-0.204236461448705	5.92889839137541	1.19024502922336	0.275280136565645	0.999941049488455
ENSMUSG00000068876.10	Cgn	chr3:94775233-94786467:-	0.179596202108408	6.38902670319424	1.19001608416879	0.275326311944147	0.999941049488455
ENSMUSG00000032109.10	Nlrx1	chr9:44252713-44268187:-	-0.249824707062645	2.71758223852102	1.18890454094656	0.275550634758218	0.999941049488455
ENSMUSG00000040209.8	Zfp704	chr3:9438696-9441036:-	-0.187136249563255	6.16448896734685	1.18855015689576	0.275622201994319	0.999941049488455
ENSMUSG00000099109.1	Mir7115	chr11:70438255-70438318:+	-0.72981614890408	-1.94973712548811	1.18806177716728	0.275720867693767	0.999941049488455
ENSMUSG00000027342.10	Pcna	chr2:132251429-132252602:-	-0.234616540238652	4.27206405245346	1.18530173738039	0.27627930416213	0.999941049488455
ENSMUSG00000081810.1	Gm11878	chr4:22519628-22520027:+	0.287087655997748	2.21682356741494	1.1841818510611	0.276506295228926	0.999941049488455
ENSMUSG00000041702.6	Btbd7	chr12:102784656-102878406:-	-0.278807270376194	3.38457376465883	1.18378588843114	0.276586609467414	0.999941049488455
ENSMUSG00000019979.8	Apaf1	chr10:91066890-91082770:-	-0.239917017664162	3.44013240512916	1.18371313039837	0.276601370378631	0.999941049488455
ENSMUSG00000059991.6	Nptx2	chr5:144545887-144557478:+	0.405678382123684	2.61330100812998	1.18228909683406	0.276890473200854	0.999941049488455
ENSMUSG00000002279.14	Lmf1	chr17:25655415-25656450:+	0.198023294324019	4.25603806439995	1.18187263360602	0.276975094081081	0.999941049488455
ENSMUSG00000047675.11	Rps8	chr4:117154686-117156072:-	0.18102038047179	6.13519947298458	1.18137628162158	0.277075990001651	0.999941049488455
ENSMUSG00000035569.12	Ankrd11	chr8:122906063-122974773:-	-0.190298447510703	6.41316919103123	1.18064171332921	0.277225394201952	0.999941049488455
ENSMUSG00000001082.8	Mfsd10	chr5:34636594-34637140:-	-0.205430282225023	4.98209678973563	1.1804553843746	0.277263307854688	0.999941049488455
ENSMUSG00000042460.4	C1galt1	chr6:7844842-7872047:+	-0.289010910648936	4.51539363634957	1.18034094906052	0.27728659604083	0.999941049488455
ENSMUSG00000018102.4	Hist1h2bc	chr13:23684199-23692488:+	-0.252862845022563	4.33451869541933	1.18033049259984	0.27728872410811	0.999941049488455
ENSMUSG00000094497.1	Gm8210	chr1:43189156-43189638:+	-0.290764130611774	4.0875440384916	1.17985932349696	0.277384636352275	0.999941049488455
ENSMUSG00000005233.12	Spc25	chr2:69205638-69206179:-	0.201484991274868	5.85001806896566	1.17942756340863	0.277472563070864	0.999941049488455
ENSMUSG00000045316.4	Fahd1	chr17:24848896-24850302:-	0.18658815430811	4.76591386874043	1.17869187546122	0.277622464665393	0.999941049488455
ENSMUSG00000081128.1	Gm13328	chr2:20235045-20236064:-	0.290513164935447	2.14145522014527	1.17854872626706	0.277651644166931	0.999941049488455
ENSMUSG00000031402.8	Mpp1	chrX:75125830-75130953:-	0.245608885657819	3.29851016307631	1.17829481218341	0.277703411458459	0.999941049488455
ENSMUSG00000063919.8	Srrm4	chr5:116442432-116446844:-	-0.232068657834022	3.39023996573305	1.1780026629311	0.277762989063078	0.999941049488455
ENSMUSG00000024352.7	Spata24	chr18:35660017-35662186:-	0.265079022805029	2.17363579710699	1.17711899284913	0.277943292694842	0.999941049488455
ENSMUSG00000087115.3	Pcsk2os2	chr2:143749164-143795965:-	0.246597403994117	3.36996091221503	1.17709806125971	0.277947565353036	0.999941049488455
ENSMUSG00000038172.10	Ttc39b	chr4:83259329-83279407:-	-0.182090491377555	6.59617733884667	1.17703053905637	0.277961348878478	0.999941049488455
ENSMUSG00000045763.7	Basp1	chr15:25363285-25413764:-	-0.264568585079317	4.52720064294424	1.17691407924003	0.27798512421949	0.999941049488455
ENSMUSG00000086682.1	Gm16023	chr4:155616021-155624480:-	-0.294257237425555	2.22243787121742	1.1764880217628	0.278072125932599	0.999941049488455
ENSMUSG00000036565.3	Ttyh3	chr5:140620586-140649031:-	0.246647478060623	4.76079497859405	1.17480565199443	0.2784160041581	0.999941049488455
ENSMUSG00000029575.13	Mmab	chr5:114434767-114443992:-	-0.204750895863565	3.88320124317011	1.17469770382638	0.278438087165598	0.999941049488455
ENSMUSG00000043192.3	Gm1840	chr8:5639584-5640996:+	0.190648051033945	4.92982920711217	1.17427488607641	0.278524604443226	0.999941049488455
ENSMUSG00000050708.10	Ftl1	chr7:45457965-45459463:-	0.197167302586873	8.03652557644759	1.17403760113937	0.278573172698473	0.999941049488455
ENSMUSG00000017837.8	Nkiras2	chr11:100623011-100626117:+	-0.19133552375691	4.81345407335111	1.17301110869901	0.278783401500231	0.999941049488455
ENSMUSG00000083878.3	Gm12034	chr11:20446412-20446810:+	-0.472684487195099	-0.313585720637019	1.17283394278276	0.278819705852062	0.999941049488455
ENSMUSG00000021767.12	Kat6b	chr14:21622542-21634589:+	-0.238305323931892	4.74806902037145	1.17270479348316	0.278846174525871	0.999941049488455
ENSMUSG00000039253.7	Fn3krp	chr11:121421401-121431288:+	-0.203772109287782	4.03019767576693	1.17229894948691	0.27892937137456	0.999941049488455
ENSMUSG00000045098.14	Suv420h1	chr19:3804394-3807402:+	-0.177217611248601	6.09558863287543	1.17063715234612	0.279270361541002	0.999941049488455
ENSMUSG00000004207.10	Psap	chr10:60284461-60302597:+	0.189664274716645	9.26441790384992	1.16994659917265	0.27941221321158	0.999941049488455
ENSMUSG00000041415.9	Dicer1	chr12:104687742-104751952:-	-0.171465517552142	6.49157256921017	1.16957308893625	0.279488976593586	0.999941049488455
ENSMUSG00000038217.9	Tlcd2	chr11:75468711-75470203:+	0.321510892208674	1.21120313891642	1.16952794544402	0.279498256232077	0.999941049488455
ENSMUSG00000062284.4	Gm6030	chr16:45205100-45205501:+	0.341932276771654	1.00914674033595	1.16843070904384	0.279723922292916	0.999941049488455
ENSMUSG00000017316.9	Ppy	chr11:102099930-102101319:-	0.253237014193714	15.2421644968203	1.16677714424168	0.280064441490471	0.999941049488455
ENSMUSG00000030199.12	Etv6	chr6:134247565-134248557:+	-0.202674904094659	4.31218171588618	1.16670771289082	0.280078750951824	0.999941049488455
ENSMUSG00000097142.1	Gm26778	chr14:102978220-102982528:+	-0.23374496570157	5.20391202803516	1.16590427850334	0.280244401971234	0.999941049488455
ENSMUSG00000032193.8	Ldlr	chr9:21723576-21749916:+	-0.221182371652006	6.08291123292202	1.16556214626252	0.280314979871639	0.999941049488455
ENSMUSG00000050875.7	A730017C20Rik	chr18:59062511-59075931:+	-0.290546479807389	2.74984382137376	1.16491435370881	0.280448673401369	0.999941049488455
ENSMUSG00000028278.10	Rragd	chr4:33005196-33018818:+	0.23511311916759	5.16999429671481	1.16319059941865	0.280804819694962	0.999941049488455
ENSMUSG00000039164.2	Naif1	chr2:32450457-32456953:+	-0.252189557785607	2.80693906970416	1.16259600976306	0.28092780080688	0.999941049488455
ENSMUSG00000041202.8	Pla2g2d	chr4:138777894-138781125:+	0.302176658927122	2.09330355176674	1.16226898810397	0.280995468863519	0.999941049488455
ENSMUSG00000097057.1	Gm17638	chr15:77961674-77967126:+	0.189741748791218	4.86932892432993	1.16215573343981	0.281018908572218	0.999941049488455
ENSMUSG00000060671.8	Atp8b2	chr3:89958554-89961815:-	-0.173464013301304	7.01896421288802	1.16096951874733	0.281264561509739	0.999941049488455
ENSMUSG00000064356.3	mt-Atp8	chrM:7766-7969:+	0.363358341639332	0.473492873302838	1.16075689139587	0.281308623126759	0.999941049488455
ENSMUSG00000070337.4	Gpr179	chr11:97349431-97352077:-	0.244803447767399	4.90265508345721	1.15849181104873	0.281778545260417	0.999941049488455
ENSMUSG00000005107.9	Slc2a9	chr5:38482992-38491930:-	0.259133830537005	3.14271732255534	1.15737500192307	0.282010607891365	0.999941049488455
ENSMUSG00000022434.7	Fam118a	chr15:85037062-85062828:+	0.173417502216313	5.53869994792751	1.15574536035861	0.282349666088281	0.999941049488455
ENSMUSG00000039585.11	Myo9a	chr9:59909898-59910940:+	-0.197729001102664	4.77006866386345	1.15539577843648	0.282422466165069	0.999941049488455
ENSMUSG00000059423.9	Zfp933	chr4:147826747-147848366:-	-0.210567116673897	3.54705418400803	1.15526483679086	0.282449740739881	0.999941049488455
ENSMUSG00000040473.11	Cfap69	chr5:5649808-5663292:-	-0.256645715684909	2.83329837239767	1.15512688129222	0.282478479873811	0.999941049488455
ENSMUSG00000026192.9	Atic	chr1:71568866-71572960:+	0.203306439114344	5.26108226000684	1.15356691120623	0.282803713152783	0.999941049488455
ENSMUSG00000031323.4	Dmrtc1a	chrX:102903222-102908687:-	0.207405004761675	4.6522966425363	1.15319795346929	0.282880705260983	0.999941049488455
ENSMUSG00000036270.12	Edc4	chr8:105890268-105891328:+	-0.203812098529564	6.18245642304573	1.14982892534375	0.283584964393342	0.999941049488455
ENSMUSG00000029777.9	Gars	chr6:55038001-55079504:+	0.169773284367351	7.25654872960741	1.14865096979569	0.283831727005349	0.999941049488455
ENSMUSG00000033159.10	Cnppd1	chr1:75139597-75142711:-	-0.190886219820796	5.41290855073372	1.14859934302776	0.283842548196222	0.999941049488455
ENSMUSG00000040037.9	Negr1	chr3:156562150-157016244:+	-0.235758125542289	4.47059223421299	1.14788692607412	0.283991927202488	0.999941049488455
ENSMUSG00000026788.9	Zbtb43	chr2:33454888-33468559:-	-0.220683916978741	3.78324520035796	1.14719874313939	0.284136319412096	0.999941049488455
ENSMUSG00000067148.11	Polr1c	chr17:46247299-46247968:-	0.181024595111888	5.13789005064329	1.14704636168034	0.284168304149362	0.999941049488455
ENSMUSG00000055254.10	Ntrk2	chr13:58807900-59133970:+	0.245407522881784	4.05362855153014	1.14641180540458	0.2843015460283	0.999941049488455
ENSMUSG00000031955.9	Bcar1	chr8:111710485-111743849:-	0.188937853155031	6.10244951190912	1.1457651751376	0.284437404609583	0.999941049488455
ENSMUSG00000071866.7	Ppia	chr11:6415876-6419812:+	-0.257373712683184	2.22391821598021	1.1454683948563	0.284499786409568	0.999941049488455
ENSMUSG00000062588.4	Gm6104	chr1:4880049-4880651:-	-0.37660750558181	0.163053504371333	1.14522968987945	0.284549973639776	0.999941049488455
ENSMUSG00000062995.8	Ica1	chr6:8754634-8778123:-	0.170952582858194	6.43206896268616	1.14375842770746	0.284859551351357	0.999941049488455
ENSMUSG00000039031.11	Arhgap18	chr10:26863342-26918458:+	0.251993869640317	2.78119942158412	1.1420341078974	0.285222920266996	0.999941049488455
ENSMUSG00000039844.15	Rapgef1	chr2:29732561-29734225:+	-0.177781134413601	5.94295143117704	1.14133731686425	0.285369923012038	0.999941049488455
ENSMUSG00000018849.6	Wwc1	chr11:35868745-35875712:-	0.181761614539039	6.16878148695904	1.13769749510428	0.286139384599267	0.999941049488455
ENSMUSG00000032583.3	Mon1a	chr9:107888182-107903139:+	0.215087244083185	4.21795318365087	1.13751292495824	0.286178473000143	0.999941049488455
ENSMUSG00000036501.6	Fam13b	chr18:34442352-34506823:-	-0.239217453874725	4.87588560618146	1.1370298451536	0.286280812090804	0.999941049488455
ENSMUSG00000050908.8	Tvp23a	chr16:10427039-10429261:-	0.188907171609316	4.53611865703935	1.13695276816921	0.286297144929891	0.999941049488455
ENSMUSG00000023019.8	Gpd1	chr15:99719996-99722047:+	0.171691376212905	5.83799694641613	1.13576215629857	0.286549589442514	0.999941049488455
ENSMUSG00000032491.10	Nradd	chr9:110621137-110624393:-	-0.375999926097617	1.81716732670298	1.1333201421945	0.287068253036131	0.999941049488455
ENSMUSG00000090086.3	AI480526	chr5:123138043-123141067:-	-0.342678688549472	4.3215319645724	1.13319954535062	0.28709389769993	0.999941049488455
ENSMUSG00000053226.6	Dand5	chr8:84815405-84822823:-	-0.278220799542355	2.14747435250314	1.13000694591362	0.287773857314946	0.999941049488455
ENSMUSG00000068039.8	Tcp1	chr17:12920281-12921148:+	0.174982067240756	7.32972313319146	1.12981099861514	0.287815656806826	0.999941049488455
ENSMUSG00000021731.9	Mrps30	chr13:118380110-118387252:-	0.201621421769962	3.9998237422842	1.12843187733659	0.288110069572946	0.999941049488455
ENSMUSG00000096942.1	Rps19-ps6	chr12:110898114-110898551:+	0.189329101978817	6.49796192183688	1.12816058290284	0.288168030185803	0.999941049488455
ENSMUSG00000047166.9	Tigd5	chr15:75909760-75912148:+	-0.281378198990439	1.65144886534622	1.12774158292936	0.288257576448949	0.999941049488455
ENSMUSG00000019577.4	Pdk4	chr6:5494863-5496275:-	-0.29527584058532	7.47908328381811	1.12712958124371	0.288388433551021	0.999941049488455
ENSMUSG00000002221.7	Paxip1	chr5:27740667-27791339:-	-0.182906964701453	5.23230001816262	1.12700636304935	0.288414788983775	0.999941049488455
ENSMUSG00000053740.7	Gm6457	chr18:14570101-14570915:+	-0.300970013952682	1.74708000085075	1.12629735043051	0.288566500948146	0.999941049488455
ENSMUSG00000021708.12	Rasgrf2	chr13:92028496-92131656:-	0.17105261947634	6.80107024888246	1.12613910815975	0.288600374919447	0.999941049488455
ENSMUSG00000060601.8	Nr1h2	chr7:44552634-44553899:-	-0.243117336244294	6.23553886428509	1.12561230915849	0.288713180084903	0.999941049488455
ENSMUSG00000068923.10	Syt11	chr3:88772714-88775152:-	-0.188759386390449	5.44136833955793	1.12553035748392	0.288730733704266	0.999941049488455
ENSMUSG00000016349.10	Eef1a2	chr2:181147653-181157014:-	-0.204742109273353	7.41120479477313	1.12513713231762	0.288814979373637	0.999941049488455
ENSMUSG00000021222.8	Dcaf4	chr12:83520466-83541988:+	0.242506133172812	3.67469658467552	1.12508518734234	0.28882611055117	0.999941049488455
ENSMUSG00000043773.4	1700048O20Rik	chr9:121938135-121947014:+	0.290967173023498	1.68461088402886	1.12446226040899	0.288959638781029	0.999941049488455
ENSMUSG00000043391.9	2510009E07Rik	chr16:21649045-21694665:-	-0.183146576401311	5.06727248133259	1.12334590546446	0.289199133036028	0.999941049488455
ENSMUSG00000021959.11	Lats2	chr14:57734253-57746578:-	0.252839307859135	3.54019362006477	1.1229140641051	0.289291844772639	0.999941049488455
ENSMUSG00000021892.10	Sh3bp5	chr14:31377595-31407385:-	0.27876786736935	2.16870367351338	1.12170485919953	0.289551649641169	0.999941049488455
ENSMUSG00000005640.7	Insrr	chr3:87801943-87802808:+	-0.26581132401247	4.84153755655487	1.12127266648537	0.289644580908058	0.999941049488455
ENSMUSG00000030722.7	Nfatc2ip	chr7:126384877-126390557:-	-0.263038672524379	1.93549360200542	1.12103976228861	0.289694676364556	0.999941049488455
ENSMUSG00000014837.10	4931428F04Rik	chr8:105280410-105289528:-	-0.191411484499338	4.20716073611135	1.12042142551553	0.289827728233655	0.999941049488455
ENSMUSG00000025060.10	Slk	chr19:47635130-47636454:+	-0.175519586242891	6.23188712171626	1.12026783260953	0.289860789970166	0.999941049488455
ENSMUSG00000019297.8	Nop9	chr14:55745693-55755500:+	0.202840303226909	3.82139258251082	1.12025936186559	0.289862613485242	0.999941049488455
ENSMUSG00000090291.2	Lrrc10b	chr19:10455371-10457447:-	0.191439221626476	5.02130262254138	1.11960794291764	0.290002889627085	0.999941049488455
ENSMUSG00000044475.9	Ascc1	chr10:60003327-60099990:+	0.174192766985254	4.99949122796791	1.1188954600851	0.290156414300265	0.999941049488455
ENSMUSG00000049285.4	Mblac1	chr5:138194314-138195621:+	0.30970842622918	1.55115961910334	1.11885795150742	0.290164499459102	0.999941049488455
ENSMUSG00000040811.11	Eml2	chr7:19181606-19186371:+	-0.164704980868882	5.8343214222984	1.11838895635042	0.290265617924949	0.999941049488455
ENSMUSG00000024885.8	Aldh3b1	chr19:3913493-3929761:-	0.232418409882787	3.06937155960696	1.11766353087254	0.290422112962118	0.999941049488455
ENSMUSG00000000301.12	Pemt	chr11:60044545-60046485:-	0.29680553487725	1.75447929477513	1.11720898870191	0.290520225536564	0.999941049488455
ENSMUSG00000004040.12	Stat3	chr11:100905656-100908224:-	0.170591373781229	6.554873480409	1.11717694250073	0.290527144278853	0.999941049488455
ENSMUSG00000034021.11	Pds5b	chr5:150805229-150810480:+	-0.183440137486567	5.7581366972515	1.11716524146742	0.290529670572423	0.999941049488455
ENSMUSG00000022822.11	Abcc5	chr16:20400762-20404713:-	-0.18896534487217	6.47564124124099	1.11698794274324	0.290567953408291	0.999941049488455
ENSMUSG00000030232.13	Aebp2	chr6:140646817-140648390:+	0.163882372385355	5.66647422213626	1.11604169513249	0.290772378652189	0.999941049488455
ENSMUSG00000086782.2	E130102H24Rik	chr4:101356042-101356735:-	-0.423629988566711	1.5257154647594	1.11479657866717	0.291041650434429	0.999941049488455
ENSMUSG00000055976.5	Cldn23	chr8:35824709-35826559:-	0.284012266654415	1.51273143360098	1.11394394476149	0.291226226547892	0.999941049488455
ENSMUSG00000090698.1	Apold1	chr6:134982001-134986836:+	-0.21416983731949	3.50189320592327	1.11364761981418	0.29129040922356	0.999941049488455
ENSMUSG00000086841.1	2410006H16Rik	chr11:62602877-62604807:+	0.230388788908829	4.6076642732064	1.1122706373239	0.291588894502108	0.999941049488455
ENSMUSG00000022114.4	Spry2	chr14:105891949-105896819:-	0.2154034182177	4.24898237258117	1.11167696772311	0.291717703311	0.999941049488455
ENSMUSG00000042978.9	Sbk1	chr7:126272619-126294999:+	0.232943290562825	3.50198358465306	1.11158113482106	0.291738503035393	0.999941049488455
ENSMUSG00000104126.1	RP24-252K15.3	chr1:178299396-178299800:+	0.256990441066709	2.53851883378889	1.10969255629957	0.292148789728047	0.999941049488455
ENSMUSG00000074182.4	Znhit6	chr3:145576208-145605245:+	0.191261606770308	4.03761913118332	1.10839413375376	0.292431294762219	0.999941049488455
ENSMUSG00000044367.7	Slc16a13	chr11:70219289-70220784:-	-0.252031108282888	2.29683153660761	1.10764040606321	0.292595447598959	0.999941049488455
ENSMUSG00000002985.11	Apoe	chr7:19697256-19698267:-	-0.249358390982841	4.7013941838483	1.10667618237684	0.292805615630165	0.999941049488455
ENSMUSG00000020212.9	Mdm1	chr10:118141787-118168997:+	0.259311432790526	5.91514315304218	1.10658149889389	0.292826263815962	0.999941049488455
ENSMUSG00000000959.5	Oxa1l	chr14:54360841-54369669:+	0.16062915596342	5.6603496379925	1.10515103574845	0.293138439932286	0.999941049488455
ENSMUSG00000021493.11	Pdlim7	chr13:55508966-55512709:-	-0.25951339290011	4.1179682389679	1.10509850702918	0.293149911596496	0.999941049488455
ENSMUSG00000062353.6	Gm15772	chr5:3236431-3236868:+	0.367145488129716	6.36249752432567	1.10475266715122	0.293225453353173	0.999941049488455
ENSMUSG00000030096.7	Slc6a6	chr6:91684067-91759063:+	-0.172468775147949	7.06372075161786	1.10340875053749	0.29351924127769	0.999941049488455
ENSMUSG00000021047.6	Nova1	chr12:46694517-46818775:-	-0.2251236861901	4.1098708025543	1.10299056624498	0.293610735562095	0.999941049488455
ENSMUSG00000016624.11	Phf21b	chr15:84794643-84803557:-	-0.202174518787422	5.66931753244161	1.10297222795474	0.293614748620191	0.999941049488455
ENSMUSG00000033972.9	Zfp944	chr17:22337989-22361400:-	-0.26417410104995	3.15934290886565	1.10291667172279	0.293626906691447	0.999941049488455
ENSMUSG00000031644.14	Nek1	chr8:61049835-61089455:+	-0.213430411382948	3.70125568275938	1.10283583959576	0.293644597355839	0.999941049488455
ENSMUSG00000081544.1	Gm13077	chr4:152157007-152157490:-	-0.477651926735226	-0.223047586763554	1.10277007346478	0.293658991729716	0.999941049488455
ENSMUSG00000039701.7	Usp53	chr3:122933601-122984447:-	-0.246962006411554	3.49935254577818	1.10215055521564	0.293794631323634	0.999941049488455
ENSMUSG00000037017.11	Zscan21	chr5:138117041-138134216:+	0.20441019783713	3.72406856914896	1.10084415702134	0.294080921757538	0.999941049488455
ENSMUSG00000028637.11	Ccdc30	chr4:119392861-119401092:-	0.229528693013972	3.07956862245889	1.10024466670585	0.294212416466146	0.999941049488455
ENSMUSG00000029863.9	Casp2	chr6:42279781-42280641:+	-0.19318461155219	4.47726389258917	1.09993383146114	0.294280625990172	0.999941049488455
ENSMUSG00000044156.10	Hepacam2	chr6:3483678-3487394:-	0.175647508180129	7.025016384249	1.09969217055448	0.294333669919093	0.999941049488455
ENSMUSG00000051502.6	Ufsp1	chr5:137294629-137295665:+	-0.262955348550144	4.04826241042381	1.09925910663099	0.29442875692435	0.999941049488455
ENSMUSG00000028517.8	Ppap2b	chr4:105157347-105232764:+	0.229451828744828	2.88468364878764	1.09740697830045	0.294835869210097	0.999941049488455
ENSMUSG00000056268.11	Dennd1b	chr1:138967721-139176043:+	-0.206188163398898	3.87230457479475	1.09653710790929	0.29502732230894	0.999941049488455
ENSMUSG00000024042.6	Sik1	chr17:31844248-31855792:-	-0.306527929483263	3.38059633261074	1.09512354685911	0.295338778159991	0.999941049488455
ENSMUSG00000038871.5	Bpgm	chr6:34477142-34487848:+	0.193532137285352	4.48105779569586	1.09501357097989	0.295363027266309	0.999941049488455
ENSMUSG00000031398.9	Plxna3	chrX:74341587-74343945:+	-0.215448634268152	4.67793121401964	1.09448410004011	0.295479808555733	0.999941049488455
ENSMUSG00000040479.7	Dgkz	chr2:91941009-91945257:-	-0.199743970994742	7.06455021651557	1.09348379133272	0.295700600421475	0.999941049488455
ENSMUSG00000007655.12	Cav1	chr6:17307723-17327259:+	-0.333833286218486	3.4797648100491	1.0930951258113	0.29578644516662	0.999941049488455
ENSMUSG00000042500.11	Ago4	chr4:126515477-126516912:-	-0.215060253337229	4.37356315229579	1.09165582905021	0.296104621719144	0.999941049488455
ENSMUSG00000081208.1	Gm11400	chr11:3149742-3150955:-	0.301234422237579	1.20056732669455	1.09123089131485	0.296198644015363	0.999941049488455
ENSMUSG00000042050.7	Wdr60	chr12:116207050-116263025:-	-0.221376189483975	3.24554669670758	1.09101328807625	0.296246806024561	0.999941049488455
ENSMUSG00000027170.8	Eif3m	chr2:104999689-105017043:-	0.169775946173927	5.8160847704105	1.09052330719173	0.296355290009348	0.999941049488455
ENSMUSG00000010406.7	Mrpl52	chr14:54426909-54429750:+	0.19520519349981	4.73066737893025	1.08950277786674	0.296581403465241	0.999941049488455
ENSMUSG00000103508.1	Map4	chr9:109978869-110081742:+	-0.250809471826705	3.525028253129	1.08918501225507	0.296651854348367	0.999941049488455
ENSMUSG00000101111.1	Gm28437	chr1:24613189-24613971:-	0.23442330395378	3.07635476288221	1.08898469219133	0.296696277757791	0.999941049488455
ENSMUSG00000040537.13	Adam22	chr5:8366942-8368160:-	-0.195541587587052	4.53143269753391	1.08881425120815	0.296734081839028	0.999941049488455
ENSMUSG00000028789.12	Azin2	chr4:128960705-128962428:-	0.230656443075809	2.96459914495985	1.08633426348428	0.297284847097094	0.999941049488455
ENSMUSG00000025793.11	Hgs	chr11:120477515-120480187:+	0.162361226747654	5.69790137314247	1.08599007664674	0.297361389108714	0.999941049488455
ENSMUSG00000056673.10	Kdm5d	chrY:937783-940552:+	-0.189366552230783	4.79299318780909	1.08424553481387	0.297749738604352	0.999941049488455
ENSMUSG00000014195.11	Dnajc7	chr11:100598336-100619659:-	0.160669177780477	6.48244707206467	1.08420274360978	0.29775927246405	0.999941049488455
ENSMUSG00000032905.4	Atg12	chr18:46732417-46741579:-	-0.180381314743411	4.49740648059599	1.08365005023312	0.297882447531999	0.999941049488455
ENSMUSG00000093769.3	Hist2h3c1	chr3:96246685-96248504:+	-0.300575648838859	3.183924600117	1.08360585580033	0.297892299675077	0.999941049488455
ENSMUSG00000037096.5	Gm9762	chr3:78966359-78966799:-	-0.246382069725142	3.66073534035751	1.08351303357789	0.297912993640244	0.999941049488455
ENSMUSG00000027520.11	Zdbf2	chr1:63290738-63314575:+	-0.177351838401425	6.24863356154428	1.08305090975671	0.29801604790703	0.999941049488455
ENSMUSG00000028825.7	Rhd	chr4:134879810-134890306:+	0.278492943044737	2.07221053903783	1.08285577038146	0.298059578018027	0.999941049488455
ENSMUSG00000032265.10	Fam46a	chr9:85320439-85327348:-	-0.258505937055223	3.16645888758688	1.08277067465299	0.298078563041896	0.999941049488455
ENSMUSG00000023026.11	Dip2b	chr15:100203136-100205629:+	-0.186771372193963	4.98011637314141	1.08259537038906	0.29811767866489	0.999941049488455
ENSMUSG00000037363.8	Letm2	chr8:25578492-25597487:-	-0.248342565897926	3.10603798967726	1.08113764863889	0.298443195598342	0.999941049488455
ENSMUSG00000031980.9	Agt	chr8:124556534-124569706:-	0.256098581058973	6.55580670454441	1.08000003602254	0.298697547936484	0.999941049488455
ENSMUSG00000022881.10	Rfc4	chr16:23120909-23127728:-	0.249829849977173	2.23755660554257	1.07893226093879	0.298936539332805	0.999941049488455
ENSMUSG00000041309.13	Nkx6-2	chr7:139581220-139582790:-	-0.293300438361402	2.1141394738651	1.07853154506494	0.299026291759272	0.999941049488455
ENSMUSG00000025477.9	Inpp5a	chr7:139523858-139575209:+	-0.176862348005806	5.19819009805343	1.0758942433752	0.299617860845051	0.999941049488455
ENSMUSG00000028488.11	Sh3gl2	chr4:85376341-85387604:+	-0.207402446582962	4.05340254417706	1.07575576317193	0.299648964720965	0.999941049488455
ENSMUSG00000038759.11	Nup205	chr6:35177629-35247590:+	-0.174567540222094	5.03436474820593	1.07557329546963	0.299689954923229	0.999941049488455
ENSMUSG00000090570.1	Gm17041	chr9:107300380-107301838:-	-0.409917583410447	1.18070447075636	1.07547965651584	0.2997109931174	0.999941049488455
ENSMUSG00000023272.3	Creld2	chr15:88819646-88826681:+	0.175652550798579	5.63077105454868	1.07523347171484	0.299766313394655	0.999941049488455
ENSMUSG00000026812.12	Tsc1	chr2:28672278-28673329:+	-0.179967233630583	5.9891657846683	1.07440456809582	0.299952673291911	0.999941049488455
ENSMUSG00000032228.12	Tcf12	chr9:72106139-72110481:-	-0.164810770278649	5.36098013539081	1.0742911054807	0.299978194353159	0.999941049488455
ENSMUSG00000043872.10	Zmym1	chr4:127054327-127061086:-	-0.240142494148873	4.58693523528892	1.07410207454222	0.300020719149926	0.999941049488455
ENSMUSG00000035901.10	Dennd5a	chr7:109934059-109960323:-	-0.177856291515256	6.41489029197338	1.0737473768935	0.300100533625885	0.999941049488455
ENSMUSG00000025580.11	Eif4a3	chr11:119297692-119300018:-	0.16017262476381	5.77586093580172	1.07264016193553	0.300349856372785	0.999941049488455
ENSMUSG00000069814.6	E130309D14Rik	chr11:74619605-74641516:+	-0.171868559914233	5.33696238373721	1.07254928363992	0.300370332198617	0.999941049488455
ENSMUSG00000036167.11	Pphln1	chr15:93398464-93491498:+	-0.183625294192651	4.65904559716163	1.07145299374356	0.300617479455352	0.999941049488455
ENSMUSG00000104217.1	RP24-426M1.3	chr1:4807892-4886770:+	-0.395267826107307	2.20548765331821	1.07077388535495	0.300770708858487	0.999941049488455
ENSMUSG00000021069.12	Pygl	chr12:70214348-70227345:-	0.187806346217282	4.56918196856801	1.0707669871189	0.300772265845842	0.999941049488455
ENSMUSG00000010663.4	Fads1	chr19:10182888-10196870:+	-0.18870748637735	4.47517323906584	1.07053168924031	0.300825380688903	0.999941049488455
ENSMUSG00000021196.9	Pfkp	chr13:6620890-6636650:-	0.191659497605477	4.60352873961217	1.07049531540672	0.300833592595733	0.999941049488455
ENSMUSG00000069769.9	Msi2	chr11:88712188-88718212:-	-0.239279556655748	7.1692878670212	1.07048992417735	0.300834809766511	0.999941049488455
ENSMUSG00000038095.11	Sbno1	chr5:124374013-124425572:-	-0.164942188465562	6.28543474187027	1.06965382485151	0.301023651651396	0.999941049488455
ENSMUSG00000044770.10	Scml4	chr10:42939881-42958721:+	0.210818189809337	3.82912827925396	1.06865435155822	0.301249593810054	0.999941049488455
ENSMUSG00000063145.6	Bbs5	chr2:69656989-69667571:+	-0.231346351018652	2.69443237131079	1.06819879769551	0.301352649406414	0.999941049488455
ENSMUSG00000037343.7	Taf2	chr15:55015129-55072152:-	-0.174578676199342	4.87613911539341	1.06759285654023	0.301489796133636	0.999941049488455
ENSMUSG00000039620.12	6430573F11Rik	chr8:36505489-36512593:+	-0.198089530450066	4.89347526808507	1.06708664940222	0.301604431101096	0.999941049488455
ENSMUSG00000015759.6	Cnih1	chr14:46775582-46788411:-	0.176524784937784	5.13329750325934	1.06693633066513	0.301638482898087	0.999941049488455
ENSMUSG00000048106.4	4632415L05Rik	chr3:19894886-19895962:+	-0.337830901475899	1.27661179994606	1.06625174359699	0.301793625560625	0.999941049488455
ENSMUSG00000043587.11	Pxylp1	chr9:96887631-96889433:-	0.252276985433315	4.93992562022547	1.06598065813992	0.301855088004427	0.999941049488455
ENSMUSG00000032458.6	Copb2	chr9:98587547-98588261:+	0.178594373062093	7.81741690668599	1.0654187589565	0.301982537259017	0.999941049488455
ENSMUSG00000042275.8	Pelo	chr13:115088357-115090188:-	0.218474766416486	3.69638767092645	1.06528132220965	0.302013721052651	0.999941049488455
ENSMUSG00000024201.8	Kdm4b	chr17:56393920-56402870:+	-0.165017372285758	5.73757777830072	1.06504115885551	0.302068223035866	0.999941049488455
ENSMUSG00000027674.12	Pex5l	chr3:33139970-33143183:-	-0.166835009779467	5.41161135569554	1.06473647822054	0.302137384649568	0.999941049488455
ENSMUSG00000035392.13	Dennd1a	chr2:38242917-38287214:-	0.160867576306368	5.59992365708903	1.06464049158823	0.302159177567096	0.999941049488455
ENSMUSG00000020307.10	Cdc34	chr10:79682304-79688394:+	0.194135968342795	4.55613660728174	1.06377412581079	0.302355970081116	0.999941049488455
ENSMUSG00000049957.10	Ccdc137	chr11:120462466-120464357:+	-0.167016839155265	5.01062788973814	1.06290453830282	0.302553660779521	0.999941049488455
ENSMUSG00000031529.4	Tnks	chr8:34829179-34965690:-	-0.331851748055831	3.90538439684601	1.06146059342977	0.302882293750587	0.999941049488455
ENSMUSG00000017802.10	Fam134c	chr11:101098583-101119893:-	-0.160429118689446	6.25384535813831	1.05999706475066	0.303215854416326	0.999941049488455
ENSMUSG00000019842.6	Traf3ip2	chr10:39650555-39654825:+	0.190412027929261	4.01606372413215	1.05886849308357	0.303473397346808	0.999941049488455
ENSMUSG00000037003.11	Tenc1	chr15:102102988-102116391:+	-0.164548846689838	5.77464295170723	1.05885887555904	0.303475593304729	0.999941049488455
ENSMUSG00000038930.7	Rccd1	chr7:80323773-80324401:-	-0.305805789165135	2.80640094373237	1.05875798679464	0.303498630353636	0.999941049488455
ENSMUSG00000024194.11	Cuta	chr17:26937973-26939468:-	0.178421109696907	5.17877605148616	1.05707258649361	0.303883810924597	0.999941049488455
ENSMUSG00000032908.9	Sgpp2	chr1:78310345-78420289:+	0.169873480556482	6.02375672106047	1.05688393355769	0.303926964888577	0.999941049488455
ENSMUSG00000039887.7	Alg14	chr3:121291817-121362011:+	0.273740801740681	1.84224578225841	1.05682201257165	0.303941130911346	0.999941049488455
ENSMUSG00000021209.8	Ppp4r4	chr12:103598220-103602966:+	-0.187480040368334	4.31506349023401	1.0558924168995	0.304153902543353	0.999941049488455
ENSMUSG00000020227.6	Irak3	chr10:120164976-120201587:-	0.259099677242271	2.21322133755391	1.05546111114539	0.304252687893767	0.999941049488455
ENSMUSG00000097811.1	2810425M01Rik	chr10:77486664-77516430:+	0.192075822177541	3.88892825294837	1.05532651954223	0.304283522961371	0.999941049488455
ENSMUSG00000035248.8	Zcchc6	chr13:59771879-59823147:-	-0.177220676416242	5.55301544018633	1.05504917397397	0.304347075847579	0.999941049488455
ENSMUSG00000094257.1	Ap3s1-ps2	chr8:94405211-94405792:+	0.348995832897394	1.03532255523669	1.05294531405922	0.304829728465061	0.999941049488455
ENSMUSG00000042548.9	Asxl1	chr2:153392860-153396837:+	-0.170024727160965	5.8994857026623	1.05264959753081	0.304897649014582	0.999941049488455
ENSMUSG00000023932.8	Cdc5l	chr17:45391892-45433707:-	0.165057122348526	5.29164417207354	1.05234465686975	0.304967708686429	0.999941049488455
ENSMUSG00000038619.8	Ensa	chr3:95624980-95630493:+	-0.156310149139472	5.81094182378066	1.05151943330596	0.305157407109081	0.999941049488455
ENSMUSG00000040536.11	Necab1	chr4:15110962-15148961:-	0.245658491665832	2.59069563815363	1.05009423197728	0.305485385391754	0.999941049488455
ENSMUSG00000021613.8	Hapln1	chr13:89540636-89611832:+	-0.21461675270599	6.33193473003032	1.04992813370762	0.305523638892118	0.999941049488455
ENSMUSG00000027639.12	Samhd1	chr2:157121847-157130057:-	0.164373111107426	5.09803660611676	1.04966703221119	0.30558378478763	0.999941049488455
ENSMUSG00000032097.9	Ddx6	chr9:44604892-44640731:+	-0.203866601152609	8.38213569004023	1.04961435052246	0.305595922108808	0.999941049488455
ENSMUSG00000038286.10	Bphl	chr13:34037641-34074074:+	0.165955091571699	5.3022535548368	1.04954815120283	0.30561117463878	0.999941049488455
ENSMUSG00000101503.1	Gm28364	chr1:74281161-74281866:+	0.250881500027909	2.15208235461509	1.04890837510882	0.305758631868837	0.999941049488455
ENSMUSG00000097867.1	1110054M08Rik	chr16:24391612-24393588:-	0.260692703615876	2.72365282444285	1.04825652450426	0.30590896685817	0.999941049488455
ENSMUSG00000041341.9	Atg2b	chr12:105613539-105685241:-	-0.160338538300743	5.77393633594265	1.04718151770479	0.306157102755611	0.999941049488455
ENSMUSG00000059775.4	Rps26-ps1	chr8:107439176-107439585:-	0.16943027707098	5.23531867593143	1.04704220954971	0.306189277315488	0.999941049488455
ENSMUSG00000022105.6	Rb1	chr14:73280171-73325641:-	-0.168668559566583	5.00134620619441	1.04626375327573	0.306369149968347	0.999941049488455
ENSMUSG00000037001.10	Zfp39	chr11:58888153-58904225:-	-0.218374006607371	3.5263515706545	1.04622888727242	0.306377209424916	0.999941049488455
ENSMUSG00000075053.2	Vdac3-ps1	chr13:18030324-18031629:-	0.194629490830705	4.0202562178837	1.04566736637962	0.306507045736852	0.999941049488455
ENSMUSG00000029406.11	Pitpnm2	chr5:124143606-124185118:-	-0.177638297213718	8.09269510127923	1.04455119803731	0.30676534094462	0.999941049488455
ENSMUSG00000021244.11	Ylpm1	chr12:85064679-85070415:+	-0.167180915222333	5.54714987853488	1.04328347262267	0.307059050773338	0.999941049488455
ENSMUSG00000021270.9	Hsp90aa1	chr12:110695286-110695951:-	-0.171599874082735	6.95999395592861	1.04234484064398	0.307276750437308	0.999941049488455
ENSMUSG00000023830.9	Igf2r	chr17:12748653-12750800:-	-0.172742933339229	5.74312610884891	1.04226815476445	0.307294545264143	0.999941049488455
ENSMUSG00000093637.1	Gm20636	chr5:112374369-112377639:-	-0.412857133531497	0.321877018113479	1.04068149128164	0.307663028033802	0.999941049488455
ENSMUSG00000079003.1	Samd1	chr8:83997672-84000386:+	-0.195530911630288	4.32524563275686	1.03848871744512	0.308173216891175	0.999941049488455
ENSMUSG00000059486.7	Kbtbd2	chr6:56789523-56796747:-	-0.197504547700403	5.68458715651987	1.03788481143341	0.308313919546258	0.999941049488455
ENSMUSG00000040557.10	Wbscr27	chr5:134940462-134941232:+	0.189553399715433	4.70409946180804	1.03669840128936	0.308590581545754	0.999941049488455
ENSMUSG00000083829.1	Gm2199	chr5:80900750-80901623:-	0.324599993611863	1.1262223815624	1.03638374735141	0.308664010602134	0.999941049488455
ENSMUSG00000026792.12	Lrsam1	chr2:32961074-32961606:-	-0.184720578902643	4.2409932895688	1.03581587359293	0.308796589639755	0.999941049488455
ENSMUSG00000079427.6	Mthfsl	chr9:88712873-88716060:-	0.235120061276893	2.93876683565932	1.0347503943975	0.309045542215361	0.999941049488455
ENSMUSG00000039126.9	Prune2	chr19:16956118-17223932:+	-0.303847044765766	4.8745466203991	1.03474714195382	0.309046302558361	0.999941049488455
ENSMUSG00000083019.2	Gm6222	chrX:103763021-103763416:-	-0.345148723549551	0.551819142828674	1.03420772711463	0.309172438406407	0.999941049488455
ENSMUSG00000020893.13	Per1	chr11:69100522-69109960:+	-0.174892015731501	6.35128143203911	1.03385958029293	0.30925388400359	0.999941049488455
ENSMUSG00000033105.8	Lss	chr10:76552271-76553233:+	-0.177422543154547	4.4891047191548	1.03257269771122	0.309555180031985	0.999941049488455
ENSMUSG00000055884.7	Fancm	chr12:65075606-65132058:+	-0.199915971340418	3.65827695085143	1.03151538635645	0.309803012589941	0.999941049488455
ENSMUSG00000003847.12	Nfat5	chr8:107355820-107373530:+	-0.16527852951784	6.60504988268793	1.03101263051579	0.309920948518948	0.999941049488455
ENSMUSG00000008734.8	Gprc5b	chr7:118972040-118995211:-	-0.242721798627479	3.89007811164801	1.03079798000581	0.309971318798553	0.999941049488455
ENSMUSG00000025377.10	Enthd2	chr11:120096899-120098700:-	-0.237464667825735	4.359410320559	1.03068780902171	0.309997175858626	0.999941049488455
ENSMUSG00000029522.8	Pla2g1b	chr5:115466272-115474561:+	0.24506646781863	2.03328665434563	1.03047573581395	0.310046957206979	0.999941049488455
ENSMUSG00000034647.10	Ankrd12	chr17:66049786-66050640:-	-0.189981544028134	4.93511543796033	1.03008159186231	0.310139504860932	0.999941049488455
ENSMUSG00000060477.10	Irak2	chr6:113692759-113694007:+	0.245427612963059	3.1047790273983	1.02981826305321	0.310201356270569	0.999941049488455
ENSMUSG00000033610.11	Pank1	chr19:34810895-34877917:-	-0.261302428829966	2.65593785865714	1.02885425488032	0.310427922220681	0.999941049488455
ENSMUSG00000053399.8	Adamts18	chr8:113697126-113848615:-	-0.182028659946794	5.20229740802824	1.02857239484569	0.310494207047505	0.999941049488455
ENSMUSG00000038296.10	Galnt18	chr7:111471661-111779977:-	0.305483693803536	1.90982575953334	1.02813182438175	0.310597852607981	0.999941049488455
ENSMUSG00000040820.11	Hlcs	chr16:94129306-94287856:-	0.200742547123784	3.63204106958261	1.02768767953038	0.310702384652145	0.999941049488455
ENSMUSG00000028577.9	Plaa	chr4:94589687-94603181:-	0.167537922165735	5.0721621408847	1.0273121396091	0.310790805874382	0.999941049488455
ENSMUSG00000032235.11	Ice2	chr9:69416873-69427024:+	-0.22062530657617	4.09243090457873	1.02683249619759	0.310903786018136	0.999941049488455
ENSMUSG00000025038.7	Efhc2	chrX:17132049-17319368:-	0.273060112493822	2.19369424906524	1.02672513687131	0.310929081864008	0.999941049488455
ENSMUSG00000027596.6	a	chr2:155047615-155051011:+	-0.276453473056204	1.35189548274241	1.02666070453761	0.310944264602391	0.999941049488455
ENSMUSG00000038002.8	Cramp1l	chr17:24961228-25015230:-	-0.215654905954438	4.57496022456231	1.02517342220414	0.311294994151371	0.999941049488455
ENSMUSG00000063972.9	Nr6a1	chr2:38781920-38784469:-	-0.198047876391186	4.09343205289193	1.02453067578309	0.311446725515405	0.999941049488455
ENSMUSG00000035107.9	Dcbld2	chr16:58460245-58466787:+	-0.195917641346223	4.06812707527857	1.02389648894258	0.311596530713605	0.999941049488455
ENSMUSG00000057219.7	Armc7	chr11:115475954-115489062:+	-0.216962165013036	3.15203723772645	1.02138526080748	0.312190646623055	0.999941049488455
ENSMUSG00000025268.11	Maged2	chrX:150811875-150812958:-	0.164129428910135	7.44034769382853	1.02130157301974	0.31221047121932	0.999941049488455
ENSMUSG00000061947.6	Serpina10	chr12:103616675-103631421:-	0.160543195583732	7.25090791258077	1.02087248948958	0.312312141565883	0.999941049488455
ENSMUSG00000101144.2	Gm29054	chr9:83145946-83147281:+	-0.249909308627437	1.93162716671442	1.02006189495336	0.312504327941475	0.999941049488455
ENSMUSG00000032641.13	Gpr19	chr6:134896701-134897925:-	0.193716340551856	4.59907224298835	1.02004908742528	0.312507365755956	0.999941049488455
ENSMUSG00000006390.11	Elovl1	chr4:118429701-118432272:+	0.185251201750835	3.95540171232405	1.01990713720759	0.312541037473537	0.999941049488455
ENSMUSG00000025169.6	Ogfod3	chr11:121177591-121204711:-	0.180126986741495	4.63396711846474	1.01935503108398	0.312672046442231	0.999941049488455
ENSMUSG00000054931.6	Zkscan4	chr13:21478907-21485507:+	-0.226429528639384	2.51854548449304	1.01916249438197	0.312717750224299	0.999941049488455
ENSMUSG00000071657.8	Bscl2	chr19:8846190-8848623:+	0.168539488418699	5.3358225339379	1.01861709416588	0.312847263016227	0.999941049488455
ENSMUSG00000098462.1	Gm27694	chr19:5799000-5799085:-	-0.319374680105663	0.756694750241846	1.01848881685862	0.312877734396736	0.999941049488455
ENSMUSG00000041995.7	Zbed3	chr13:95325237-95337841:+	0.213776153423052	4.15078512392279	1.01794487390301	0.313006987301767	0.999941049488455
ENSMUSG00000028403.11	Zdhhc21	chr4:82847617-82859573:-	-0.186907107219405	3.96208564074288	1.01749826147244	0.313113164425919	0.999941049488455
ENSMUSG00000036112.10	Metap2	chr10:93890041-93897093:-	0.161512917913702	6.78455114523059	1.01548351424563	0.313592733096502	0.999941049488455
ENSMUSG00000099998.1	Gm6501	chr19:11121510-11122425:+	-0.407253420860438	1.36066947718161	1.01437458893563	0.313857099041179	0.999941049488455
ENSMUSG00000026687.10	Aldh9a1	chr1:167364166-167367647:+	0.235487084799244	5.44309731033941	1.0136080677247	0.314040006627492	0.999941049488455
ENSMUSG00000036073.13	Galt	chr4:41756262-41757778:+	-0.215641999523717	4.12016880411611	1.01340291625247	0.31408898357683	0.999941049488455
ENSMUSG00000097358.1	Gm26773	chr14:118107831-118117100:+	-0.268547767637816	2.16823232208473	1.01323950400172	0.314128003032516	0.999941049488455
ENSMUSG00000028556.11	Dock7	chr4:99007941-99023463:-	-0.173915198077162	5.67580889131451	1.01290468568203	0.314207970491202	0.999941049488455
ENSMUSG00000028845.11	Tekt2	chr4:126324884-126325435:-	-0.342302688755435	3.6233939279683	1.01280583432876	0.314231585073397	0.999941049488455
ENSMUSG00000034973.12	Dopey1	chr9:86549617-86554630:+	-0.155603419661134	5.50641749932381	1.01263856455579	0.314271549403496	0.999941049488455
ENSMUSG00000025027.13	Xpnpep1	chr19:53032499-53038564:-	0.20120822963513	4.16765542493094	1.01261772992855	0.314276527707286	0.999941049488455
ENSMUSG00000073725.4	Lmbrd1	chr1:24744873-24762393:+	0.190685063271309	5.05662735173636	1.01215326705336	0.314387534972191	0.999941049488455
ENSMUSG00000101970.2	RP23-32A8.1	chr7:73555146-73558386:-	-0.195577984693985	5.5274831466806	1.01059852764314	0.314759493013771	0.999941049488455
ENSMUSG00000033763.10	Mtss1l	chr8:110737117-110738381:+	0.18439655450134	5.44089567300519	1.00853795550819	0.315253354550927	0.999941049488455
ENSMUSG00000080002.2	Gm5566	chr5:149660765-149661223:-	0.273886292252966	2.0244790471749	1.00800874803723	0.315380354374875	0.999941049488455
ENSMUSG00000039840.7	Epg5	chr18:77938467-78035027:+	-0.185162829119303	4.64944450439608	1.00573591466434	0.315926553563104	0.999941049488455
ENSMUSG00000031618.9	Nr3c2	chr8:77128013-77185872:+	-0.205662328724823	4.99427635082899	1.00533538035793	0.316022936856706	0.999941049488455
ENSMUSG00000064254.6	Ethe1	chr7:24587543-24608925:+	0.244063784823077	2.32631699530201	1.00515154217067	0.316067187982414	0.999941049488455
ENSMUSG00000004849.10	Ap1s1	chr5:137043069-137045407:-	-0.156042181773312	6.04723139751781	1.00406748789578	0.316328292445832	0.999941049488455
ENSMUSG00000098188.1	Sowahc	chr10:59221953-59226434:+	0.177204756665684	5.07129750481742	1.00324307341902	0.316527049445185	0.999941049488455
ENSMUSG00000056919.9	Cep162	chr9:87225721-87255288:-	-0.268157810990685	4.15286453717403	1.00300719239414	0.316583947793902	0.999941049488455
ENSMUSG00000057406.12	Whsc1	chr5:33885498-33887703:+	-0.150739654475878	5.63790951105547	1.00286814326791	0.316617494988799	0.999941049488455
ENSMUSG00000034854.8	Mfsd12	chr10:81357552-81361232:+	-0.182742104555514	4.32090691043161	1.00273992142228	0.316648434106556	0.999941049488455
ENSMUSG00000097025.1	Gm26558	chr2:70661248-70662108:-	-0.366502822666217	0.834704775752509	1.00261875605869	0.316677674180809	0.999941049488455
ENSMUSG00000020599.9	Rgs9	chr11:109256002-109298106:-	0.218761238274626	5.37530202369468	1.00202142474158	0.316821876119865	0.999941049488455
ENSMUSG00000059811.8	Atl2	chr17:79848392-79896028:-	0.169996420103644	5.31584466621373	1.00175194496598	0.316886959486947	0.999941049488455
ENSMUSG00000023092.12	Fhl1	chrX:56787998-56789743:+	-0.214414808908215	5.18210181162978	1.001615300964	0.316919967738292	0.999941049488455
ENSMUSG00000005566.9	Trim28	chr7:13030372-13031032:+	0.156285489544078	7.31201692336457	1.00157415423249	0.316929908184103	0.999941049488455
ENSMUSG00000067242.7	Lgi1	chr19:38265410-38301269:+	0.20271852498898	4.18880374070165	1.00090156789874	0.317092453120833	0.999941049488455
ENSMUSG00000035529.9	Prdm4	chr10:85891970-85916945:-	-0.184683784548646	4.56023370876815	1.00074887832884	0.317129369056572	0.999941049488455
ENSMUSG00000043131.10	Mob1a	chr6:83326360-83334077:+	-0.193487846122814	4.34760170316166	0.999948873512066	0.317322879292496	0.999941049488455
ENSMUSG00000021669.10	Col4a3bp	chr13:96542735-96640167:+	-0.178018722932655	5.91840233757206	0.999678793448766	0.317388242929343	0.999941049488455
ENSMUSG00000100254.1	TRPC2	chr7:102083116-102096396:+	-0.342839416992021	3.42976940495712	0.999470049491421	0.317438774358882	0.999941049488455
ENSMUSG00000051331.10	Cacna1c	chr6:118946163-119196409:-	-0.171328798883693	5.66261306236369	0.999068842096506	0.317535925765299	0.999941049488455
ENSMUSG00000021986.7	Amer2	chr14:60378286-60381003:+	-0.223849892072808	2.79642338700594	0.997920308282119	0.317814256195378	0.999941049488455
ENSMUSG00000032353.8	Tmed3	chr9:89703245-89704823:-	-0.194603934235541	9.09626762915491	0.997802334892185	0.317842863451071	0.999941049488455
ENSMUSG00000027751.9	Supt20	chr3:54693105-54716837:+	-0.204452485126392	4.50527233276412	0.99767439129004	0.317873892193312	0.999941049488455
ENSMUSG00000005980.11	Dnase1	chr16:4039130-4040024:+	-0.293867804109389	3.03501991227427	0.997320056844487	0.31795984574449	0.999941049488455
ENSMUSG00000036661.9	Dennd3	chr15:73567078-73570899:+	-0.17358116234298	5.00380810628537	0.996893637487506	0.318063325914039	0.999941049488455
ENSMUSG00000029715.5	Pop7	chr5:137501439-137502518:-	0.190924231060878	3.85762035652244	0.996759759344357	0.31809582354844	0.999941049488455
ENSMUSG00000063684.9	Gm13910	chr2:108948806-108950233:+	0.213000252021394	5.1197001629981	0.995526938753359	0.318395283870371	0.999941049488455
ENSMUSG00000033961.11	Zfp446	chr7:12979520-12984340:+	-0.204493599120782	3.87530219627627	0.995084885307961	0.318502751736691	0.999941049488455
ENSMUSG00000030682.3	Cdipt	chr7:126976349-126980499:+	0.160705958441195	6.23292666196547	0.994652227891649	0.318607981455229	0.999941049488455
ENSMUSG00000055762.11	Eef1d	chr15:75903506-75909291:-	0.169106857628107	7.00094273621849	0.994651848126864	0.318608073840603	0.999941049488455
ENSMUSG00000067430.7	Zfp763	chr17:33019759-33033168:-	-0.21264985283689	3.37541436911495	0.994648757929955	0.318608825594072	0.999941049488455
ENSMUSG00000001767.5	Crnkl1	chr2:145931972-145934714:-	0.193330201301029	4.04017697977129	0.994611253172401	0.318617949577513	0.999941049488455
ENSMUSG00000050530.10	Fam171a1	chr2:3118685-3227806:+	0.206594922565423	4.6210956183693	0.994256212674429	0.31870433918443	0.999941049488455
ENSMUSG00000081434.3	Gm14165	chr2:152353615-152354566:+	0.246284429789587	3.24979518964956	0.993744577370315	0.318828886065253	0.999941049488455
ENSMUSG00000027203.11	Dut	chr2:125247900-125249028:+	0.163570046318539	5.83025216856887	0.99274425290891	0.319072578828207	0.999941049488455
ENSMUSG00000039934.8	Gsap	chr5:21186267-21291701:+	0.251887486288671	3.54385515746029	0.992242860241213	0.319194817033761	0.999941049488455
ENSMUSG00000035142.14	Nubpl	chr12:52176087-52271079:+	-0.236998909126638	2.51073139498838	0.992057809198515	0.319239947534676	0.999941049488455
ENSMUSG00000044461.5	Shisa2	chr14:59625281-59631658:+	0.290253817259626	2.13872993217367	0.991876124804662	0.319284265130861	0.999941049488455
ENSMUSG00000003119.10	Cdk12	chr11:98263502-98268011:+	-0.173500854229678	4.8893528617594	0.991652843461452	0.319338740390141	0.999941049488455
ENSMUSG00000067629.6	Syngap1	chr17:26952138-26970933:+	-0.193609887550353	6.01676641188716	0.99163885878059	0.319342152721252	0.999941049488455
ENSMUSG00000025049.5	Taf5	chr19:47067748-47083479:+	-0.267629040730899	2.33596048208866	0.991572293345486	0.319358395672693	0.999941049488455
ENSMUSG00000047648.9	Fbxo30	chr10:11281587-11295518:+	0.218222895203697	3.69905184008436	0.99122704219227	0.319442659488128	0.999941049488455
ENSMUSG00000028671.12	Gale	chr4:135965619-135967703:+	-0.216175903783733	5.10861884364268	0.990883834633031	0.319526453500232	0.999941049488455
ENSMUSG00000102426.1	RP23-330G24.3	chrX:152294828-152296304:-	0.229741078217447	4.1131063640749	0.989569375165219	0.319847645738465	0.999941049488455
ENSMUSG00000062797.7	l7Rn6	chr7:89930312-89941165:-	-0.197290699130305	4.21383173596899	0.989473197934558	0.319871163606335	0.999941049488455
ENSMUSG00000051169.10	Rpusd3	chr6:113418304-113419323:-	0.287988042865985	1.55277225779741	0.98817836746584	0.320188005310793	0.999941049488455
ENSMUSG00000015149.9	Sirt2	chr7:28785557-28788260:+	0.153337678928348	5.7544009135157	0.987850999768927	0.320268176722278	0.999941049488455
ENSMUSG00000028991.11	Mtor	chr4:148544413-148547788:+	-0.160683678786365	4.96625433049389	0.987482729917177	0.320358396522257	0.999941049488455
ENSMUSG00000029397.11	Rchy1	chr5:91951854-91953754:-	0.163351156061588	5.31677912163705	0.98603139752521	0.320714273846414	0.999941049488455
ENSMUSG00000032294.12	Pkm	chr9:59656368-59679375:+	0.164531202021008	8.6644593892009	0.985699447453413	0.320795743536073	0.999941049488455
ENSMUSG00000033991.8	Ttc37	chr13:76098734-76187983:+	-0.266771094456211	4.10490285564997	0.983921046076574	0.321232676521384	0.999941049488455
ENSMUSG00000081952.1	Gm12178	chr11:48289984-48290313:-	-0.324391156244033	0.535229107303141	0.982681142208543	0.321537770574531	0.999941049488455
ENSMUSG00000032782.15	Cntrob	chr11:69315192-69319485:-	-0.219036431942865	4.01847839421875	0.982342702756838	0.32162111419916	0.999941049488455
ENSMUSG00000033885.10	Pxk	chr14:8098213-8165111:+	0.1564662826679	5.23613169513883	0.981777836839953	0.32176028069652	0.999941049488455
ENSMUSG00000069972.6	Rps13-ps2	chr7:88530446-88530898:-	0.175561524979349	6.45795911165311	0.981339413999081	0.321868350005328	0.999941049488455
ENSMUSG00000091387.1	Gcnt4	chr13:96924689-96950912:+	-0.186719506029991	3.96614473089034	0.981126249189535	0.321920911479827	0.999941049488455
ENSMUSG00000042446.12	Zmym4	chr4:126925593-126967923:-	-0.160884234703344	5.53979431368163	0.979679247831051	0.322278007533791	0.999941049488455
ENSMUSG00000028974.9	Dffa	chr4:149107769-149108234:+	-0.176908146518469	4.42374429557439	0.979209696761686	0.322393997208732	0.999941049488455
ENSMUSG00000055197.4	Fev	chr1:74882407-74884608:-	0.156760178708054	6.15278623158421	0.978963327405087	0.322454877999985	0.999941049488455
ENSMUSG00000036009.12	Mettl25	chr10:105839205-105841211:-	0.205248666813854	3.6462855959434	0.978593891116795	0.322546198506707	0.999941049488455
ENSMUSG00000036850.4	Mrpl41	chr2:24974495-24974989:-	-0.176879456550575	4.88589352201365	0.978151818706103	0.322655518682088	0.999941049488455
ENSMUSG00000014355.6	Anapc1	chr2:128685049-128687354:-	-0.153133000190327	6.36992873936571	0.977857967766951	0.322728212181043	0.999941049488455
ENSMUSG00000078937.4	Cpt1b	chr15:89424836-89425795:-	-0.393401645501123	2.64317861000732	0.977634517867724	0.322783504175205	0.999941049488455
ENSMUSG00000070822.4	Zscan18	chr7:12768092-12775658:-	-0.226264699589653	3.6748571277255	0.977400825128818	0.32284134409898	0.999941049488455
ENSMUSG00000042599.8	Kdm7a	chr6:39142110-39154682:-	-0.211965560941191	5.58670334053065	0.977383067434729	0.322845739761011	0.999941049488455
ENSMUSG00000093505.1	Gm20691	chr3:68903820-68904152:-	-0.470850219331133	-1.26622421009296	0.976748633799753	0.32300283651282	0.999941049488455
ENSMUSG00000067870.5	Rpl31-ps8	chr15:90764279-90764656:-	0.180268798421655	7.24486197691585	0.976557234291306	0.323050250149271	0.999941049488455
ENSMUSG00000021962.8	Dcp1a	chr14:30479565-30527056:+	-0.179085270948572	4.97162331344901	0.975721162154604	0.323257470319207	0.999941049488455
ENSMUSG00000029364.11	Wsb2	chr5:117376450-117377515:+	0.155731699293442	6.59151049017892	0.975719202133689	0.323257956315752	0.999941049488455
ENSMUSG00000094870.3	Zfp131	chr13:119765187-119790805:-	0.201291624054443	3.94093433761953	0.975413677800005	0.323333724326864	0.999941049488455
ENSMUSG00000033902.11	Mapkbp1	chr2:120022061-120023034:+	-0.193268128942893	4.72426969720009	0.974652401886406	0.323522617721128	0.999941049488455
ENSMUSG00000037610.11	Kcnmb2	chr3:32156114-32198356:+	0.183349622354649	5.83855593148156	0.973461601935373	0.323818380104313	0.999941049488455
ENSMUSG00000098221.1	Gm27030	chr8:121654054-121654517:+	0.468730198077398	-0.564900539791191	0.973166269907098	0.323891787819982	0.999941049488455
ENSMUSG00000096687.3	AA474331	chr10:39890018-39899238:-	-0.196125030280642	3.68341572360651	0.972511694609921	0.324054567393467	0.999941049488455
ENSMUSG00000033488.7	BC026585	chr1:157472268-157492638:+	0.216006942492328	4.67948385498439	0.972389265212328	0.324085025092623	0.999941049488455
ENSMUSG00000070167.1	Gm25822	chr19:8888538-8888685:-	-0.566599419497408	-1.53154326044994	0.972165073353423	0.324140808823439	0.999941049488455
ENSMUSG00000059839.8	Zfp874b	chr13:67471514-67484225:-	-0.220136816835185	2.99599925427346	0.971654035402356	0.324268013425146	0.999941049488455
ENSMUSG00000031700.7	Gpt2	chr8:85519409-85525680:+	-0.218648197905936	3.43897418555216	0.97082640967254	0.324474161177727	0.999941049488455
ENSMUSG00000042116.3	Vwa1	chr4:155768149-155774698:-	-0.244063874521728	2.03168971864751	0.969780038804007	0.324735042707029	0.999941049488455
ENSMUSG00000060950.7	Trmt61a	chr12:111678105-111683902:+	0.22623046343347	3.18693151943663	0.969432877511848	0.324821658333017	0.999941049488455
ENSMUSG00000031532.5	Saraf	chr8:34154563-34170845:+	0.167954041121735	7.59515942246353	0.968842242674562	0.324969090033573	0.999941049488455
ENSMUSG00000027281.12	Slx4ip	chr2:136905543-137069778:+	-0.235144228762573	3.53882289748796	0.968601874797995	0.325029114951852	0.999941049488455
ENSMUSG00000042328.9	Hps4	chr5:112375335-112378401:+	-0.223426841290848	5.21454255051278	0.968185313826886	0.325133173723903	0.999941049488455
ENSMUSG00000065097.1	Snora16a	chr4:132309465-132309600:+	-0.568615810431067	-1.59014165194134	0.967813902663787	0.325225991036	0.999941049488455
ENSMUSG00000007039.8	Ddah2	chr17:35060893-35061625:+	0.249126732561347	1.97426275826636	0.967540654172979	0.32529429943663	0.999941049488455
ENSMUSG00000050705.11	2310061I04Rik	chr17:35896273-35897312:-	0.178595680904402	4.85025531240886	0.967304529165546	0.325353342759764	0.999941049488455
ENSMUSG00000020646.12	Mboat2	chr12:24831599-24960301:+	0.175986961203774	4.17378152333914	0.966286113600567	0.325608161237471	0.999941049488455
ENSMUSG00000039456.6	Morc3	chr16:93832121-93876072:+	-0.180854358876453	4.46943623204637	0.966129199257498	0.325647446363018	0.999941049488455
ENSMUSG00000037795.10	N4bp2	chr5:65825242-65826874:+	-0.18733204163439	4.38549706755307	0.965552416558282	0.325791903784406	0.999941049488455
ENSMUSG00000052917.10	Senp7	chr16:56075409-56126544:+	-0.17565052515616	4.28007723550515	0.965493885647224	0.325806567813577	0.999941049488455
ENSMUSG00000027296.7	Itpka	chr2:119742337-119751263:+	0.238086375894206	2.42874552131626	0.964970942042978	0.325937622158828	0.999941049488455
ENSMUSG00000035595.6	1600002K03Rik	chr10:80172944-80175146:+	-0.259066812170967	3.60982795275289	0.96480761338263	0.325978568083379	0.999941049488455
ENSMUSG00000046844.6	Vat1l	chr8:114368116-114374070:+	-0.192632286820522	6.26145534603926	0.96425536301723	0.326117065773361	0.999941049488455
ENSMUSG00000079523.4	Tmsb10	chr6:72957655-72958399:-	0.237421565485485	3.4742377269127	0.963556811842938	0.326292365564181	0.999941049488455
ENSMUSG00000055923.12	Aasdh	chr5:76904330-76905428:-	-0.228961945619824	4.04485860380483	0.963293476766154	0.326358481276207	0.999941049488455
ENSMUSG00000020225.6	Tmbim4	chr10:120221821-120224272:+	0.159482585466082	5.42769833497081	0.963066549647429	0.326415470252123	0.999941049488455
ENSMUSG00000031360.10	Ctps2	chrX:162969105-163031319:+	0.161079164019124	4.9858340599051	0.962760026221417	0.326492469447306	0.999941049488455
ENSMUSG00000031608.9	Galnt7	chr8:57541995-57653032:-	-0.220899089118984	3.57882776354128	0.962700818772191	0.326507345229611	0.999941049488455
ENSMUSG00000018593.8	Sparc	chr11:55409204-55419900:-	0.276919687229074	2.85431866066368	0.962361278106385	0.326592671650648	0.999941049488455
ENSMUSG00000084106.4	Gm6136	chr1:86908793-86909683:-	0.154285557281611	6.54967017293746	0.9620372419555	0.326674129344322	0.999941049488455
ENSMUSG00000030259.8	Rassf8	chr6:145819944-145821074:+	-0.23531859171871	3.18984322455604	0.962022046362581	0.326677949942868	0.999941049488455
ENSMUSG00000040540.5	Gm9770	chr10:130412499-130413312:+	-0.282273721026615	3.20306009315979	0.961985148026205	0.326687227466658	0.999941049488455
ENSMUSG00000024290.8	Rock1	chr18:10064401-10181792:-	-0.162405899652502	6.03431684966928	0.96143405079134	0.326825834013796	0.999941049488455
ENSMUSG00000029260.11	Ugt2b34	chr5:86889767-86906937:-	0.203183741785314	6.78398828805671	0.959642895480314	0.327276866414489	0.999941049488455
ENSMUSG00000066440.4	Zfyve26	chr12:79232347-79296282:-	-0.181091383193861	4.69977716299335	0.959352390427772	0.327350096499185	0.999941049488455
ENSMUSG00000020776.14	Fbf1	chr11:116165783-116167765:-	-0.177839506758201	6.19799419278013	0.958755694355219	0.327500578922403	0.999941049488455
ENSMUSG00000020993.8	Trappc6b	chr12:59043093-59061461:-	-0.152744103780666	5.79848955638958	0.958690706157571	0.327516974013807	0.999941049488455
ENSMUSG00000009108.11	Gnat2	chr3:108097243-108101291:+	0.18253989003039	3.90042378849574	0.958446875497228	0.327578496824991	0.999941049488455
ENSMUSG00000025794.8	Rpl14	chr9:120571517-120574653:+	0.171422679200529	7.50390536888174	0.958027133139524	0.327684441193786	0.999941049488455
ENSMUSG00000026342.6	Slc35f5	chr1:125584513-125595148:+	0.18066211606486	5.40557530948266	0.957967862182215	0.327699405042435	0.999941049488455
ENSMUSG00000031668.10	Eif2ak3	chr6:70896764-70900258:+	-0.172076989193994	5.53789893397715	0.957336466980645	0.327858866574252	0.999941049488455
ENSMUSG00000047264.7	Zfp358	chr8:3493138-3497208:+	0.15438352802429	5.18652881289298	0.956934000777103	0.327960564843146	0.999941049488455
ENSMUSG00000070697.3	Utp3	chr5:88554483-88556083:+	0.166438558110256	4.95606867627817	0.956423640002849	0.328089586945708	0.999941049488455
ENSMUSG00000027166.10	Dnajc24	chr2:105970439-106002077:-	-0.204729093016533	3.14457395206945	0.956194085957117	0.328147641473533	0.999941049488455
ENSMUSG00000018401.13	Mtmr4	chr11:87595652-87601077:+	-0.151361677369728	5.4390139574204	0.955754272733515	0.328258908919075	0.999941049488455
ENSMUSG00000086965.1	Gm16314	chr16:18498901-18501658:+	-0.394956916394827	1.21813046463434	0.955737206804493	0.32826322740258	0.999941049488455
ENSMUSG00000029034.5	Cpsf3l	chr4:155888123-155888733:+	-0.159183444622124	5.12059297996443	0.955378427193005	0.328354032995066	0.999941049488455
ENSMUSG00000063334.12	Krr1	chr10:111972793-111984681:+	-0.16441189115359	4.94988630165758	0.954881097635852	0.328479960141482	0.999941049488455
ENSMUSG00000090639.1	Gm20425	chr9:103190208-103230307:-	0.202129247487246	4.76380775402719	0.952559016960763	0.329068775851568	0.999941049488455
ENSMUSG00000092558.3	Med20	chr17:47611621-47613295:+	-0.163656066227917	4.79391294171309	0.952446982051633	0.329097220256861	0.999941049488455
ENSMUSG00000035284.9	Vps13c	chr9:67840396-67995634:+	-0.252709594285585	3.91895255355796	0.952420099536333	0.329104045911517	0.999941049488455
ENSMUSG00000034006.12	Pqlc1	chr18:80262840-80263485:+	0.154862800233792	5.29309175330654	0.952148080968037	0.329173123869568	0.999941049488455
ENSMUSG00000029126.4	Nsg1	chr5:38137193-38159467:-	-0.24820592930142	2.07656817322197	0.951687830786033	0.329290046324057	0.999941049488455
ENSMUSG00000043535.9	Setx	chr2:29164458-29179540:+	-0.166766994216301	5.16073899424362	0.950626363991766	0.329559912991122	0.999941049488455
ENSMUSG00000016534.11	Lamp2	chrX:38452890-38456414:-	0.199481910566157	6.92075414264238	0.950288379169706	0.329645903743606	0.999941049488455
ENSMUSG00000022858.11	Tra2b	chr16:22258064-22265918:-	-0.156746037330453	6.00367001914157	0.950136219980242	0.329684626115322	0.999941049488455
ENSMUSG00000037172.10	E330009J07Rik	chr6:40407500-40436133:-	-0.198728110576804	6.54111764076958	0.950039796277593	0.32970916772036	0.999941049488455
ENSMUSG00000000740.7	Rpl13	chr8:123102653-123105244:+	0.21114532314526	5.24245677582326	0.949866055812748	0.329753393993778	0.999941049488455
ENSMUSG00000020716.11	Nf1	chr11:79546308-79580048:+	-0.16185543733531	5.86372122784857	0.94802811948884	0.330221730902123	0.999941049488455
ENSMUSG00000021211.3	Akr1c12	chr13:4268172-4279433:-	0.192434017592679	3.99696884686036	0.947725200318992	0.330299004673779	0.999941049488455
ENSMUSG00000021253.6	Tgfb3	chr12:86056744-86079041:-	0.220868476798021	2.93899983129671	0.947413562066347	0.330378527763067	0.999941049488455
ENSMUSG00000000804.10	Usp32	chr11:85103680-85139929:-	-0.161515290934009	4.91017258545265	0.947139234641034	0.33044855104803	0.999941049488455
ENSMUSG00000001924.11	Uba1	chrX:20680595-20682205:+	0.171349160006243	7.64106034124698	0.946879082845498	0.330514974184651	0.999941049488455
ENSMUSG00000070304.7	Scn2b	chr9:45117881-45130068:+	-0.241053121504933	2.4621730238087	0.945987616565027	0.330742722200216	0.999941049488455
ENSMUSG00000060681.10	Slc9a6	chrX:56609856-56663841:+	0.174150037329214	4.40683814279838	0.94526072330309	0.330928580415651	0.999941049488455
ENSMUSG00000021375.9	Kif13a	chr13:46749087-46929718:-	-0.180478715782054	4.02612883271116	0.944420600581137	0.33114356335022	0.999941049488455
ENSMUSG00000097906.1	Gm9625	chr13:67810246-67811200:+	0.163553297967396	5.6324408837317	0.943945028694583	0.331265342098828	0.999941049488455
ENSMUSG00000028902.4	Sf3a3	chr4:124721733-124723382:+	0.164773496103288	4.96455744029662	0.943500262107307	0.331379286572988	0.999941049488455
ENSMUSG00000027371.6	Fahd2a	chr2:127440431-127444508:-	0.212729185960841	3.98569425971416	0.943125067315103	0.331475448087893	0.999941049488455
ENSMUSG00000030662.9	Ipo5	chr14:120911194-120948042:+	0.158349615376946	6.45466492287892	0.942172872642942	0.331719660210247	0.999941049488455
ENSMUSG00000049382.9	Krt8	chr15:101996711-102004342:-	0.165634405586778	7.03154219208183	0.941972924595831	0.3317709719155	0.999941049488455
ENSMUSG00000041974.9	Spidr	chr16:15889227-16146851:-	0.280240044952751	2.73878327207287	0.941747717889559	0.331828778294435	0.999941049488455
ENSMUSG00000030905.5	Crym	chr7:120197138-120202111:-	-0.272727855172639	2.02506759416983	0.941606079558312	0.331865141098776	0.999941049488455
ENSMUSG00000051147.9	Nat2	chr8:67494948-67502580:+	0.298642294524205	1.71883348572726	0.941501585625332	0.331891971226928	0.999941049488455
ENSMUSG00000025145.9	Lrrc45	chr11:120719731-120720912:+	-0.278729867010969	5.73914412852482	0.940641532055224	0.332112910628761	0.999941049488455
ENSMUSG00000018983.9	E2f2	chr4:136180783-136186807:+	0.235587584848822	2.36975941172981	0.94044110820604	0.332164425731822	0.999941049488455
ENSMUSG00000051413.13	Plagl2	chr2:153227772-153237908:-	-0.187941451797835	4.15545604331414	0.940221992073804	0.332220757517062	0.999941049488455
ENSMUSG00000099041.1	Gm28035	chr2:30240567-30282148:+	-0.231233903638903	3.01501637841522	0.939130262992002	0.332501616167696	0.999941049488455
ENSMUSG00000058761.4	Rnf169	chr7:99935278-99965734:-	-0.157848728413711	5.1236311624396	0.938536931344878	0.332654389711486	0.999941049488455
ENSMUSG00000010830.7	Kdelr3	chr15:79516408-79527739:+	-0.174113147565235	4.70038458674715	0.938347651230139	0.332703146053794	0.999941049488455
ENSMUSG00000038342.11	Mlxip	chr5:123446039-123457929:+	-0.157973898701667	5.70202340337057	0.935795609377713	0.333361454060347	0.999941049488455
ENSMUSG00000026679.3	Enkur	chr2:21196458-21205352:-	0.292197293610659	1.2800305415883	0.935706795794906	0.333384395119642	0.999941049488455
ENSMUSG00000058600.9	Rpl30	chr15:34442521-34443259:-	0.164944090274292	6.55449380478357	0.935551881533229	0.333424415408854	0.999941049488455
ENSMUSG00000020362.9	Cnot6	chr11:49681153-49682725:-	-0.147385700435295	5.66924947687296	0.935402529794478	0.333463004757708	0.999941049488455
ENSMUSG00000055320.12	Tead1	chr7:112759546-112842374:+	-0.223599574120157	5.79670600428853	0.934658041306476	0.333655453901525	0.999941049488455
ENSMUSG00000070509.11	Rgma	chr7:73391227-73419899:+	0.170187948870682	5.05070711390732	0.934339038541094	0.333737961020706	0.999941049488455
ENSMUSG00000038046.4	Rnmtl1	chr11:76249212-76250508:+	0.224151444080195	2.53946237923116	0.933968419406362	0.33383385245772	0.999941049488455
ENSMUSG00000090812.4	Samd15	chr12:87200750-87201943:+	-0.247177734039832	2.04088931756129	0.933667698296727	0.333911686006891	0.999941049488455
ENSMUSG00000071176.6	Arhgef10	chr8:14996136-15001074:+	0.216626185095108	3.68992386942887	0.933371367998102	0.333988406826065	0.999941049488455
ENSMUSG00000102869.1	RP24-114E18.7	chr2:156392491-156392829:-	-0.32257397155021	2.7957788712232	0.933070002551048	0.334066455414007	0.999941049488455
ENSMUSG00000006818.4	Sod2	chr17:13007839-13018119:+	-0.170900282156812	5.52444954266403	0.931942317712753	0.334358723133311	0.999941049488455
ENSMUSG00000085731.1	Gm16229	chr10:127663839-127665484:+	-0.226370639392193	2.68530064932948	0.931909192218444	0.334367313598257	0.999941049488455
ENSMUSG00000026049.7	Tex30	chr1:44088514-44099995:-	0.193900843488977	3.51515524522025	0.93125972974923	0.334535798901715	0.999941049488455
ENSMUSG00000042564.8	Fam227a	chr15:79635305-79658956:-	-0.322219181454968	3.16621382487133	0.931213717216671	0.334547739900975	0.999941049488455
ENSMUSG00000022973.13	Synj1	chr16:91009314-91011063:-	-0.159015101519615	5.49330448077289	0.931044400463961	0.334591685253331	0.999941049488455
ENSMUSG00000082675.1	Gm6382	chrX:142210884-142211825:+	0.242062082955649	2.37523363800449	0.930797127489642	0.33465587763458	0.999941049488455
ENSMUSG00000051451.5	Crebzf	chr7:90444703-90446095:+	-0.165032811623718	5.77888691242404	0.930672026426124	0.334688360302965	0.999941049488455
ENSMUSG00000053925.4	Gm9929	chr1:170868645-170881721:+	-0.234820063356614	2.35267885143738	0.930572978730615	0.334714081167257	0.999941049488455
ENSMUSG00000030793.3	Pycard	chr7:127992103-127993867:-	0.264282494947552	2.20757194956811	0.930318675019993	0.334780131266508	0.999941049488455
ENSMUSG00000044340.7	Phlpp1	chr1:106317238-106319015:+	-0.212767834050709	3.7554209017022	0.9300258607061	0.33485620528119	0.999941049488455
ENSMUSG00000027799.8	Nbea	chr3:55625205-56183701:-	-0.194781939043488	6.23515141324776	0.929302032544367	0.335044357178515	0.999941049488455
ENSMUSG00000097799.1	Gm26899	chr2:120532904-120539846:+	-0.272800018815648	2.74355343611816	0.929221954549862	0.335065181338348	0.999941049488455
ENSMUSG00000052684.4	Jun	chr4:95049034-95052222:-	-0.174445103755543	10.6311545895318	0.929207200787459	0.335069018220515	0.999941049488455
ENSMUSG00000023044.1	Csad	chr15:102176998-102189043:-	0.171473958797178	4.87264365452678	0.928910574189838	0.335146171779382	0.999941049488455
ENSMUSG00000028958.10	Tmub1	chr5:24446553-24447791:-	-0.196808913602476	4.46085528996244	0.928122892339243	0.335351165807326	0.999941049488455
ENSMUSG00000028629.5	Exo5	chr4:120922269-120925017:-	-0.206112513502905	3.20816028995099	0.926597738363784	0.335748563955879	0.999941049488455
ENSMUSG00000054693.10	Adam10	chr9:70776053-70778378:+	-0.169734694520862	5.23286868082651	0.926444048192721	0.335788644821859	0.999941049488455
ENSMUSG00000070392.4	Gm20634	chr3:96246685-96248509:+	-0.278294692275471	3.28382383687546	0.926340782724523	0.335815579025053	0.999941049488455
ENSMUSG00000051341.5	Zfp52	chr17:21555046-21562066:+	-0.237432363379227	2.62364010878991	0.92611872813582	0.335873506182709	0.999941049488455
ENSMUSG00000045349.11	Sh2d5	chr4:138256735-138259111:+	-0.231925181576563	3.15997621259473	0.925383313777381	0.336065448532485	0.999941049488455
ENSMUSG00000040813.11	Tex264	chr9:106684929-106685903:-	0.155220570056652	5.04687403000726	0.925314140999312	0.336083510108562	0.999941049488455
ENSMUSG00000067085.1	Gm10197	chr19:53371566-53371766:-	-0.377312249562772	0.114737432058585	0.921943907087614	0.336965082890864	0.999941049488455
ENSMUSG00000044876.10	Zfp444	chr7:6183576-6188233:+	0.161334136500581	5.58755619483343	0.921919858962184	0.336971384433984	0.999941049488455
ENSMUSG00000083326.4	Rpl38-ps1	chr4:138425788-138426002:+	0.210342007736839	3.30613617191179	0.92098589063599	0.337216242675587	0.999941049488455
ENSMUSG00000048921.7	Zfp689	chr7:127443755-127448993:-	-0.220483062472059	2.690613985799	0.920593387509315	0.337319216311982	0.999941049488455
ENSMUSG00000016487.11	Ppfibp1	chr6:147010879-147019580:+	-0.165839724062816	6.59847128470447	0.920234933843062	0.337413293874157	0.999941049488455
ENSMUSG00000028536.8	2610528J11Rik	chr4:118527243-118530228:+	0.336854141317281	1.01924965142983	0.919592559046368	0.337581975696922	0.999941049488455
ENSMUSG00000025332.10	Kdm5c	chrX:152271913-152273396:+	-0.194441500217458	5.86191721222396	0.918894115826603	0.337765508960168	0.999941049488455
ENSMUSG00000019732.10	Calr3	chr8:72424183-72435156:-	0.321874757253528	1.43159963878197	0.917951546465458	0.338013404716369	0.999941049488455
ENSMUSG00000078201.5	Tmem203	chr2:25255439-25256292:+	0.201272604490482	3.1156362076079	0.917737527842807	0.338069725625869	0.999941049488455
ENSMUSG00000036908.12	Unc93b1	chr19:3942440-3949340:+	0.189117056414814	5.08893124003395	0.917565379123737	0.338115037236796	0.999941049488455
ENSMUSG00000028445.7	Enho	chr4:41638144-41640324:-	-0.327342922414096	3.86332375865046	0.916401081377039	0.338421708504897	0.999941049488455
ENSMUSG00000099858.1	Gm6652	chr1:153619604-153620673:-	0.312758791409766	1.29770604548563	0.916069525599524	0.338509107248657	0.999941049488455
ENSMUSG00000022452.10	Smdt1	chr15:82347220-82348869:+	0.157060980279433	6.31029951156412	0.91586577397743	0.338562831605651	0.999941049488455
ENSMUSG00000024498.11	Tcerg1	chr18:42511523-42574844:+	-0.169865495292868	5.12897259630669	0.915692552256026	0.338608514974144	0.999941049488455
ENSMUSG00000062646.8	Ganc	chr2:120452579-120460345:+	-0.173429721909826	4.40950186624254	0.915611264454242	0.338629955674005	0.999941049488455
ENSMUSG00000026229.13	Psmd1	chr1:86127867-86132767:+	0.157026172234279	5.94489745726172	0.91524757842884	0.338725904856145	0.999941049488455
ENSMUSG00000031904.4	Slc7a6	chr8:106168875-106198704:+	-0.174856085533624	4.81785435235282	0.914257346058662	0.338987337279147	0.999941049488455
ENSMUSG00000037938.4	Chchd5	chr2:129129850-129133480:+	0.185400562261628	3.85506161344881	0.91394504205683	0.339069845254032	0.999941049488455
ENSMUSG00000070729.5	Gm12966	chr4:129899093-129899902:+	0.195270183424757	4.34361835295016	0.913400999529486	0.339213640970223	0.999941049488455
ENSMUSG00000034800.11	Zfp661	chr2:127576935-127581508:-	-0.233779464845903	2.85826333042864	0.913244930787132	0.339254906578036	0.999941049488455
ENSMUSG00000011751.12	Sptbn4	chr7:27445954-27446517:-	-0.192999547160335	6.1963540181715	0.912446261582474	0.339466185639749	0.999941049488455
ENSMUSG00000021268.13	Meg3	chr12:109549255-109549775:+	-0.393244004057103	9.10728572699877	0.912433584375322	0.339469540679742	0.999941049488455
ENSMUSG00000075010.4	AW112010	chr19:11047617-11050566:-	0.711986542066581	0.0652346043878025	0.912252396457063	0.339517497178582	0.999941049488455
ENSMUSG00000098496.2	1810026B05Rik	chr7:73539801-73558395:-	-0.200600448091382	5.27308333265259	0.912187480804754	0.339534681155014	0.999941049488455
ENSMUSG00000022035.5	Ccdc25	chr14:65837302-65866604:+	0.176839301162195	4.73158312363723	0.911378647969553	0.339748887298327	0.999941049488455
ENSMUSG00000025854.11	Fam20c	chr5:138807190-138809405:+	-0.16103218691535	7.54123602313045	0.910357761651994	0.340019511848786	0.999941049488455
ENSMUSG00000031765.7	Mt1	chr8:94179089-94180325:+	-0.305933329140492	6.75111096014221	0.909947914099405	0.340128239016658	0.999941049488455
ENSMUSG00000001247.12	Lsr	chr7:30958262-30973415:-	0.152351440887298	6.47960069647492	0.909822659306805	0.340161476797333	0.999941049488455
ENSMUSG00000023905.10	Tnfrsf12a	chr17:23675447-23677449:-	-0.193863167320961	3.82572632155331	0.909381770094903	0.340278506520634	0.999941049488455
ENSMUSG00000021792.11	Fam213a	chr14:41004041-41006920:-	-0.166914424509277	6.12503899297449	0.909288911357034	0.340303161869225	0.999941049488455
ENSMUSG00000041272.7	Tox	chr4:6820694-6990483:-	0.190641550685368	5.10078923482808	0.909092899006392	0.340355213898573	0.999941049488455
ENSMUSG00000027547.13	Sall4	chr2:168756753-168767117:-	-0.178185450459242	3.98178427809087	0.909060131047344	0.340363916634023	0.999941049488455
ENSMUSG00000084883.1	Ccdc85c	chr12:108206345-108275417:-	-0.302383234099088	1.24966610579938	0.908664293751383	0.34046906943279	0.999941049488455
ENSMUSG00000015120.11	Ube2i	chr17:25272663-25273259:-	-0.177326349769976	4.80743430768585	0.90850957041329	0.340510183032629	0.999941049488455
ENSMUSG00000020321.11	Mdh1	chr11:21562896-21572367:-	0.156658207769241	7.10595495146805	0.908342833737123	0.340554496337107	0.999941049488455
ENSMUSG00000025950.12	Idh1	chr1:65175296-65186479:-	0.184236696782952	4.01753354738303	0.908093360664941	0.340620812839554	0.999941049488455
ENSMUSG00000032673.5	Prorsd1	chr11:29512876-29515033:-	-0.199317941135406	3.62756644744548	0.907516656489507	0.340774182526713	0.999941049488455
ENSMUSG00000020009.8	Ifngr1	chr10:19605919-19609256:+	0.185866850438122	3.62394980145376	0.907242857431152	0.340847029659766	0.999941049488455
ENSMUSG00000055817.13	Mta3	chr17:83795422-83804597:+	0.152117668455594	5.28818083104527	0.90657580095796	0.341024594873825	0.999941049488455
ENSMUSG00000003872.7	Lin7b	chr7:45369563-45370346:-	-0.276459504099737	1.39909467663154	0.905575007957918	0.341291231871791	0.999941049488455
ENSMUSG00000003809.10	Gcdh	chr8:84893094-84893921:-	-0.171886816871449	4.88882082996768	0.905494804842915	0.341312612196546	0.999941049488455
ENSMUSG00000029033.12	Acap3	chr4:155905359-155905917:+	-0.159167744004692	5.35680405393531	0.905337447039201	0.341354565448058	0.999941049488455
ENSMUSG00000030966.8	Trim21	chr7:102557922-102565469:-	-0.235406355820394	3.09791128170269	0.904915240473443	0.341467164507615	0.999941049488455
ENSMUSG00000044345.9	Marveld1	chr19:42147708-42151462:+	-0.155684026687609	5.73926608925037	0.903570900397156	0.341826022633872	0.999941049488455
ENSMUSG00000046613.14	Vwa5b2	chr16:20602775-20605377:+	-0.227135261357304	8.69348975912299	0.902931989858644	0.341996751611034	0.999941049488455
ENSMUSG00000029161.6	Cgref1	chr5:30933146-30945480:-	0.246409151171542	1.82690171368764	0.902140934259528	0.342208295952725	0.999941049488455
ENSMUSG00000030513.10	Pcsk6	chr7:66038418-66043528:+	-0.23428536997413	3.11386701664043	0.902121817234633	0.342213410416872	0.999941049488455
ENSMUSG00000022283.10	Pabpc1	chr15:36603496-36608973:-	0.192481248695609	7.6306894102238	0.901145144023189	0.342474841446769	0.999941049488455
ENSMUSG00000048997.13	Atxn7l2	chr3:108207082-108209571:-	-0.201827890260536	4.15430431938606	0.900078750514618	0.342760596120738	0.999941049488455
ENSMUSG00000004451.10	Ralb	chr1:119481133-119504794:-	0.177972153011363	4.47193942344755	0.899904211688794	0.342807396810133	0.999941049488455
ENSMUSG00000036281.9	Snapc4	chr2:26378343-26380626:-	-0.275425817277899	5.61656075172656	0.899897438799961	0.342809213060465	0.999941049488455
ENSMUSG00000039913.8	Pak7	chr2:136267695-136387967:-	-0.210136630135332	2.74797447436812	0.89972503331169	0.342855450515323	0.999941049488455
ENSMUSG00000035835.10	Lppr3	chr10:79867459-79874370:-	-0.195083180793216	3.18865628844612	0.899325264260303	0.342962697028536	0.999941049488455
ENSMUSG00000052727.5	Map1b	chr13:99421464-99516602:-	-0.166883909400359	7.19353749642765	0.899180798756362	0.343001464096298	0.999941049488455
ENSMUSG00000025870.6	Arl10	chr13:54578812-54579537:+	-0.249259171005971	3.03989048977342	0.899005536991897	0.343048503228051	0.999941049488455
ENSMUSG00000028607.12	Cpt2	chr4:107908220-107923588:-	0.15382561485944	5.99081184913739	0.89835772182974	0.343222448255903	0.999941049488455
ENSMUSG00000024542.8	Cep192	chr18:67800107-67885168:+	-0.196377511814502	3.72845236530465	0.897698657911879	0.343399535910723	0.999941049488455
ENSMUSG00000007880.12	Arid1a	chr4:133720779-133723879:-	-0.159883883335985	6.82669353996314	0.897383756223977	0.343484192206659	0.999941049488455
ENSMUSG00000002458.9	Rgs19	chr2:181689662-181693907:-	0.22969393320123	2.06585376380009	0.897035872182443	0.343577748053236	0.999941049488455
ENSMUSG00000021178.8	Psmc1	chr12:100110186-100123364:+	0.145339193162495	6.02108998097165	0.897032708397361	0.343578599042333	0.999941049488455
ENSMUSG00000026915.12	Strbp	chr2:37647120-37703149:-	-0.154067161370197	5.46023913130992	0.896636081226674	0.343685305644369	0.999941049488455
ENSMUSG00000015889.7	Lta4h	chr10:93453396-93484896:+	0.163973253471856	5.0808236321399	0.896535200104374	0.343712453340759	0.999941049488455
ENSMUSG00000021496.8	Pcbd2	chr13:55727368-55776828:+	-0.1918479546736	3.83434965643448	0.896514296215514	0.343718079061067	0.999941049488455
ENSMUSG00000034430.12	Zxdc	chr6:90369618-90374551:+	0.167958186100148	4.94777236943179	0.896112578013692	0.343826214895897	0.999941049488455
ENSMUSG00000081051.4	Gm15427	chr1:95498621-95499151:+	0.164538107838465	7.81062108040809	0.894229094413709	0.344333830753992	0.999941049488455
ENSMUSG00000035829.9	Ppp1r26	chr2:28447941-28455505:+	-0.187416862190376	4.77055555845892	0.893716344636097	0.344472196857881	0.999941049488455
ENSMUSG00000100876.1	2810454H06Rik	chr6:134897961-134901108:+	-0.281734339393227	2.00917041089004	0.89296778958332	0.3446743303002	0.999941049488455
ENSMUSG00000054863.8	Fam19a5	chr15:87625230-87759336:+	0.171701806937346	4.65322960862344	0.892512606808506	0.344797322416715	0.999941049488455
ENSMUSG00000073147.3	5031425E22Rik	chr5:23432287-23434269:-	-0.150837509535195	5.29899668264199	0.892150855757643	0.344895111264616	0.999941049488455
ENSMUSG00000056515.8	Rab31	chr17:65651726-65772752:-	-0.217847682621472	3.29603247037882	0.892074295459743	0.344915811918573	0.999941049488455
ENSMUSG00000037525.4	Bcdin3d	chr15:99470084-99474730:-	0.213761849521473	3.12670295025318	0.891663595566085	0.345026887158407	0.999941049488455
ENSMUSG00000020640.9	Itsn2	chr12:4593008-4713950:+	-0.221134043607346	5.28133104991681	0.890954569206475	0.345218759770991	0.999941049488455
ENSMUSG00000010110.13	Stx5a	chr19:8749399-8750094:+	-0.196724432350409	7.36878633959293	0.890806765112664	0.345258775845543	0.999941049488455
ENSMUSG00000098053.1	Gm27033	chr5:147280720-147281263:+	0.346228478981767	0.162218845271682	0.890493357394047	0.345343647760752	0.999941049488455
ENSMUSG00000075316.7	Scn9a	chr2:66564634-66634962:-	0.177802556639602	4.46865820343789	0.890142843999598	0.345438601477262	0.999941049488455
ENSMUSG00000026970.12	Rbms1	chr2:60888424-60888996:-	0.196333060601864	3.6303757276855	0.889695439871277	0.345559854143957	0.999941049488455
ENSMUSG00000038121.6	Fam210a	chr18:68275917-68300202:-	-0.180093010407909	4.32678717016556	0.889369571317424	0.345648205268525	0.999941049488455
ENSMUSG00000024240.9	Epc1	chr18:6489160-6490856:-	-0.150192064367597	5.77925619472271	0.889160494937281	0.345704907217031	0.999941049488455
ENSMUSG00000081058.5	Hist2h3c2	chr3:96238108-96239127:-	-0.348828948694861	0.542395889045544	0.889142006502226	0.345709921925093	0.999941049488455
ENSMUSG00000046822.8	Slc39a3	chr10:81033883-81037250:-	-0.146693308026275	5.89006752522547	0.88862030008741	0.345851467505069	0.999941049488455
ENSMUSG00000019831.10	Wasf1	chr10:40883827-40938570:+	-0.246237148894892	2.92213835140008	0.888591376378798	0.345859317170675	0.999941049488455
ENSMUSG00000002105.11	Slc39a13	chr2:91069118-91070239:-	0.1548357922446	5.28875392326933	0.888514293164163	0.345880238123447	0.999941049488455
ENSMUSG00000098559.1	Gm15013	chrX:139713681-139714481:-	0.267729405532053	1.45088475761455	0.888156590980332	0.345977343567018	0.999941049488455
ENSMUSG00000040054.11	Baz2a	chr10:128092783-128129303:+	-0.154607299639792	6.84009223046752	0.888109123707636	0.345990232286661	0.999941049488455
ENSMUSG00000051639.3	Gm5812	chr17:6121208-6122164:-	0.177145866072242	4.164958237903	0.887729657699151	0.346093291526175	0.999941049488455
ENSMUSG00000042389.9	Tsen2	chr6:115574448-115577991:+	0.190926313181413	3.2396753547247	0.886958643512602	0.346302819529495	0.999941049488455
ENSMUSG00000100680.1	1810044D09Rik	chr6:91440987-91441755:+	0.243316253321361	1.96983831975969	0.885253646527799	0.346766774033825	0.999941049488455
ENSMUSG00000032383.6	Ppib	chr9:66060169-66066629:+	-0.152569338401373	6.47473087861795	0.885100775872303	0.346808413513403	0.999941049488455
ENSMUSG00000026121.9	Sema4c	chr1:36555932-36558250:-	-0.187428022734834	3.61920990010092	0.884859748961642	0.346874079093811	0.999941049488455
ENSMUSG00000052397.8	Ezr	chr17:6740837-6742821:-	0.17194388213907	4.50179498676812	0.883831151973702	0.347154500524327	0.999941049488455
ENSMUSG00000024261.5	Syt4	chr18:31437808-31447415:-	0.165034019073166	6.2677417406542	0.883169379227347	0.347335078994891	0.999941049488455
ENSMUSG00000028545.9	Bend5	chr4:111433319-111459927:+	0.192637578611817	3.42399588842204	0.883156184696146	0.347338680692847	0.999941049488455
ENSMUSG00000006356.6	Crip2	chr12:113140236-113145504:+	0.225577428321396	2.24240695177399	0.882920173125433	0.347403113094287	0.999941049488455
ENSMUSG00000026029.10	Casp8	chr1:58802653-58846754:+	0.207207997334577	3.08946623364108	0.882825874725958	0.347428861587696	0.999941049488455
ENSMUSG00000023286.12	Ube2j2	chr4:155956005-155957483:+	0.184847178197552	4.52263232448134	0.881831606474751	0.347700507519176	0.999941049488455
ENSMUSG00000064357.1	mt-Atp6	chrM:7927-8607:+	0.240256120237408	2.5899665181801	0.881511330978974	0.347788071976576	0.999941049488455
ENSMUSG00000072324.4	Gm8420	chr1:51940664-51941261:-	-0.667779218442418	0.289813006551604	0.88104018173004	0.347916940266541	0.999941049488455
ENSMUSG00000068335.5	Dok1	chr6:83030940-83033468:-	0.222786088228128	2.30295597477522	0.88029681861868	0.348120396089113	0.999941049488455
ENSMUSG00000030272.11	Camk1	chr6:113340903-113343963:-	0.160114053892737	5.4941996188944	0.879710957937675	0.348280857910341	0.999941049488455
ENSMUSG00000054199.12	Gon4l	chr3:88837016-88910098:+	-0.168658983401025	5.57864025763763	0.879708865669951	0.348281431143097	0.999941049488455
ENSMUSG00000066415.4	Msl2	chr9:101074762-101104800:+	-0.163183754095683	5.98624686799877	0.87954962669707	0.348325062682921	0.999941049488455
ENSMUSG00000025532.10	Crcp	chr5:130029343-130059932:+	-0.17437413196775	4.61740165622323	0.878785438708924	0.348534553826222	0.999941049488455
ENSMUSG00000026988.11	Wdsub1	chr2:59878332-59882591:-	0.162314636066358	4.5941362059362	0.878777451660605	0.348536744264258	0.999941049488455
ENSMUSG00000034601.12	2700049A03Rik	chr12:71170589-71243299:+	-0.185130419757722	3.87818492079319	0.877524457778105	0.348880608035195	0.999941049488455
ENSMUSG00000042766.13	Trim46	chr3:89244294-89246309:-	-0.157447466316113	5.37452176816924	0.877316098653243	0.348937833504856	0.999941049488455
ENSMUSG00000089837.5	Npcd	chr15:79789675-79834237:-	-0.294005995427735	3.86604826880485	0.877310478953554	0.348939377122236	0.999941049488455
ENSMUSG00000037652.11	Phc3	chr3:30958387-30965935:-	-0.152049557024886	5.42185851549145	0.876987539405548	0.34902809765202	0.999941049488455
ENSMUSG00000061589.10	Dot1l	chr10:80791454-80793818:+	-0.23015381311241	5.53671384245406	0.876325181275348	0.349210161931868	0.999941049488455
ENSMUSG00000098371.1	Gm28037	chr16:55966343-55980721:+	0.265045217731198	2.26210134171269	0.876129523193515	0.349263967733187	0.999941049488455
ENSMUSG00000020072.10	Pbld1	chr10:63061618-63077534:+	0.208020374473993	3.99247814067424	0.874703952974727	0.349656338816577	0.999941049488455
ENSMUSG00000053465.5	Hs6st3	chr14:119138415-119869594:+	-0.21232818048259	2.65925780655252	0.874271602926765	0.349775456462808	0.999941049488455
ENSMUSG00000048271.10	Rbm33	chr5:28410661-28414029:+	-0.148723681650174	6.17889612415616	0.874177973078929	0.349801259885979	0.999941049488455
ENSMUSG00000022685.8	Parn	chr16:13537964-13668170:-	0.153918619508481	4.93545798795937	0.873394494350812	0.350017280117176	0.999941049488455
ENSMUSG00000020889.11	Nr1d1	chr11:98769347-98770426:-	-0.186643856391528	5.81192952671271	0.873150526659288	0.350084583791385	0.999941049488455
ENSMUSG00000090258.3	Churc1	chr12:76768488-76775911:+	0.162553850869116	4.75516200596154	0.872860109615033	0.350164724472427	0.999941049488455
ENSMUSG00000021340.8	Gpld1	chr13:24979379-24990753:+	0.14600572799378	5.75797386036091	0.872040881631328	0.350390925332418	0.999941049488455
ENSMUSG00000057262.1	Gm10020	chr15:52477614-52478228:-	-0.498547482312713	1.52127231991574	0.870883870739704	0.350710732052543	0.999941049488455
ENSMUSG00000070343.3	Gm10288	chr3:146838811-146839347:-	0.151225725448056	7.39138412046097	0.869940638400692	0.350971742961641	0.999941049488455
ENSMUSG00000074461.2	Gm10699	chr8:14090461-14092590:+	0.241850988856451	2.66345734335697	0.869741976521967	0.351026750340558	0.999941049488455
ENSMUSG00000070610.4	Gm13127	chr4:144587244-144588632:+	-0.178750786267138	3.78191982144674	0.868747134707431	0.351302388335927	0.999941049488455
ENSMUSG00000030407.1	Qpctl	chr7:19140217-19149196:-	-0.176875329405718	4.62022135647011	0.868356273280991	0.351410763916997	0.999941049488455
ENSMUSG00000030516.10	Tjp1	chr7:65340223-65342797:-	-0.185367647030957	5.95567135881132	0.868150953240672	0.351467712016063	0.999941049488455
ENSMUSG00000046178.3	Nxph1	chr6:8949676-9249030:+	-0.180088223951171	4.76418139411594	0.867409092702644	0.351673581270801	0.999941049488455
ENSMUSG00000009569.10	Mkl2	chr16:13358421-13417529:+	-0.146460100457027	5.19743657181337	0.867402300686226	0.351675466841861	0.999941049488455
ENSMUSG00000028136.11	Snx27	chr3:94500689-94582702:-	-0.161841006454013	5.48109340840438	0.867284654064829	0.351708129590167	0.999941049488455
ENSMUSG00000070284.6	Gmppb	chr9:108049455-108051519:+	0.152472993025732	5.31219799814104	0.866607185204856	0.35189629877373	0.999941049488455
ENSMUSG00000034163.10	Zfc3h1	chr10:115431079-115431762:+	-0.255773193311596	4.52277096288956	0.866603257409338	0.351897390132022	0.999941049488455
ENSMUSG00000027997.8	Casp6	chr3:129910462-129913601:+	0.236355504809788	2.84742620529965	0.866050700914371	0.352050966831906	0.999941049488455
ENSMUSG00000002058.9	Unc119	chr11:78347935-78348998:+	0.177961429361946	4.71659954555062	0.865497058845651	0.352204936973737	0.999941049488455
ENSMUSG00000057322.8	Rpl38	chr11:114668626-114672331:+	0.169963089157288	5.00724563374177	0.865429035729022	0.352223860820147	0.999941049488455
ENSMUSG00000021690.9	Jmy	chr13:93430097-93499808:-	-0.193207067013824	4.92884249391807	0.865267000393459	0.352268944199596	0.999941049488455
ENSMUSG00000029859.4	Epha1	chr6:42358487-42373268:-	0.222201630033014	2.17119403850377	0.865160703508093	0.352298523648122	0.999941049488455
ENSMUSG00000040451.13	Sgms1	chr19:32289279-32388463:-	-0.214584972624511	4.80237734203843	0.864934590792235	0.352361455763382	0.999941049488455
ENSMUSG00000016664.10	Pacsin2	chr15:83376122-83464570:-	0.144736207077886	5.43850815556166	0.86477949416782	0.352404631417775	0.999941049488455
ENSMUSG00000024120.8	Lrpprc	chr17:84770437-84777543:-	0.183697563858507	6.1647294463807	0.86433295854421	0.352528977917153	0.999941049488455
ENSMUSG00000022568.12	Scrib	chr15:76049203-76050786:-	-0.155831277625318	5.77577766965791	0.863846759927824	0.352664437461124	0.999941049488455
ENSMUSG00000037085.7	Trmt12	chr15:58872649-58876781:+	0.188394556762816	3.26002276804957	0.863367102087882	0.352798144323902	0.999941049488455
ENSMUSG00000098457.1	Mir8097	chr15:36240046-36240164:-	-0.575254589749179	-1.67953201815435	0.862795758353879	0.352957499402137	0.999941049488455
ENSMUSG00000081992.1	Gm13408	chr2:34564999-34565796:+	0.261867610788055	1.17125562988675	0.86265257349302	0.352997450895198	0.999941049488455
ENSMUSG00000024639.5	Gnaq	chr19:16219632-16317274:+	-0.201618703648816	6.38387973671553	0.862335619387039	0.353085909517757	0.999941049488455
ENSMUSG00000067161.6	Gm5560	chr5:97264828-97265719:+	0.209946697689948	3.21476579714276	0.862216045503891	0.353119289221241	0.999941049488455
ENSMUSG00000053754.9	Chd8	chr14:52222599-52227597:-	-0.152496226199377	6.20748287372822	0.86212600236928	0.353144428099857	0.999941049488455
ENSMUSG00000049225.10	Pdp1	chr4:11959811-11966420:-	-0.195227929807406	3.21112223820611	0.861564112996593	0.353301355586933	0.999941049488455
ENSMUSG00000029547.6	Ints1	chr5:139751282-139775678:-	-0.168445194582546	6.43775900755355	0.861365531620066	0.353356839246798	0.999941049488455
ENSMUSG00000072647.4	Adam1a	chr5:121518576-121521695:-	-0.386892994852523	3.0202152015617	0.861276021644734	0.353381852236923	0.999941049488455
ENSMUSG00000043633.6	Fam221b	chr4:43663096-43669145:-	-0.167580801103294	6.25811701513804	0.86105636087126	0.353443245289494	0.999941049488455
[truncated: 9,732 more rows]
