# Supplementary material for: High-fat diet impacts more changes in beta-cell compared to alpha-cell transcriptome
Source: PLoS One. 2019 Mar 8;14(3):e0213299. doi: 10.1371/journal.pone.0213299 (PMC6407777; doi:10.1371/journal.pone.0213299)
Supplement: S5 File — Differential gene expression analysis between HFD and LFD groups for beta-cell transcriptome using EdgeR. (TSV) [file pone.0213299.s008.tsv]

Ensembl_id	gene_name	coordinates	logFC	logCPM	LR	PValue	FDR
ENSMUSG00000035540.8	Gc	chr5:89417511-89457898:-	3.13163204501544	7.35034193040918	109.775816232707	1.0972389180525e-25	1.20784060099219e-21
ENSMUSG00000006398.11	Cdc20	chr4:118433548-118435821:-	5.28690734733461	2.03479306950139	88.2709676263744	5.70750309286147e-21	3.14140970231096e-17
ENSMUSG00000038530.7	Rgs4	chr1:169743829-169747623:-	2.54892662355639	4.8588223025522	73.128651468459	1.21468348357079e-17	4.45707859571574e-14
ENSMUSG00000020914.13	Top2a	chr11:99022085-99024178:-	4.70395248852884	3.04995995538599	55.5329968559194	9.19033280195481e-14	2.52917958709796e-10
ENSMUSG00000032218.6	Ccnb2	chr9:70407689-70421554:-	4.54602159701161	1.24397329782458	54.3564518008076	1.67228044861365e-13	3.68169263566782e-10
ENSMUSG00000031271.10	Serpina7	chrX:139083486-139085236:-	2.84863365745359	5.16042831039541	44.3591307209599	2.7333417137164e-11	5.01477093076501e-08
ENSMUSG00000010830.7	Kdelr3	chr15:79516408-79527739:+	2.70323508976136	4.05605569019485	43.74950610675	3.73210691823418e-11	5.86900470798883e-08
ENSMUSG00000005087.13	Cd44	chr2:102851893-102901458:-	2.02616068660285	5.41618551345994	42.4917753097711	7.09800688618866e-11	9.7668574753956e-08
ENSMUSG00000073530.7	Pappa2	chr1:158958127-158980490:-	2.37319795548604	8.60181008403719	41.2992829603936	1.3061679697228e-10	1.5975885567454e-07
ENSMUSG00000098318.3	1190002F15Rik	chr6:134929155-134951718:+	3.872005897544	1.05119510354529	38.4583521682636	5.59346874634733e-10	6.15729039597914e-07
ENSMUSG00000019942.8	Cdk1	chr10:69345005-69352910:-	4.49025781805904	2.14628619600808	37.9229873164153	7.35929941930294e-10	7.36465163706243e-07
ENSMUSG00000023505.9	Cdca3	chr6:124830375-124832439:+	3.2507891081782	2.1878996958231	37.1014851428941	1.12138281788564e-09	1.02868183827376e-06
ENSMUSG00000009092.4	Derl3	chr10:75893398-75895941:+	1.83871758089023	6.01266062724046	35.1475820141979	3.05640675005054e-09	2.58807119265818e-06
ENSMUSG00000046341.5	Gm11223	chr4:69925630-69926079:-	3.67792478459308	1.2227571914603	34.8427316028219	3.57441481550682e-09	2.81051130636422e-06
ENSMUSG00000034785.10	Dio1	chr4:107299817-107307066:-	1.72383500620526	6.81516224932831	31.4849137296474	2.00995828453985e-08	1.47504138641431e-05
ENSMUSG00000007594.9	Hapln4	chr8:70083529-70090862:+	1.75446401388378	7.20934051769418	31.0369245398218	2.53166059222888e-08	1.74178248745347e-05
ENSMUSG00000069516.7	Lyz2	chr10:117277334-117282274:-	2.61399593810586	2.58389194970079	30.5433139427914	3.26495120441557e-08	2.11415193283568e-05
ENSMUSG00000042529.10	Kcnj12	chr11:61065804-61071131:+	-2.65902145882566	2.96442125388144	29.7485307385985	4.91878950859574e-08	3.00811305059011e-05
ENSMUSG00000015134.10	Aldh1a3	chr7:66408957-66425701:-	3.35947477447153	5.91314729755323	28.4352954291641	9.68828206432265e-08	5.61308468231914e-05
ENSMUSG00000037428.10	Vgf	chr5:137030701-137031407:+	1.69634988067735	5.42890915467394	27.3376781271008	1.70849666903782e-07	9.40356566638416e-05
ENSMUSG00000039062.11	Anpep	chr7:79842614-79848193:-	1.65416233176993	6.16757520519947	27.0651179848147	1.96715731155356e-07	0.000103116512788484
ENSMUSG00000022033.5	Pbk	chr14:65806232-65813874:+	3.79842386768269	2.25059428842831	26.2732463083461	2.96365877452052e-07	0.000148290708136009
ENSMUSG00000022661.10	Cd200	chr16:45407194-45409018:-	1.37312779600222	6.11669132850234	25.7586362662497	3.86891885084943e-07	0.000185169820478915
ENSMUSG00000027400.7	Pdyn	chr2:129697986-129699844:-	2.42277445111945	7.7070885769773	25.6364773071329	4.12173742896732e-07	0.000189050356741968
ENSMUSG00000094910.1	D430019H16Rik	chr12:105453856-105493095:+	-3.06479926152725	2.34851064603258	24.2796798906509	8.33133495092812e-07	0.000366845340559267
ENSMUSG00000022346.10	Myc	chr15:61987422-61990253:+	2.10169555839637	2.57658638415779	23.2923587271967	1.39151742852493e-06	0.000589147071277016
ENSMUSG00000058159.9	T2	chr17:8396629-8422728:+	-2.78817542624857	5.09410735568544	23.1659482737632	1.48605592348362e-06	0.000605870503915099
ENSMUSG00000030659.10	Nucb2	chr7:116528812-116536033:+	1.70774459204	8.51614488782358	22.2623827320732	2.378201650433e-06	0.00093497299171309
ENSMUSG00000048058.13	Ldlrad3	chr2:102111569-102138119:-	2.35215326375624	2.98286679110578	21.9251929329498	2.83487773317717e-06	0.00107608048575222
ENSMUSG00000084174.2	Sycn	chr7:28540885-28542210:+	-5.19484182082687	3.65320759514458	21.5776205646044	3.39793652477529e-06	0.00124681617549088
ENSMUSG00000020649.7	Rrm2	chr12:24709029-24713341:+	2.29925265822918	2.58702978237292	21.3810912993903	3.76465763443597e-06	0.00133681778193133
ENSMUSG00000079620.9	Muc4	chr16:32778622-32779134:+	1.4497402830292	5.62913952777436	20.8599919362195	4.94107913785251e-06	0.00169973122342126
ENSMUSG00000041959.10	S100a10	chr3:93560727-93564450:+	-1.39302700730469	4.80438308827343	20.5765549853356	5.72934881289908e-06	0.0018659753482655
ENSMUSG00000025140.11	Pycr1	chr11:120642745-120643704:-	1.25347957729419	6.03455796697984	20.5322302325729	5.86355861478292e-06	0.0018659753482655
ENSMUSG00000035095.11	Fam167a	chr14:63436409-63442056:+	2.10894477913572	2.98796410552256	20.5097332155196	5.93287946850403e-06	0.0018659753482655
ENSMUSG00000000028.10	Cdc45	chr16:18807356-18811987:-	2.36383809472195	2.04829897968161	19.9334245374166	8.01861175685983e-06	0.00245191328387536
ENSMUSG00000012350.11	Ehf	chr2:103279104-103303167:-	1.77387925355968	3.39895546256596	19.7968807720822	8.61231082969817e-06	0.00256227885441398
ENSMUSG00000036905.8	C1qb	chr4:136880129-136886187:-	3.09662035197943	2.13429695671673	18.6784299385855	1.54722918174232e-05	0.004482078640163
ENSMUSG00000074476.5	Spc24	chr9:21755442-21760286:-	2.06384792023123	1.75751389732066	18.2602296496128	1.92688346140603e-05	0.00533295940689658
ENSMUSG00000023393.11	Slc17a9	chr2:180738274-180741416:+	1.42576074660651	5.27745439448905	18.2494208341409	1.93784862169207e-05	0.00533295940689658
ENSMUSG00000036502.10	Tmem255a	chrX:38215285-38252401:-	1.41022791542892	4.78273555698303	18.1920619788605	1.99709481433816e-05	0.00533316762547433
ENSMUSG00000050410.11	Tcf19	chr17:35514818-35516547:-	1.91712934607165	2.87307035859148	18.1564221767194	2.0348204966381e-05	0.00533316762547433
ENSMUSG00000020684.10	Rasl10b	chr11:83410072-83421038:+	1.39124777378789	4.21442377814833	18.0823617441878	2.11552101172985e-05	0.0054157337900284
ENSMUSG00000071551.8	Akr1c19	chr13:4245328-4248681:+	-1.35643289803951	5.3467098868994	17.7664767107744	2.49745144734567e-05	0.00624816943917752
ENSMUSG00000028551.10	Cdkn2c	chr4:109660876-109665372:-	1.65579047438769	3.38357608707095	17.5686891155098	2.77113730421789e-05	0.00677881765440679
ENSMUSG00000068101.6	Cenpm	chr15:82233779-82244747:-	2.3395292217137	1.38461038284604	17.4773058261714	2.90757819872451e-05	0.00695796104599118
ENSMUSG00000018634.10	Crhr1	chr11:104132855-104175523:+	-2.42903264785008	2.3895221603065	17.0298893666163	3.67960134521811e-05	0.00861809608684277
ENSMUSG00000022211.8	Lrrc16b	chr14:55491093-55508246:+	-2.39697082697349	7.11714320600962	16.9887817417134	3.76013309086917e-05	0.00862323855505997
ENSMUSG00000026303.6	Mlph	chr1:90939169-90940239:+	-2.20023770143533	3.67204520342127	16.6085672488027	4.59430194668455e-05	0.0103212399651232
ENSMUSG00000052684.4	Jun	chr4:95049034-95052222:-	1.23496583755837	8.11632932644762	16.5618981870004	4.70876148099612e-05	0.0103668092765611
ENSMUSG00000058248.8	Kcnh1	chr1:192434740-192510159:+	1.33058707260478	5.01902619326791	16.3625770347869	5.23078861973437e-05	0.0111892275922513
ENSMUSG00000009246.10	Trpm5	chr7:143080716-143081922:-	-1.45429457701406	7.53705167082323	16.3428179177423	5.28560896436289e-05	0.0111892275922513
ENSMUSG00000040412.12	5330417C22Rik	chr3:108491932-108536459:-	1.27108155897022	7.63810615318665	16.2478942215121	5.55713244594664e-05	0.0115420592386756
ENSMUSG00000053334.5	Ficd	chr5:113735782-113740600:+	1.13424346004246	5.8975483841807	15.9826271551818	6.39264272165737e-05	0.0130315205703712
ENSMUSG00000053693.12	Mast1	chr8:84934924-84937344:-	-1.48880729597821	4.36310916861426	15.8025515075041	7.03076320402494e-05	0.0140717529727103
ENSMUSG00000092071.1	A230065N10Rik	chr7:89632097-89633124:-	2.25779350884155	1.88256188045804	15.5671718977901	7.96251391856884e-05	0.0156520273599296
ENSMUSG00000025069.10	Gsto2	chr19:47870262-47884704:+	1.74893773458701	2.79532479114551	15.4592217672298	8.43045897760738e-05	0.0162811390220179
ENSMUSG00000020734.9	Grin2c	chr11:115249169-115267243:-	-1.78515407354821	4.45345304665532	15.3518961464793	8.9231329891876e-05	0.016935491024996
ENSMUSG00000030785.7	Cox6a2	chr7:128205436-128206366:-	-1.80751031706116	7.0664909289812	15.1893877546029	9.72484075769523e-05	0.018144245264527
ENSMUSG00000097412.1	1810014B01Rik	chr10:86685601-86694806:+	1.23658655670756	6.59750510208371	15.1096517138962	0.000101443309611367	0.018313131203241
ENSMUSG00000034336.3	Ina	chr19:47014698-47025327:+	1.07866612716562	5.34247567894672	15.1089535602911	0.00010148083243075	0.018313131203241
ENSMUSG00000024225.4	Clps	chr17:28558213-28560711:-	-4.66928592703821	4.20223894496521	15.0114057888482	0.000106863346940431	0.0189734148890365
ENSMUSG00000024610.10	Cd74	chr18:60803856-60812646:+	2.36566657261465	4.73876029959411	14.8411883942272	0.000116953183383669	0.0204352482966259
ENSMUSG00000034164.13	Emid1	chr11:5135408-5150284:-	-2.52146250104887	3.17785810823612	14.7146963574269	0.000125067650867343	0.0213542555887721
ENSMUSG00000031791.7	Tmem38a	chr8:72572103-72587282:+	1.03329924601339	5.93083274377157	14.699310901499	0.000126092533908992	0.0213542555887721
ENSMUSG00000026544.6	Dusp23	chr1:172630764-172632962:-	1.31793656538046	3.89482228044896	14.4375482614864	0.000144884573859731	0.0239561810138644
ENSMUSG00000038260.9	Trpm4	chr7:45303155-45333780:-	-1.33056567997726	4.89168457435339	14.4255716460937	0.000145808877900519	0.0239561810138644
ENSMUSG00000027902.7	Chil6	chr3:106387388-106406182:-	2.27994335315534	1.75188818836846	14.3262588571463	0.000153705814156516	0.024882258856396
ENSMUSG00000026989.5	Dapl1	chr2:59484669-59505020:+	2.01966164369199	6.85670572787123	14.2179553457404	0.000162809581604793	0.0259740271638486
ENSMUSG00000027230.9	Creb3l1	chr2:91982328-92024502:-	1.0295366063279	5.74778671388329	14.1421761473162	0.000169500547666452	0.0264065766296363
ENSMUSG00000027313.3	Chac1	chr2:119351229-119354381:+	1.77943374190221	4.81476444404395	14.1162796097555	0.000171850035556687	0.0264065766296363
ENSMUSG00000100801.1	Gm15459	chr5:5781615-5783555:-	1.1184909036432	5.73253885115544	14.1068089886777	0.000172717434350819	0.0264065766296363
ENSMUSG00000048833.8	Slc39a9	chr12:80644215-80683341:+	1.06605030564005	6.3063080611433	14.0637954676502	0.000176712805632934	0.0266473228001005
ENSMUSG00000036585.11	Fgf1	chr18:38858568-38929157:-	1.46915458205735	3.35100975270429	14.0063783052804	0.000182191550928915	0.0271022242246688
ENSMUSG00000046841.4	Ckap4	chr10:84526636-84534036:-	1.12082045872272	5.32991831978548	13.9251765789572	0.000190233240232312	0.0276216591415838
ENSMUSG00000030978.9	Rrm1	chr7:102441695-102469771:+	1.2747874348821	4.02315883681367	13.9205518323528	0.000190701861805993	0.0276216591415838
ENSMUSG00000037613.11	Tnfrsf23	chr7:143667614-143685872:-	1.78298473257641	3.83404122841419	13.8748192378914	0.000195398980839844	0.0279344413127922
ENSMUSG00000037466.9	4930427A07Rik	chr12:113156421-113165456:+	1.58456021748288	2.90103415136056	13.8407460011532	0.000198974206140199	0.0280808725793758
ENSMUSG00000083679.1	Gm12892	chr4:122008193-122009338:+	1.76543702088997	3.56761634559021	13.8056099903377	0.000202729985626019	0.0282487554654585
ENSMUSG00000074715.2	Ccl28	chr13:119623819-119654354:+	1.43444964289524	3.82903594213583	13.741752250011	0.000209739745886925	0.0288601890340409
ENSMUSG00000037379.4	Spon2	chr5:33213518-33218238:-	1.25031717280894	5.90967255547994	13.7149127906274	0.000212758371067134	0.0289141252926791
ENSMUSG00000032356.8	Rasgrf1	chr9:89909912-89926740:+	-1.28225295797829	7.27188266917213	13.5569850183414	0.000231428546715475	0.0310678712468774
ENSMUSG00000005410.5	Mcm5	chr8:75109528-75128439:+	2.0680747938559	3.25626791738254	13.5303112123896	0.000234741117356429	0.0311328942151756
ENSMUSG00000029381.11	Shroom3	chr5:92962039-92964790:+	0.972283055113651	5.21795850802699	13.3601884639231	0.000257022476564567	0.0329363476270373
ENSMUSG00000043091.8	Tuba1c	chr15:99029891-99038105:+	1.71508782137878	2.48975839179322	13.3575000555215	0.000257391186407261	0.0329363476270373
ENSMUSG00000078252.1	Krtap17-1	chr11:99993234-99993994:-	3.03104589182678	1.47781010332853	13.3379941876441	0.000260082392186235	0.0329363476270373
ENSMUSG00000025221.11	Kcnip2	chr19:45794982-45797044:-	1.65175080869914	3.60534521416367	13.3363736135291	0.000260307253229673	0.0329363476270373
ENSMUSG00000038252.9	Ncapd2	chr6:125185793-125191490:-	1.25935037165004	3.84334155479558	13.2713542761459	0.000269492454600131	0.0333472318462313
ENSMUSG00000034845.5	Plvap	chr8:71497754-71511769:-	2.12040380891818	1.28986168086696	13.2705135449551	0.000269613338873055	0.0333472318462313
ENSMUSG00000023031.7	Cela1	chr15:100674425-100687920:-	-4.70300308339973	5.16502955909316	12.9937785240852	0.000312527658251153	0.0382256051336522
ENSMUSG00000057163.3	Prss2	chr6:41521787-41525079:+	-5.11406420547944	5.12188126123563	12.8518332991054	0.000337148771307576	0.0407838865335582
ENSMUSG00000029162.11	Khk	chr5:30930614-30931245:+	-1.25954861412345	5.287766536698	12.6605355043414	0.000373455233419912	0.0446847305378956
ENSMUSG00000093798.1	Gm8355	chr10:14745362-14746117:-	1.22403078465425	3.79329794882537	12.610329884604	0.000383620795878585	0.0449684768190455
ENSMUSG00000039405.6	Prss23	chr7:89507785-89517586:-	2.22614189461016	4.19708991784303	12.6084986904652	0.000383996804232402	0.0449684768190455
ENSMUSG00000039109.11	F13a1	chr13:36867178-37049213:-	1.48101936260578	3.47211125855763	12.5295649362722	0.000400563066724077	0.0464147182999857
ENSMUSG00000010095.9	Slc3a2	chr19:8706882-8713897:-	1.07270519337398	6.91684984420468	12.4991058866714	0.00040714682776691	0.046686169583939
ENSMUSG00000096956.1	Snhg18	chr15:32240569-32244662:-	1.01800255918062	4.54671373644158	12.4590813397811	0.000415964475995171	0.0472055355851015
ENSMUSG00000025092.6	Hspa12a	chr19:58795751-58860984:-	-1.73354533275211	4.53169997313791	12.3658694106055	0.000437253903586881	0.0491152139865753
ENSMUSG00000067786.12	Nnat	chr2:157561009-157561855:+	-1.52799186787767	4.46284221591056	12.2598788156982	0.000462801562826682	0.0514597939757183
ENSMUSG00000041115.12	Iqsec2	chrX:152178964-152225236:+	1.22785413280149	3.78060969188	12.1866843217653	0.000481318595403711	0.0523715541347263
ENSMUSG00000021647.6	Cartpt	chr13:99898484-99900683:-	2.15395153537104	3.46297660109773	12.1853768263991	0.000481656081732235	0.0523715541347263
ENSMUSG00000002279.14	Lmf1	chr17:25655415-25656450:+	1.05389691924389	4.86182051690928	12.1714172120013	0.000485274211640814	0.0523715541347263
ENSMUSG00000097554.1	Gm26825	chr5:5781530-5783636:+	1.05412773513223	5.76083978068871	12.0970715803883	0.000505010755132428	0.0539724115776482
ENSMUSG00000058454.10	Dhcr7	chr7:143841334-143847409:+	1.12513494796246	4.24141093803455	12.0786871691835	0.000510014980851283	0.0539831241270281
ENSMUSG00000030824.11	Nucb1	chr7:45507169-45510385:-	1.12310973249783	8.0282447229661	12.0238240576753	0.00052524826708553	0.0545256619192831
ENSMUSG00000034349.10	Smc4	chr3:69030373-69033083:+	1.28264202808337	3.33848424285663	12.012280513445	0.000528511484521538	0.0545256619192831
ENSMUSG00000028634.12	Hivep3	chr4:120094489-120134557:+	-1.08481680824489	5.16007352160232	12.0070369430313	0.000530000529193613	0.0545256619192831
ENSMUSG00000023806.9	Rsph3b	chr17:6904716-6948356:-	1.60090969273016	2.28896233750414	11.9046746401374	0.00055993247883431	0.057071636361186
ENSMUSG00000020471.7	Pold2	chr11:5875170-5878212:-	1.2894593533238	4.8347246359242	11.8712620118978	0.000570067703257029	0.057571608050031
ENSMUSG00000001270.8	Ckb	chr12:111669355-111672338:-	1.30157966225717	6.55011088003841	11.8451648343765	0.000578112578495363	0.0578533024006996
ENSMUSG00000027496.11	Aurka	chr2:172366549-172370521:-	1.49412065079668	2.59822194306884	11.8103154563685	0.000589034514097469	0.0579539141450071
ENSMUSG00000030530.11	Furin	chr7:80398641-80403322:-	0.922243290818061	5.73499972938798	11.8078358551373	0.000589819525188926	0.0579539141450071
ENSMUSG00000061808.3	Ttr	chr18:20665250-20674324:+	1.12040155874595	9.7946978237046	11.7900195660736	0.000595491093376257	0.0579539141450071
ENSMUSG00000090639.1	Gm20425	chr9:103190208-103230307:-	1.11048203672464	5.065820431047	11.7754289782627	0.000600176799830197	0.0579539141450071
ENSMUSG00000028641.12	Lepre1	chr4:119246862-119248054:+	1.12488037738532	4.53488098609162	11.632720597084	0.00064801703898717	0.0618368690515558
ENSMUSG00000021458.12	2010111I01Rik	chr13:63282142-63326096:+	-1.19012060634405	5.76789801876036	11.6223961856345	0.000651623983464796	0.0618368690515558
ENSMUSG00000034320.10	Slc26a2	chr18:61207190-61211357:-	1.36962433269991	3.97151663832223	11.548183266601	0.000678154896995099	0.0638045222745475
ENSMUSG00000038648.5	Creb3l2	chr6:37334292-37336535:-	1.08716832251039	7.15490491284497	11.4681011162872	0.000708009862112295	0.066048920018069
ENSMUSG00000024232.1	Bambi	chr18:3507957-3516404:+	1.39208176324245	5.77386315359906	11.3708401000292	0.000746061260433792	0.0686775607167285
ENSMUSG00000031770.11	Herpud1	chr8:94393531-94394909:+	1.19514002694675	7.86149914318625	11.3643685162942	0.000748665269441081	0.0686775607167285
ENSMUSG00000052373.10	Mpp3	chr11:102025387-102026755:-	-1.23500308096355	4.40177022215538	11.2826870228751	0.000782332412711658	0.0711728528853714
ENSMUSG00000093651.1	Gm5873	chr6:6735427-6736492:-	1.59168137234924	1.68808504570645	11.2043291270606	0.000816067243180145	0.0721030589215195
ENSMUSG00000029910.10	Mad2l1	chr6:66535678-66536073:+	1.72577595464935	1.8957132778513	11.203514165599	0.000816425720295896	0.0721030589215195
ENSMUSG00000033880.7	Lgals3bp	chr11:118399761-118401038:-	1.1501634064983	8.08237304884615	11.1992181090877	0.000818318059137021	0.0721030589215195
ENSMUSG00000036594.10	H2-Aa	chr17:34286465-34287819:-	1.89015526528542	3.18360147153921	11.198221951086	0.000818757482302865	0.0721030589215195
ENSMUSG00000028451.8	1700022I11Rik	chr4:42969946-42983640:+	1.72357212761236	4.62900341854558	11.1713902670549	0.000830683567215959	0.0725727357770895
ENSMUSG00000023272.3	Creld2	chr15:88819646-88826681:+	1.28904162740685	7.32873672175927	11.1485040090982	0.000840994665032375	0.0728950336431211
ENSMUSG00000029882.5	2210010C04Rik	chr6:41030268-41035509:-	-4.13232154116525	4.4015291256728	11.109531975545	0.00085885162117498	0.0734259131821525
ENSMUSG00000016758.3	Bik	chr15:83526862-83544635:+	-1.76396786973991	1.85026611780003	11.0991321986732	0.000863681245838837	0.0734259131821525
ENSMUSG00000054106.7	Try4	chr6:41302269-41305532:+	-5.07456546539421	2.45637890706594	11.0917414791798	0.000867130152042135	0.0734259131821525
ENSMUSG00000070880.6	Gad1	chr2:70566377-70602012:+	-1.19248645895494	6.29523492261489	11.0688466621813	0.000877902718198504	0.073770634518543
ENSMUSG00000025586.12	Cpeb1	chr7:81436224-81455392:-	-1.10916314189057	6.36664151198249	11.0259349373646	0.000898459531406184	0.0741533795871222
ENSMUSG00000097467.1	Gm26737	chr9:44112923-44121947:+	1.76165016544474	1.43238613908266	11.0208772043116	0.000900914274189106	0.0741533795871222
ENSMUSG00000027490.13	E2f1	chr2:154559634-154569720:-	1.30516090821443	4.55324179505508	11.0172754400109	0.000902666502968239	0.0741533795871222
ENSMUSG00000004317.10	Clcn5	chrX:7212991-7319170:-	1.13976741229467	3.63682054156788	10.9994139667245	0.000911407005351774	0.0743168023326839
ENSMUSG00000064981.1	Snora70	chrX:74272484-74272620:+	-3.35538577479034	-0.234508738319904	10.9639500175522	0.000929015719843604	0.0751956253238117
ENSMUSG00000045980.9	Tmem104	chr11:115187551-115245764:+	0.966858134517876	4.64176716349244	10.9273613951425	0.000947543509426778	0.0758028341437013
ENSMUSG00000047631.2	Apof	chr10:128267997-128270151:+	1.59611043272076	2.26369537735737	10.9219994900579	0.000950289890246256	0.0758028341437013
ENSMUSG00000001525.10	Tubb5	chr17:35836247-35838217:-	1.11411044665908	6.50048281159957	10.8807333486286	0.000971697645465463	0.0762603827647387
ENSMUSG00000021708.12	Rasgrf2	chr13:92028496-92131656:-	1.0526361559678	5.14142993910772	10.8727824965246	0.000975878031439683	0.0762603827647387
ENSMUSG00000024892.11	Pcx	chr19:4594319-4621752:+	-1.02137850695394	7.27555828994174	10.8710164517217	0.000976809045224214	0.0762603827647387
ENSMUSG00000033685.8	Ucp2	chr7:100498346-100499302:+	0.974206066233129	7.66389135834568	10.8447540163501	0.000990760400304668	0.0768048625813647
ENSMUSG00000058579.5	Cela2a	chr4:141824952-141826001:-	-4.2107920262043	4.93375555721175	10.8283419573163	0.000999581091839711	0.0769467738389618
ENSMUSG00000026483.9	Fam129a	chr1:151677167-151719342:+	1.61721479458202	3.45827980508144	10.7305753278303	0.00105379677185577	0.0805569087818637
ENSMUSG00000041654.11	Slc39a11	chr11:113577643-113650070:-	1.22490719325273	4.52383934283438	10.687223391341	0.00107877999758037	0.0818980014714811
ENSMUSG00000021277.12	Traf3	chr12:111248483-111262560:+	1.10583902823224	5.33797001529357	10.6611063826797	0.00109411927266195	0.0819902404578152
ENSMUSG00000029759.5	Pon3	chr6:5254580-5255567:-	1.3198056038659	3.67694321009771	10.6524484812216	0.00109925285286438	0.0819902404578152
ENSMUSG00000036198.8	Arhgap36	chrX:49493899-49495467:+	-2.52150596545864	4.99095194334125	10.6472620857557	0.00110233971545754	0.0819902404578152
ENSMUSG00000054196.6	Cthrc1	chr15:39084070-39087121:+	1.71977033643707	2.54735191413682	10.6309701800017	0.0011120935621237	0.0821605767238771
ENSMUSG00000053604.5	Rpia	chr6:70782080-70792003:-	-1.02056907890977	4.66797420841394	10.5989777847079	0.00113150200389438	0.0829043991041867
ENSMUSG00000028444.13	Cntfr	chr4:41670982-41695935:-	-1.22173280947755	6.17296623550323	10.5896513281829	0.00113722422463047	0.0829043991041867
ENSMUSG00000031161.11	Hdac6	chrX:7946994-7947767:-	-1.19628535212018	7.2981629460316	10.5606894954542	0.00115518098371422	0.0836594228205667
ENSMUSG00000031980.9	Agt	chr8:124556534-124569706:-	-1.14881039902623	4.83875955455386	10.4525282402896	0.00122481698264758	0.0880956440673065
ENSMUSG00000037185.8	Krt80	chr15:101349571-101370125:-	2.34306779425318	0.857223318398034	10.4410637668151	0.0012324426949823	0.0880956440673065
ENSMUSG00000027765.2	P2ry1	chr3:61002799-61005001:+	0.921928597239316	6.08255906041385	10.423703796231	0.0012440814246435	0.0883538601450041
ENSMUSG00000031957.5	Ctrb1	chr8:111686510-111691010:-	-5.09697958457193	6.57205369105884	10.4050920858229	0.00125668295820363	0.0886767051532407
ENSMUSG00000070394.6	Tmem256	chr11:69838638-69839573:+	-1.04196399363466	5.78081105171254	10.386285111092	0.00126954794164001	0.0890139091819948
ENSMUSG00000037443.9	Cep85	chr4:134172682-134187051:-	1.12781110410773	3.85586203674374	10.2756877900152	0.0013479461566418	0.0935593352445352
ENSMUSG00000045193.9	Cirbp	chr10:80171982-80172698:+	-1.10947575082929	7.14319712002474	10.2710007115725	0.00135137484591943	0.0935593352445352
ENSMUSG00000029189.6	Sel1l3	chr5:53107084-53213452:-	1.32464661619965	4.28935759620596	10.2026421241805	0.00140239584159833	0.0964848339019648
ENSMUSG00000029163.7	Emilin1	chr5:30919921-30921049:+	1.11811369010426	7.30245658960068	10.1684212945055	0.00142866554266734	0.0965122787824395
ENSMUSG00000021947.10	Cryl1	chr14:57275034-57398483:-	-1.08574067037615	5.10788039980821	10.160511855164	0.00143480779910231	0.0965122787824395
ENSMUSG00000053062.11	Jam2	chr16:84809407-84822886:+	0.939955268200917	5.09504601185742	10.1580669104772	0.00143671188182427	0.0965122787824395
ENSMUSG00000032507.11	Fbxl2	chr9:114003442-114046191:-	-0.97243208711243	5.37322647305166	10.156588328436	0.00143786461848838	0.0965122787824395
ENSMUSG00000024064.9	Galnt14	chr17:73572784-73710453:-	-1.04209272849027	5.71554998589125	10.1251362137216	0.00146260849274181	0.0975781472006175
ENSMUSG00000022177.8	Haus4	chr14:54541785-54554361:-	1.48611727198239	2.28779923549171	10.1004189520582	0.001482356206986	0.0982170566595182
ENSMUSG00000001493.9	Meox1	chr11:101877510-101894374:-	-1.72317685467614	3.23656793040879	10.0804275540323	0.00149852558038253	0.0982170566595182
ENSMUSG00000054320.10	Lrrc36	chr8:105427640-105464084:+	-2.35049786148734	2.91722807119558	10.0693674134325	0.00150754783094516	0.0982170566595182
ENSMUSG00000024590.8	Lmnb1	chr18:56728441-56733456:+	1.32126179196169	2.96370743533909	10.0689682081093	0.00150787450721826	0.0982170566595182
ENSMUSG00000013367.4	Iglon5	chr7:43472907-43490075:-	-2.32004530842953	2.18562903916295	10.0076295403921	0.00155893045678974	0.100736089712896
ENSMUSG00000023755.9	Rhebl1	chr15:98879533-98880746:-	-2.16123859641434	1.04468322678782	9.99825196173846	0.00156688886912726	0.100736089712896
ENSMUSG00000035735.6	Dagla	chr19:10253330-10256871:-	1.2678718893848	4.99110823070648	9.9827315134258	0.00158015103694882	0.100736089712896
ENSMUSG00000071074.5	Yipf3	chr17:46251341-46252017:+	0.837508476359184	6.05654182904873	9.97643894469751	0.00158556035615148	0.100736089712896
ENSMUSG00000011463.5	Cpb1	chr3:20264189-20266443:-	-4.26320169060313	4.20135932037528	9.96033759814249	0.00159948721661505	0.100736089712896
ENSMUSG00000046519.11	Golph3l	chr3:95588990-95617495:+	1.22606443025847	4.93671632069153	9.95807412798292	0.00160145491458547	0.100736089712896
ENSMUSG00000024742.11	Fen1	chr19:10199142-10203894:-	1.58111000392017	4.02348991231725	9.92627734303923	0.00162935735313741	0.101847785739003
ENSMUSG00000026740.8	Dnajc1	chr2:18316792-18392830:-	0.856033342052552	5.78067946119813	9.91434350787501	0.00163995623923787	0.101847785739003
ENSMUSG00000049892.7	Rasd1	chr11:59963181-59964944:-	1.01118337093344	6.7495546334006	9.90658464510564	0.00164688461678257	0.101847785739003
ENSMUSG00000022742.5	Cpox	chr16:58670208-58680391:+	1.2028585652025	4.39218201437816	9.88486744368232	0.00166643535298487	0.102481119361215
ENSMUSG00000024990.8	Rbp4	chr19:38116620-38124811:-	-1.58153618331003	4.27287284068749	9.87197236822145	0.00167815513441777	0.102628509553727
ENSMUSG00000018865.8	Sult4a1	chr15:84076097-84105754:-	-1.61544373704829	3.09589685238485	9.78648158676676	0.00175799521548727	0.106601958369034
ENSMUSG00000019066.9	Rab3d	chr9:21915615-21918121:-	1.04856603380835	8.25729620798796	9.78178004652031	0.00176249604134849	0.106601958369034
ENSMUSG00000072258.6	Taf1a	chr1:183408609-183410198:+	-1.49994545506416	3.31517507526133	9.77103318603501	0.0017728280074178	0.106640932817788
ENSMUSG00000041012.3	Cmtm8	chr9:114789345-114844152:-	2.0784987861142	2.1941938864654	9.75914898657013	0.00178432488883106	0.106749175957893
ENSMUSG00000042638.10	Gucy2c	chr6:136697285-136781765:-	1.2732441917035	6.0078148427283	9.69688594486922	0.00184580544317917	0.109830412532521
ENSMUSG00000071035.5	Gm5499	chr17:87078271-87079155:+	1.56356748844271	2.3546261505724	9.62231471042537	0.00192227303857292	0.112502890159183
ENSMUSG00000039809.9	Gabbr2	chr4:46681131-46684494:-	0.892866162509545	5.19303953419998	9.61452177249068	0.00193044726778783	0.112502890159183
ENSMUSG00000037437.14	Adam32	chr8:24920908-24948804:-	-1.53872336189893	3.39961573039731	9.61278134474049	0.00193227765925272	0.112502890159183
ENSMUSG00000074398.5	Gm15441	chr3:96555788-96566801:-	1.47055472198056	5.62346892981505	9.60420807576939	0.00194131979731283	0.112502890159183
ENSMUSG00000038213.7	Tapbpl	chr6:125223933-125231860:-	1.16563664933235	4.8775248466409	9.60373545925987	0.00194181950674463	0.112502890159183
ENSMUSG00000085636.1	Gm11769	chr11:120150562-120152341:+	1.14682898466186	4.0477645108737	9.57857150044842	0.00196861517860819	0.113458198356644
ENSMUSG00000030188.8	Magohb	chr6:131288177-131293151:-	-1.50234649500562	2.73586369211703	9.54076908269026	0.00200957520118293	0.114670661024457
ENSMUSG00000031284.12	Pak3	chrX:143693286-143797796:+	1.2225602285546	6.20809182701204	9.53993676545508	0.00201048669855742	0.114670661024457
ENSMUSG00000055452.5	Gm7353	chr7:3108535-3111950:-	-1.36000875474887	4.64400020398605	9.52355153379153	0.00202851629597891	0.115102615392453
ENSMUSG00000001173.11	Ocrl	chrX:47960289-47965763:+	1.06571027116949	5.48214308064257	9.49852952391698	0.00205636631866916	0.116084515055949
ENSMUSG00000027424.7	Mgme1	chr2:144270941-144280516:+	1.42135486625525	2.61734536269933	9.48098466069896	0.00207612507780492	0.116601963553452
ENSMUSG00000004366.3	Sst	chr16:23889581-23890844:-	-1.96846305955994	9.25636932672926	9.464539460049	0.00209482019987703	0.117054724671301
ENSMUSG00000036067.8	Slc2a6	chr2:27026088-27027991:-	1.69988321460511	4.22307964823989	9.42621928368447	0.00213904827766382	0.118922441618805
ENSMUSG00000006546.3	Cryba2	chr1:74890531-74892892:-	-1.19995747092668	4.38592225480102	9.35441897664684	0.002224484764703	0.123050895928898
ENSMUSG00000030623.3	Prss23os	chr7:89510023-89510491:+	2.81486184116353	2.85373018177133	9.34299747728126	0.00223839107518976	0.123201044778444
ENSMUSG00000060586.10	H2-Eb1	chr17:34305877-34316199:+	1.93217508537814	3.43248733221405	9.32582402437173	0.00225946688938423	0.123742345862396
ENSMUSG00000054013.5	Tmem179	chr12:112500184-112511160:-	-1.48154705061947	4.32556490203953	9.30579098619674	0.00228430662691173	0.124483402718041
ENSMUSG00000053465.5	Hs6st3	chr14:119138415-119869594:+	1.72828837035899	1.67008982767261	9.27590915547085	0.00232187411277248	0.125813209362125
ENSMUSG00000038141.8	Tmem181a	chr17:6270475-6305783:+	1.83464667907595	1.45742423807129	9.26661777675715	0.00233368253770778	0.125813209362125
ENSMUSG00000007783.9	Cpt1c	chr7:44959373-44974851:-	-1.96464275058425	2.93548488687307	9.25932256298592	0.00234299672231429	0.125813209362125
ENSMUSG00000095334.2	Gm21984	chr7:126942144-126952873:+	1.4113416117002	4.03388239624956	9.23945622617437	0.00236855279854466	0.12656810294359
ENSMUSG00000002985.11	Apoe	chr7:19697256-19698267:-	1.95671786752433	5.19092974708034	9.20705061146196	0.00241084791012586	0.127472930861011
ENSMUSG00000028696.8	Ipp	chr4:116507552-116538243:+	1.13452518046945	3.97582663789775	9.20031973318021	0.0024197285925659	0.127472930861011
ENSMUSG00000064032.2	Gm10143	chr19:10199189-10202382:+	1.48982195175544	3.93678225606416	9.19994383933676	0.00242022552234296	0.127472930861011
ENSMUSG00000019975.7	Ikbip	chr10:91095975-91102095:+	0.952328875607932	5.01328678022292	9.16405015073121	0.00246815708354736	0.129378443693759
ENSMUSG00000031930.10	Wwp2	chr8:107436398-107558594:+	-0.920420575873961	5.9348368862154	9.11570574344832	0.00253424165763296	0.132047457356074
ENSMUSG00000022136.7	Dnajc3	chr14:118937932-118981702:+	1.00838048222233	8.6427229760068	9.10539052253826	0.00254857298971143	0.132047457356074
ENSMUSG00000097170.1	Gm16982	chr7:141610066-141613747:-	1.89672685101439	1.24179040220471	9.09595638908245	0.00256175220915961	0.132047457356074
ENSMUSG00000001576.10	Ergic1	chr17:26638747-26655352:+	0.920037811407815	6.67224225430781	9.09217342815349	0.00256705631124636	0.132047457356074
ENSMUSG00000066043.9	Phactr4	chr4:132377461-132398199:-	1.00347141663056	4.17390668224798	9.0426721758091	0.00263749842990067	0.134570152074082
ENSMUSG00000048489.9	8430408G22Rik	chr6:116650684-116652847:+	1.3498173066408	4.56897255299095	9.04055956499527	0.00264054804215132	0.134570152074082
ENSMUSG00000022283.10	Pabpc1	chr15:36603496-36608973:-	0.952734521712048	7.03970572261386	9.0187887994921	0.00267218404372173	0.134944281438599
ENSMUSG00000000214.6	Th	chr7:142896598-142931120:-	-0.998456527365795	5.3806676674558	9.01863647961034	0.00267240673633852	0.134944281438599
ENSMUSG00000029001.11	Fbxo44	chr4:148156166-148160482:-	-0.905169231967459	5.59170090181377	9.00463803408611	0.00269295319485525	0.135273963408509
ENSMUSG00000019822.8	Smpd2	chr10:41489017-41490369:-	-0.926207155811552	5.50419408748669	8.9921738168605	0.00271138272020394	0.135273963408509
ENSMUSG00000089889.1	0610040B10Rik	chr5:143329327-143332701:+	-1.94611438800841	1.87120839515699	8.98865026063006	0.00271661581227434	0.135273963408509
ENSMUSG00000059654.5	Reg1	chr6:78425983-78428666:+	-3.87363611745792	3.37906217152874	8.98094818413994	0.00272809046844923	0.135273963408509
ENSMUSG00000038393.10	Txnip	chr3:96560054-96560565:+	1.24280907948873	9.10926319585374	8.96891536035872	0.00274611571433904	0.135557138042351
ENSMUSG00000031896.6	Ctrl	chr8:105931994-105933862:-	-4.84917008403239	3.54260180355854	8.94885097613824	0.00277644167022472	0.136442276365329
ENSMUSG00000064339.1	mt-Rnr2	chrM:1094-2675:+	-1.19768065167056	9.12110076432723	8.92545460034148	0.00281223351774242	0.137482538583548
ENSMUSG00000001473.6	Tubb6	chr18:67390717-67402748:+	1.63416156427552	3.1151065301823	8.91874217098227	0.00282258845565787	0.137482538583548
ENSMUSG00000031170.10	Slc38a5	chrX:8271642-8280174:+	2.01946679882722	1.24887941822733	8.81052226447603	0.00299498294824809	0.14523688235381
ENSMUSG00000034947.9	Tmem106a	chr11:101585997-101590766:+	-2.28440323693937	2.33916491760801	8.78509580597941	0.00303701614482924	0.146449386028512
ENSMUSG00000075600.2	Zc3h3	chr15:75754432-75841915:-	-1.522170255031	3.89719679931004	8.77935190622715	0.00304659424060041	0.146449386028512
ENSMUSG00000000308.10	Ckmt1	chr2:121362918-121363736:+	0.979781292533307	4.83175817350484	8.72707472332907	0.0031351910409083	0.15005296947095
ENSMUSG00000063727.3	Tnfrsf11b	chr15:54250619-54278484:-	1.22515006858889	3.75443366873324	8.64344669313839	0.00328239865898656	0.156418374191013
ENSMUSG00000028343.6	Erp44	chr4:48240892-48279452:-	0.974374649625643	6.81264767311867	8.63540646901081	0.00329691671569026	0.156433013820338
ENSMUSG00000051065.8	Mb21d2	chr16:28826176-28929698:-	-1.26836764978217	3.38378675025039	8.60963090499663	0.00334390059280431	0.157981363629141
ENSMUSG00000087115.3	Pcsk2os2	chr2:143749164-143795965:-	1.49810537140448	2.27465260829301	8.56058397331862	0.00343519212776297	0.161394514137397
ENSMUSG00000039202.8	Abhd2	chr7:79273255-79345371:+	0.850408905546303	6.76456040509408	8.55514640838875	0.00344546791626892	0.161394514137397
ENSMUSG00000000159.11	Igsf5	chr16:96396406-96421954:+	0.933400262950183	4.09890040768126	8.53977116873189	0.00347469313178662	0.162073822011471
ENSMUSG00000032118.11	Fez1	chr9:36870503-36878920:+	0.962444024709888	4.18094418649409	8.52668361619842	0.00349976842661775	0.162278398965764
ENSMUSG00000063704.8	Mapk15	chr15:75996713-75999152:+	-1.60847355700619	5.5609330963077	8.52211615387374	0.00350856276833683	0.162278398965764
ENSMUSG00000050323.10	Ndufaf6	chr4:11072992-11076188:-	-1.37322101896	2.74904895395922	8.50472950460671	0.0035422456565822	0.162565517824941
ENSMUSG00000003363.11	Pld3	chr7:27542816-27553151:-	1.02575526031361	6.54310143816208	8.49180999163482	0.00356748721051153	0.162565517824941
ENSMUSG00000003746.11	Man1a	chr10:54013305-54075737:-	0.868069426897612	6.52070649332626	8.49121600937736	0.00356865209371036	0.162565517824941
ENSMUSG00000023367.10	Tmem176a	chr6:48841656-48845364:+	0.859857761276597	5.93050582042076	8.48418382951334	0.0035824726235802	0.162565517824941
ENSMUSG00000062478.12	Ctrc	chr4:141844836-141845228:-	-3.97448107249946	3.44362277808844	8.47543541085771	0.00359974212312827	0.162565517824941
ENSMUSG00000000202.5	Btbd17	chr11:114792469-114795892:-	-0.903422957294278	5.37311521814269	8.47359891917783	0.00360337812039294	0.162565517824941
ENSMUSG00000027188.8	Pamr1	chr2:102636025-102640787:+	0.904854890050238	6.14441151616054	8.43453556411712	0.00368160899899006	0.164991824595749
ENSMUSG00000023387.7	Kcnk16	chr14:20262756-20269162:-	0.849287545328673	7.03428674398147	8.43180793927318	0.00368713561505761	0.164991824595749
ENSMUSG00000019188.12	H13	chr2:152691839-152696241:+	1.07133018985453	8.02816208317508	8.40031178954649	0.00375156658795862	0.166821417088715
ENSMUSG00000026304.9	Rab17	chr1:90960001-90969644:-	-1.8976261439293	1.63551002680931	8.39703690221619	0.00375833134429518	0.166821417088715
ENSMUSG00000023433.8	Cela3b	chr4:137421008-137422791:-	-3.84799886256223	3.56953159950115	8.35819693617617	0.00383951357940904	0.169740423623031
ENSMUSG00000024807.13	Syvn1	chr19:6047104-6053709:+	1.07266025873333	6.74502266091241	8.33178302353071	0.00389574025313015	0.171537234825827
ENSMUSG00000025823.8	Pdia4	chr6:47796142-47813512:-	1.16227408412312	7.36720236743127	8.32427023469876	0.00391188504749455	0.171561874911633
ENSMUSG00000030909.5	Anks4b	chr7:120173858-120183716:+	0.966336701692316	4.63557822995518	8.29506390847205	0.003975298129776	0.173651118303866
ENSMUSG00000026342.6	Slc35f5	chr1:125584513-125595148:+	1.06203692391013	6.40800289733306	8.24771131928946	0.00408034150114227	0.177535174879739
ENSMUSG00000029070.5	Mxra8	chr4:155842923-155843765:+	-1.38550145797107	3.00537602811694	8.23457310559293	0.00410998383498882	0.178120874234476
ENSMUSG00000024968.9	Rcor2	chr19:7270952-7271769:+	-1.42565074473313	2.89645355324352	8.20293667792562	0.00418226420568044	0.180542605396589
ENSMUSG00000027947.7	Il6ra	chr3:89869324-89913162:-	0.847814987068043	5.72439112811999	8.19238559000944	0.00420665710808035	0.180886255647455
ENSMUSG00000041120.6	Nbl1	chr4:139092076-139092968:-	0.865633305242168	4.85163691171522	8.16117319935657	0.00427966781556263	0.183309662699274
ENSMUSG00000028648.9	Ndufs5	chr4:123712869-123718181:-	-1.1308176018144	3.67536048591061	8.14664648229941	0.00431408670061864	0.184030790483125
ENSMUSG00000024164.11	C3	chr17:57215788-57219972:-	1.39524269526242	3.69959447871483	8.13999531504476	0.00432993956532788	0.184030790483125
ENSMUSG00000048677.8	Tpcn2	chr7:145253923-145283927:-	-1.37135375854091	2.41471303646323	8.10170775020593	0.00442235725084038	0.187235802374042
ENSMUSG00000036599.10	Chst12	chr5:140505575-140524153:+	0.786611010406988	5.52110536792986	8.06929355545099	0.00450216661177733	0.189884482997873
ENSMUSG00000092482.1	Gm20531	chr6:124732168-124738040:+	2.27556803516238	0.248464282624864	8.05010478860794	0.00455010224112408	0.191173761336999
ENSMUSG00000031845.11	Bco1	chr8:117095998-117133316:+	1.21773593642182	2.71068484930407	8.02119928236215	0.00462329452719363	0.193510365609686
ENSMUSG00000096934.1	Gm26658	chr18:31440318-31449099:+	1.6370736198951	2.28893543772568	8.01105595526272	0.0046492619466353	0.193860134502127
ENSMUSG00000054414.3	Slc30a7	chr3:115938973-116007406:-	0.988648696429749	5.83815636724915	7.98974757192303	0.00470429735114757	0.195414736760122
ENSMUSG00000059540.11	Tcea2	chr2:181687516-181688062:+	-2.02466220840764	2.99010272548472	7.96019523091105	0.0047817256075976	0.196991092551465
ENSMUSG00000040462.8	Os9	chr10:127094259-127121160:-	0.887369424892732	8.38594662174009	7.95927852957246	0.00478414805121803	0.196991092551465
ENSMUSG00000026335.12	Pam	chr1:98057973-98095646:-	0.943014451648738	8.64157874350425	7.95288230965099	0.00480108531299254	0.196991092551465
ENSMUSG00000049350.5	Zg16	chr7:127050156-127051977:-	-4.67182077222762	2.77633768395618	7.94808577403967	0.00481382666209522	0.196991092551465
ENSMUSG00000026969.3	Fam166a	chr2:25221358-25222280:+	-1.36543841547908	2.23465127248354	7.91635166286332	0.00489899645215828	0.199693666321081
ENSMUSG00000028886.11	Eya3	chr4:132704400-132721649:+	0.845605170674313	4.7320966032226	7.90423416884477	0.00493192170959373	0.199693666321081
ENSMUSG00000015846.10	Rxra	chr2:27740201-27748671:+	0.868557436307241	4.98329544272752	7.90336531580986	0.00493429117363136	0.199693666321081
ENSMUSG00000044477.10	Zfand3	chr17:30005087-30210019:+	0.750651629407675	5.67443622049174	7.88994252745753	0.00497104441989462	0.200444164740659
ENSMUSG00000026479.9	Lamc2	chr1:153157309-153186447:-	-1.11626096889747	3.42053584759302	7.86342758393088	0.00504446752481643	0.201402381666045
ENSMUSG00000027715.5	Ccna2	chr3:36570451-36571964:-	1.0419197208424	3.27718901180403	7.8616059393993	0.00504955226897325	0.201402381666045
ENSMUSG00000039911.9	Spsb1	chr4:149909565-149955031:-	1.39728896662355	2.97951827095926	7.86155435125361	0.0050496963426443	0.201402381666045
ENSMUSG00000002949.10	Timm44	chr8:4267402-4275873:-	-0.915064238846533	5.22457738416056	7.83224529212846	0.00513223080154519	0.203405144469772
ENSMUSG00000052271.7	Bhlha15	chr5:144190286-144194441:+	1.12290558847183	6.18867722711462	7.82459081247482	0.00515401139449023	0.203405144469772
ENSMUSG00000098557.1	Kctd12	chr14:102977537-102981551:-	0.872589233072047	5.20649467640266	7.82412328556027	0.00515534477716808	0.203405144469772
ENSMUSG00000100572.1	2410021H03Rik	chr17:69275362-69277208:-	-1.48724292590148	1.86445461062462	7.80058933304636	0.00522291970173807	0.205335357416902
ENSMUSG00000022443.12	Myh9	chr15:77805546-77842105:-	0.787511615717043	5.91407286005117	7.77524998470007	0.0052966886011479	0.207494477300484
ENSMUSG00000020048.9	Hsp90b1	chr10:86701946-86703093:-	0.92604909963755	10.0795021418	7.75213392441208	0.00536491125502065	0.20942178402577
ENSMUSG00000017119.15	Nbr1	chr11:101577824-101580788:+	0.862050445966337	7.20476453885805	7.73270958642556	0.00542293083630817	0.210700460477438
ENSMUSG00000018672.11	Copz2	chr11:96854131-96861203:+	0.817612201602934	6.48805435003633	7.72403593863269	0.00544904483880179	0.210700460477438
ENSMUSG00000030424.11	Zfp939	chr7:39449518-39477413:+	-1.89955646856159	1.78589518644753	7.71757028003006	0.00546859456822693	0.210700460477438
ENSMUSG00000028825.7	Rhd	chr4:134879810-134890306:+	1.15761208912959	3.77457044811141	7.71571062056667	0.0054742307137125	0.210700460477438
ENSMUSG00000084329.1	Gm6733	chr11:72833461-72835380:+	1.18006228463773	4.13156517862699	7.7004535704208	0.00552069508800268	0.211149014548013
ENSMUSG00000086141.3	9030622O22Rik	chr2:147972830-148038270:-	-1.53741336443536	1.76546983765335	7.69430452219962	0.0055395351414144	0.211149014548013
ENSMUSG00000033998.8	Kcnk1	chr8:125995102-126030683:+	0.854713492226411	5.15002075702672	7.69303633385701	0.00554342888847889	0.211149014548013
ENSMUSG00000003458.8	Ncstn	chr1:172080740-172082795:-	0.8137483070913	5.96826157942883	7.68319019158585	0.00557375482894143	0.211572045368921
ENSMUSG00000037313.12	Tacc3	chr5:33669569-33672201:+	1.35051124734162	2.51985084701147	7.66878407189758	0.00561843057045601	0.212534995599931
ENSMUSG00000071553.6	Cpa2	chr6:30551903-30564248:+	-2.58769763945849	2.64555458501997	7.60174084898144	0.00583119718998349	0.219828146121021
ENSMUSG00000020949.8	Fkbp3	chr12:65062436-65073944:-	-0.83770734481046	5.41410006010118	7.5859030230165	0.0058826488556	0.220217136103563
ENSMUSG00000057182.10	Scn3a	chr2:65524748-65529404:-	1.21215818021463	3.80178857611703	7.57907219942755	0.00590498258727506	0.220217136103563
ENSMUSG00000033149.12	Phldb2	chr16:45901232-45953533:-	-0.834916683788332	5.09522512356714	7.5781735520084	0.00590792719336622	0.220217136103563
ENSMUSG00000024177.8	Nme4	chr17:26093416-26095473:-	-1.26899239430726	3.01042095421858	7.57402617519782	0.00592153636324987	0.220217136103563
ENSMUSG00000090841.1	Myl6	chr10:128490860-128493875:-	-0.973514089736942	6.4812371570202	7.56572093613141	0.0059488853439767	0.220489326149817
ENSMUSG00000097789.1	Gm2115	chr7:84528975-84578337:+	2.8264583851427	2.74292886407757	7.55751311512948	0.00597604015161928	0.220752516741695
ENSMUSG00000028357.8	Kif12	chr4:63169407-63171730:-	-1.97847410359726	8.33852172032056	7.54405822516966	0.00602082828349736	0.22166313627003
ENSMUSG00000044949.4	Ubtd2	chr11:32455370-32516687:+	-1.68906564723489	1.65379839512713	7.5259222588291	0.00608174115031094	0.22315935527541
ENSMUSG00000020108.3	Ddit4	chr10:59949675-59951770:-	1.00475579637792	6.02997751622824	7.4996315131061	0.00617116185289727	0.225688204905957
ENSMUSG00000047507.8	Baiap3	chr17:25251018-25256274:-	-0.974372731999476	7.77449891976507	7.49337961744926	0.00619262271115628	0.225723148358968
ENSMUSG00000081952.1	Gm12178	chr11:48289984-48290313:-	1.94101200120555	0.308227750950259	7.47353647708398	0.00626124408223615	0.227286439682066
ENSMUSG00000040268.12	Plekha1	chr7:130905304-130910901:+	0.84628563621454	6.29495414242154	7.45707157752362	0.00631877176098775	0.227286439682066
ENSMUSG00000027166.10	Dnajc24	chr2:105970439-106002077:-	-0.897243466036748	4.86735280674736	7.45654367822901	0.00632062511966996	0.227286439682066
ENSMUSG00000096847.1	Tmem151b	chr17:45541940-45549677:-	-1.77993309122577	3.39391089187966	7.44486410394264	0.00636177224033937	0.227286439682066
ENSMUSG00000054446.8	Cpa1	chr6:30640341-30641874:+	-3.84556355320877	4.48446264534066	7.44454455630014	0.00636290184103765	0.227286439682066
ENSMUSG00000007670.9	Khsrp	chr17:57021058-57031507:-	0.763004527049543	5.17081718432526	7.4423572043676	0.00637063962808758	0.227286439682066
ENSMUSG00000089989.5	Flt3l	chr7:45133882-45134945:-	-1.71790499937109	3.05577086769163	7.43473077774587	0.00639769342576032	0.227286439682066
ENSMUSG00000042179.5	Pnliprp1	chr19:58728887-58744169:+	-5.68278469106443	4.131466260199	7.43288302212168	0.00640426574004771	0.227286439682066
ENSMUSG00000021613.8	Hapln1	chr13:89540636-89611832:+	1.16498371023811	5.96348397223695	7.42740978372345	0.0064237740718471	0.227286439682066
ENSMUSG00000000154.11	Slc22a18	chr7:143475101-143499325:+	1.97401292342517	0.692111730178177	7.42231587833727	0.00644198484563994	0.227286439682066
ENSMUSG00000030677.7	Kif22	chr7:127027732-127042420:-	1.38384024698709	1.78063653269459	7.40829206750606	0.00649239290883442	0.228177330345539
ENSMUSG00000034758.8	Tle6	chr10:81595996-81601073:-	-1.31389971174505	3.55304510208914	7.40378133541878	0.0065086920174872	0.228177330345539
ENSMUSG00000063903.4	Klk1	chr7:44225437-44229617:+	-4.38439144097976	1.76140482251178	7.39510097693069	0.0065401753348199	0.228410561535549
ENSMUSG00000012126.12	Ubxn11	chr4:134125927-134126775:+	-1.59160837533779	3.87067030860244	7.39052249996169	0.00655684388128937	0.228410561535549
ENSMUSG00000031378.10	Abcd1	chrX:73716740-73731432:+	0.784321468926112	4.79783634612266	7.35985593166657	0.00666961355269383	0.231606012580611
ENSMUSG00000036256.9	Igfbp7	chr5:77349240-77408045:-	0.869997595692738	5.24226576808703	7.34283824020783	0.00673304494577682	0.23307345522991
ENSMUSG00000031668.10	Eif2ak3	chr6:70896764-70900258:+	0.935788956925624	5.48909110553595	7.32047128417028	0.00681735324931051	0.234624404416652
ENSMUSG00000021556.7	Golm1	chr13:59634996-59675784:-	0.813847632872255	5.11949477842508	7.31964802486753	0.00682047687257708	0.234624404416652
ENSMUSG00000063011.6	Msln	chr17:25748614-25754327:-	-1.0484362597252	4.40862039552546	7.31132175046952	0.00685215082672633	0.23497967694892
ENSMUSG00000022210.6	Dhrs4	chr14:55478758-55490338:+	-0.906311902619027	5.57066533918336	7.29549096302156	0.0069127877028318	0.236322878983765
ENSMUSG00000025007.9	Aldh18a1	chr19:40577658-40588382:-	0.793165235201305	6.67232351901113	7.2863216541414	0.00694815942678805	0.236573305697102
ENSMUSG00000021250.9	Fos	chr12:85474911-85476063:+	0.894657315811728	9.15577334651017	7.28246422774727	0.0069630951168115	0.236573305697102
ENSMUSG00000029657.11	Hsph1	chr5:149632039-149636351:-	1.31115327241125	6.37130322585568	7.27608424770579	0.00698786998049855	0.236684531524086
ENSMUSG00000033684.10	Qsox1	chr1:155801447-155812838:-	0.837277278237931	7.18756544184952	7.25992053565019	0.00705104109630107	0.23809159628246
ENSMUSG00000003038.11	Hmgn2	chr4:133965599-133967861:-	-1.03920177428141	4.63738486020674	7.22962565629057	0.00717101587168154	0.241072272469811
ENSMUSG00000023043.6	Krt18	chr15:102028216-102032026:+	0.912709904822925	7.50378195616127	7.22497207206968	0.0071896291023645	0.241072272469811
ENSMUSG00000041313.10	Slc7a1	chr5:148352153-148371546:-	0.852491981849565	4.78283556166734	7.22113527510396	0.007205012503867	0.241072272469811
ENSMUSG00000042388.10	Dlgap3	chr4:127203306-127214754:+	-1.19495024527027	3.85991619427952	7.20261351731585	0.00727974881085193	0.242647078499933
ENSMUSG00000054676.11	1600014C10Rik	chr7:38186289-38195266:+	0.845841633866547	4.29749996019707	7.19857118656227	0.00729616487858628	0.242647078499933
ENSMUSG00000060224.3	Pyroxd2	chr19:42725858-42752775:-	-1.93958034758588	3.95744134089688	7.17626424937219	0.00738743710584939	0.244420582500825
ENSMUSG00000089917.3	Uckl1	chr2:181574666-181581626:-	-0.923661998747049	5.23293119755381	7.17304259681335	0.00740071509077735	0.244420582500825
ENSMUSG00000070392.4	Gm20634	chr3:96246685-96248509:+	1.16281613822134	4.11468638386745	7.16931611325404	0.00741610415654757	0.244420582500825
ENSMUSG00000027350.8	Chgb	chr2:132781278-132795079:+	0.876481815539701	10.5691426508069	7.14623036137169	0.00751217191065283	0.246847726544676
ENSMUSG00000033658.12	Ddx19b	chr8:111006659-111031751:-	0.951602342577747	4.62007166333221	7.12549653233167	0.00759953658428666	0.24897529380901
ENSMUSG00000026959.9	Grin1	chr2:25314401-25319163:-	-0.883866288701556	5.72920555391505	7.10633638726933	0.0076811937004369	0.250305554769234
ENSMUSG00000042275.8	Pelo	chr13:115088357-115090188:-	0.933154278811587	4.32304232171575	7.10511135630662	0.00768644497400201	0.250305554769234
ENSMUSG00000030282.10	Cmas	chr6:142769966-142771334:+	0.839483445402382	6.52840769214478	7.10000910665216	0.00770835601987376	0.250305554769234
ENSMUSG00000001166.13	Oas1c	chr5:120805400-120812514:-	-1.44295561628281	2.37272053836855	7.08527099464443	0.00777200655494119	0.251630141637625
ENSMUSG00000001542.6	Ell2	chr13:75707484-75772356:+	0.735490590826137	6.47076335059676	7.07254677044454	0.00782739174723186	0.252680141799203
ENSMUSG00000076435.3	Acsf2	chr11:94570291-94601769:-	1.1805292099933	2.57077152572676	7.05310918556085	0.00791277874456081	0.254689673743057
ENSMUSG00000034573.10	Ptpn13	chr5:103425192-103598359:+	1.03558730394758	4.04016833657154	7.04070124046599	0.00796778291585844	0.255482818130287
ENSMUSG00000032299.9	Commd4	chr9:57155041-57158299:-	-1.20418372777328	4.78536947971847	7.02952873512102	0.00801764494943845	0.255482818130287
ENSMUSG00000012777.10	Acpt	chr7:44253087-44257204:-	-2.20709262574963	1.42934864340429	7.02927130605651	0.00801879758946159	0.255482818130287
ENSMUSG00000030271.10	Ogg1	chr6:113333318-113335068:+	1.12152367178712	2.82595469293446	7.02671431662906	0.00803025572974922	0.255482818130287
ENSMUSG00000021253.6	Tgfb3	chr12:86056744-86079041:-	1.30645369306782	1.99810854422095	7.02007637119842	0.00806007929316663	0.255692659536537
ENSMUSG00000028680.10	Plk3	chr4:117128657-117133799:-	-0.973230476690815	4.5180831479459	7.0143133639247	0.00808606372125452	0.25571296459266
ENSMUSG00000034990.10	Otoa	chr7:121118390-121163091:+	1.17691299123995	4.57591834691085	7.00964423973905	0.00810717883746715	0.25571296459266
ENSMUSG00000041298.11	Katnal1	chr5:148991082-148995215:-	-1.19378896641756	4.41542951657348	6.98710239265975	0.00820991578359026	0.257557511572403
ENSMUSG00000026566.11	Mpzl1	chr1:165608438-165634086:-	-0.784031658167332	5.04391687341201	6.9785763543095	0.00824912042274392	0.257557511572403
ENSMUSG00000014075.11	Tctex1d2	chr16:32419795-32429099:+	-1.08772677019356	3.37276537380461	6.9756494119722	0.00826262327754308	0.257557511572403
ENSMUSG00000097716.1	1700026J14Rik	chr6:48536582-48537474:-	-2.11692852497998	0.476869506251349	6.97477762826789	0.00826664944369188	0.257557511572403
ENSMUSG00000097537.1	2610020C07Rik	chr16:11203383-11225796:+	1.26071351228919	1.86343938319945	6.97131834670882	0.00828264526677242	0.257557511572403
ENSMUSG00000029086.11	Prom1	chr5:44001443-44094768:-	0.771925721834467	6.80401265094504	6.95814969749493	0.0083438277794	0.258729172382071
ENSMUSG00000003402.9	Prkcsh	chr9:22003035-22014219:+	0.791943983438729	7.50964074611636	6.94659121009478	0.00839791035558916	0.259674711220015
ENSMUSG00000021094.9	Dhrs7	chr12:72650356-72664828:-	0.857283398759187	5.62945631897712	6.93463336471688	0.00845423911309369	0.260684213324749
ENSMUSG00000028965.9	Tnfrsf9	chr4:150929797-150935556:+	-1.22277396927131	3.13411054103408	6.88382300301526	0.00869793238622201	0.266638085403482
ENSMUSG00000022900.10	Ildr1	chr16:36715538-36722260:+	0.691642050765353	5.6308364052737	6.87521393953287	0.00873992945258085	0.266638085403482
ENSMUSG00000026818.5	Cel	chr2:28560517-28563403:-	-4.10769442930965	3.8815698016995	6.87303061924032	0.00875061316606864	0.266638085403482
ENSMUSG00000080115.3	Mettl21b	chr10:127031004-127041513:-	0.972023917501928	3.98826164179122	6.87172191538129	0.00875702349698538	0.266638085403482
ENSMUSG00000002778.8	Kdelr1	chr7:45881437-45883353:+	0.781942262440492	7.26463459081887	6.86919741867256	0.00876940264214951	0.266638085403482
ENSMUSG00000030104.7	Edem1	chr6:108828641-108859356:+	0.787116999831852	6.65935121678724	6.86446392377192	0.0087926621549295	0.266638085403482
ENSMUSG00000025268.11	Maged2	chrX:150811875-150812958:-	0.880680711979748	6.78542060937728	6.85562026788843	0.00883628759052955	0.267014803841729
ENSMUSG00000032553.10	Srprb	chr9:103190401-103192312:-	0.889856173066758	6.49415736691408	6.837925062026	0.0089242438716339	0.267014803841729
ENSMUSG00000029161.6	Cgref1	chr5:30933146-30945480:-	0.912257570252028	4.39224417260179	6.83782772506571	0.00892473016823007	0.267014803841729
ENSMUSG00000020571.8	Pdia6	chr12:17277241-17278940:+	0.892022781640728	9.3044992389094	6.8317272713777	0.00895526230238943	0.267014803841729
ENSMUSG00000032295.11	Man2c1	chr9:57141378-57142207:+	-1.25773732665847	6.34401433597456	6.82529328379363	0.00898757962608237	0.267014803841729
ENSMUSG00000032115.9	Hyou1	chr9:44390661-44391312:+	1.07994769958868	9.32904750710617	6.82385836557955	0.00899480335739714	0.267014803841729
ENSMUSG00000043088.12	Il17re	chr6:113458895-113470143:+	1.36277868121737	3.24721096382681	6.81846957578935	0.00902198497546117	0.267014803841729
ENSMUSG00000022881.10	Rfc4	chr16:23120909-23127728:-	1.38516081136508	1.8543043541197	6.81398232535546	0.00904468330253239	0.267014803841729
ENSMUSG00000041891.11	Lman1	chr18:65993591-66019778:-	0.914879962576401	8.32108715798247	6.80910065258318	0.00906944319377118	0.267014803841729
ENSMUSG00000028898.11	Trnau1ap	chr4:132328109-132329515:-	-0.970137132548626	4.34203910173685	6.80790649986412	0.0090755105060032	0.267014803841729
ENSMUSG00000022180.6	Slc7a8	chr14:54722216-54781886:-	0.777488457692245	6.72833078920799	6.80397171292701	0.00909553199871257	0.267014803841729
ENSMUSG00000026500.6	Cox20	chr1:178319130-178322335:+	-1.03469706691315	4.02215918978463	6.80025536726203	0.00911448352212137	0.267014803841729
ENSMUSG00000029385.10	Ccng2	chr5:93268708-93273485:+	1.20772284613179	3.73609074269222	6.79909317071745	0.00912041844517533	0.267014803841729
ENSMUSG00000026319.9	2310035C23Rik	chr1:105740980-105750989:+	-0.800353838103641	4.63631721626491	6.77480631065074	0.00924535235678547	0.269834113919866
ENSMUSG00000027834.11	Serpini1	chr3:75557578-75616201:+	0.754572302436342	5.74965877937992	6.77087441240155	0.00926574264732099	0.269834113919866
ENSMUSG00000063787.3	Chchd1	chr14:20703027-20704417:+	-0.925610931780014	4.8287065544545	6.7435524250966	0.00940870868511793	0.272604774757071
ENSMUSG00000060038.10	Dhps	chr8:85074699-85075151:+	-0.821621399229219	4.55030076063356	6.74322949225834	0.00941041191930295	0.272604774757071
ENSMUSG00000022490.6	Ppp1r1a	chr15:103530279-103537992:-	-0.923577501602762	9.20862187988952	6.71089738347979	0.00958254903387427	0.276862729041701
ENSMUSG00000027323.6	Rad51	chr2:119134162-119135208:+	0.987555026304539	3.02773489077465	6.70622282483722	0.00960770209453576	0.276862787059292
ENSMUSG00000020562.6	Efcab10	chr12:33394854-33401269:+	-1.77767836479624	0.718115151912593	6.68972075253327	0.00969703932457701	0.278110998194141
ENSMUSG00000050777.7	Tmem37	chr1:120067377-120074074:-	1.93118383814425	0.827483857590862	6.68390803233056	0.0097287099589739	0.278110998194141
ENSMUSG00000044934.8	Zfp367	chr13:64140468-64153202:-	1.02289874496591	3.57317857641859	6.68024377051783	0.0097487291533958	0.278110998194141
ENSMUSG00000035896.4	Rnase1	chr14:51145002-51146767:-	-3.04205441727912	3.2809108975852	6.67621781716213	0.00977077307214952	0.278110998194141
ENSMUSG00000045896.10	Paip2b	chr6:83812857-83831713:-	0.74562858497116	6.66651100844709	6.67379782567714	0.00978404819407926	0.278110998194141
ENSMUSG00000034656.12	Cacna1a	chr8:84638991-84639434:+	-0.902281594423173	5.87778440951927	6.67042078233989	0.00980260422413943	0.278110998194141
ENSMUSG00000028249.11	Sdcbp	chr4:6376841-6392995:+	0.801959709396269	6.69080479422784	6.66030515015379	0.00985840325401737	0.278975072031422
ENSMUSG00000089764.1	Gm16580	chr17:26269336-26270379:+	1.03794648065029	3.46105493933512	6.65039583444077	0.00991337985382843	0.279811501104983
ENSMUSG00000020100.11	Slc29a3	chr10:60720861-60752794:-	1.17767226780975	2.73428641388191	6.6302562049324	0.0100260842560245	0.281701381772882
ENSMUSG00000056379.3	Taar1	chr10:23920356-23921469:+	1.55199280266414	2.5186600583445	6.62674845730583	0.0100458480256078	0.281701381772882
ENSMUSG00000005553.9	Atp4a	chr7:30722388-30725191:+	-1.07974262367609	3.34495003467973	6.62475318594175	0.0100571078340064	0.281701381772882
ENSMUSG00000004961.6	Syt5	chr7:4539768-4546567:-	0.947672556325314	5.19104815819341	6.59239424168567	0.0102415344033762	0.28613911348316
ENSMUSG00000083899.2	Gm12346	chr11:77293444-77295898:+	0.904670368336475	4.73524793786288	6.58734858958967	0.0102706025043125	0.286224790803727
ENSMUSG00000022844.7	Pdia5	chr16:35397313-35490873:-	0.745379277390305	4.9538568528315	6.56987286235602	0.0103719359844083	0.288318866960521
ENSMUSG00000025289.11	Prdx4	chrX:155336792-155338474:-	0.878825302463021	4.15401862261662	6.56205007917842	0.010417628193645	0.288859574699354
ENSMUSG00000097751.1	Gm26690	chr7:127982570-127984881:-	-2.42895634197153	0.812386935068021	6.55501131048465	0.0104589174389586	0.289275786854413
ENSMUSG00000025425.13	St8sia5	chr18:77185979-77255320:+	-0.826317220383428	4.60880908562772	6.54152242483908	0.0105385124784087	0.290746730231386
ENSMUSG00000050538.7	B230217C12Rik	chr11:97841319-97843043:+	-1.05759951580962	3.60313940959307	6.52440432609076	0.0106404179102781	0.291940174362932
ENSMUSG00000038967.9	Pdk2	chr11:95031914-95040875:-	0.863938295250749	4.71342358460946	6.51004528474919	0.0107266776335411	0.291940174362932
ENSMUSG00000036904.5	Fzd8	chr18:9212856-9216201:+	1.24063749506955	2.46941396041824	6.50953403386148	0.0107297620840115	0.291940174362932
ENSMUSG00000004931.10	Apba3	chr10:81268172-81273246:+	0.960831609894059	4.06478919588504	6.50737358883483	0.0107428064090902	0.291940174362932
ENSMUSG00000029022.14	Miip	chr4:147866123-147868523:-	-1.25638276733764	4.03422713877627	6.50264724966982	0.0107713998239595	0.291940174362932
ENSMUSG00000031576.11	Kcnu1	chr8:25911692-25921509:+	-1.07724869439039	3.29141305836802	6.50138773010822	0.0107790328328354	0.291940174362932
ENSMUSG00000022037.10	Clu	chr14:65974669-65975974:+	0.862655216221526	6.92880602136839	6.49915051483245	0.0107926046093303	0.291940174362932
ENSMUSG00000021000.11	Ctage5	chr12:59179513-59188519:+	0.771315234975888	6.8513833290502	6.49802391282215	0.0107994456289532	0.291940174362932
ENSMUSG00000048895.13	Cdk5r1	chr11:80477056-80477923:+	1.25048864173304	2.56153148634068	6.49456825416618	0.0108204570439749	0.291940174362932
ENSMUSG00000036552.12	Ermard	chr17:15053059-15064223:+	-1.38612633218907	3.94035408799801	6.48804154087855	0.0108602558381198	0.292223717068816
ENSMUSG00000035401.8	2210018M11Rik	chr7:98590615-98656569:-	1.27322320234512	2.92090176251696	6.48414967275755	0.010884059229489	0.292223717068816
ENSMUSG00000041921.12	Metap1d	chr2:71515412-71516284:+	-2.0500046732396	5.24032631095412	6.47510684355334	0.0109395737330597	0.292999580665501
ENSMUSG00000039270.5	Megf9	chr4:70461826-70534995:-	0.81342036697573	6.10618078141874	6.45911011354254	0.0110384912129819	0.29342050053185
ENSMUSG00000021587.4	Pcsk1	chr13:75089916-75106603:+	0.899320934205604	8.36793506459427	6.45821894864784	0.0110440287366321	0.29342050053185
ENSMUSG00000018983.9	E2f2	chr4:136180783-136186807:+	1.27902419901665	2.79587944814645	6.4564224137146	0.0110552007180625	0.29342050053185
ENSMUSG00000022013.3	Dnajc15	chr14:77826217-77874917:-	-0.842813893003568	4.41169913421469	6.45126307104452	0.0110873492592968	0.29342050053185
ENSMUSG00000093769.3	Hist2h3c1	chr3:96246685-96248504:+	1.1155368544939	4.02947940816872	6.4510681963975	0.0110885654270757	0.29342050053185
ENSMUSG00000027828.8	Ssr3	chr3:65382030-65392553:-	0.889423120061112	8.36487912398598	6.43788563677592	0.0111711533756993	0.294750355595808
ENSMUSG00000079262.3	Slco1a6	chr6:142161048-142208521:-	0.905179784426128	4.73155731350008	6.43449872893083	0.0111924738882539	0.294750355595808
ENSMUSG00000025795.7	Rassf3	chr10:121410350-121476250:-	0.810576116422392	5.74738794314889	6.43027042015287	0.0112191496179727	0.294750355595808
ENSMUSG00000025932.10	Eya1	chr1:14301204-14310051:-	-1.04705458148844	3.24770089803126	6.42541316613871	0.011249873799982	0.294853835214766
ENSMUSG00000062309.7	Rpp25	chr9:57504102-57505447:+	-1.38012868750964	2.41837166428851	6.39608477380121	0.0114372320734179	0.299052376874548
ENSMUSG00000041571.9	Sepw1	chr7:15917208-15922402:-	-0.814329956857061	6.89255276398882	6.38365124947692	0.0115176248690297	0.299887202300869
ENSMUSG00000028944.10	Prkag2	chr5:24906231-24908450:-	-0.762401929469509	5.18478565632621	6.38272373214035	0.0115236452192285	0.299887202300869
ENSMUSG00000015568.11	Lpl	chr8:68890744-68895819:+	-1.03435747969478	5.16156486130836	6.37661118229828	0.0115634015693293	0.300212086026361
ENSMUSG00000020941.7	Map3k14	chr11:103239334-103240134:-	-0.902961322929348	3.78470156441186	6.3714972945844	0.0115967707273872	0.300370005099009
ENSMUSG00000029330.8	Cds1	chr5:101806548-101821447:+	0.825463085781225	5.17609200285714	6.36417954545165	0.0116446925533731	0.300733490243929
ENSMUSG00000039234.7	Sec24d	chr3:123267496-123365635:+	1.10014322475921	6.07691020483104	6.35759512201183	0.0116879857949009	0.300733490243929
ENSMUSG00000036938.13	Try5	chr6:41311288-41316841:-	-4.37817873813938	3.66146908665403	6.35625584425004	0.0116968118847615	0.300733490243929
ENSMUSG00000039208.11	Metrnl	chr11:121702763-121715829:+	1.40799530051155	1.36942232251523	6.35195473709501	0.0117252032847599	0.300733490243929
ENSMUSG00000058135.8	Gstm1	chr3:108014794-108017806:-	-0.908726265459654	5.22372312963909	6.34859922789996	0.0117474019626535	0.300733490243929
ENSMUSG00000091697.1	Eif3s6-ps2	chr18:90311825-90312043:-	2.77238593165545	-0.558967848342101	6.32260214426014	0.0119208569697479	0.304465878243584
ENSMUSG00000030306.10	Tmtc1	chr6:148246734-148441635:-	1.07851545938485	3.56897471184536	6.31303608628133	0.0119853426175907	0.305404285959348
ENSMUSG00000041264.12	Uspl1	chr5:149191336-149215434:+	-0.759232393475829	5.24313195248821	6.30116941213067	0.0120658350509311	0.306255093578329
ENSMUSG00000036699.8	Zcchc12	chrX:36195986-36199157:+	1.04060831669996	4.53946532328013	6.29991530050491	0.0120743741472561	0.306255093578329
ENSMUSG00000048978.9	Nrsn1	chr13:25270035-25270502:-	1.09448152665045	3.24002903308693	6.27957721691206	0.0122137235439892	0.309077399476398
ENSMUSG00000046008.7	Pnlip	chr19:58670365-58681786:+	-4.00402946649888	5.39412205390364	6.26144341644746	0.0123393628463131	0.311540610578473
ENSMUSG00000061046.5	Haghl	chr17:25784316-25785543:-	-1.15721136055759	5.45812550381397	6.25260164565597	0.0124011034360326	0.312382944219328
ENSMUSG00000040390.9	Map3k10	chr7:27668148-27674581:-	0.690756788425552	5.61011039174516	6.24373909436294	0.0124633076684767	0.313233084051579
ENSMUSG00000042903.7	Foxo4	chrX:101254821-101259233:+	0.969756449272128	4.16839944647389	6.22223616613483	0.012615567868615	0.31633751958477
ENSMUSG00000006651.7	Aplp1	chr7:30434981-30445582:-	0.875493325150553	8.80288581240402	6.20796443088055	0.012717678787237	0.31680177353033
ENSMUSG00000030406.6	Gipr	chr7:19157125-19166127:-	-1.65349432512989	6.29855211014853	6.20496787621254	0.0127392261007624	0.31680177353033
ENSMUSG00000015335.12	Zdhhc12	chr2:30091331-30093616:-	0.856691281498988	3.73634376031192	6.20439256843118	0.0127433672551604	0.31680177353033
ENSMUSG00000001521.8	Tulp3	chr6:128342242-128355825:-	-0.988199507798721	3.83450423334554	6.20358268306773	0.0127491992799724	0.31680177353033
ENSMUSG00000026623.12	Lpgat1	chr1:191718521-191760184:+	0.756874897227476	6.08062983386511	6.19092316649659	0.0128407184806557	0.318357272601483
ENSMUSG00000000194.9	Gpr107	chr2:31210100-31214566:+	0.696200439636549	5.89011246156796	6.18036210485135	0.0129175838478102	0.319543287633021
ENSMUSG00000031168.10	Ebp	chrX:8189875-8192898:-	0.74677728915233	4.69734147375067	6.17344507685029	0.0129681834286593	0.320075702203322
ENSMUSG00000001380.6	Hars	chr18:36766530-36783205:-	0.886516326156696	5.19740333191991	6.15877349568392	0.0130761847639743	0.320991001010375
ENSMUSG00000031781.9	Ciapin1	chr8:94832533-94838042:-	-0.844246779483452	4.7506438141424	6.15738788752582	0.01308643225603	0.320991001010375
ENSMUSG00000022678.12	Nde1	chr16:14183573-14190520:+	0.965347761595883	3.10367834379798	6.15280989258303	0.0131203483045854	0.320991001010375
ENSMUSG00000022360.7	Atad2	chr15:58094047-58135082:-	1.26802067723628	2.64605601666843	6.15259981412563	0.0131219068363616	0.320991001010375
ENSMUSG00000028830.10	AU040320	chr4:126850517-126853551:+	0.758415304799611	6.13014948895271	6.14838887893318	0.0131531871318085	0.321042758197224
ENSMUSG00000028757.4	Ddost	chr4:138304730-138312628:+	0.790394945031317	8.87302922859912	6.14019845817953	0.0132142481869599	0.321138600198459
ENSMUSG00000032091.10	Tmprss4	chr9:45174797-45180653:-	0.685473908516794	5.70647193246529	6.14003627889551	0.0132154602007542	0.321138600198459
ENSMUSG00000038982.9	Bloc1s5	chr13:38602709-38635109:-	-0.94439370083185	4.24144345578533	6.12997953277586	0.0132908409747266	0.321646358145164
ENSMUSG00000028199.14	Cryz	chr3:154615884-154619359:+	-1.16680934253654	3.56130927307814	6.1294537615563	0.0132947940548737	0.321646358145164
ENSMUSG00000062753.9	AI413582	chr17:27564682-27565667:-	-0.847540274978718	5.07518847553008	6.12433620471533	0.0133333342889571	0.321871368098333
ENSMUSG00000002320.11	Tm9sf1	chr14:55642584-55643333:-	0.729508001492434	6.00288327875838	6.1133119975716	0.0134167481931069	0.322304617608767
ENSMUSG00000044442.7	N6amt1	chr16:87354245-87367685:+	-0.946224677234161	3.69108859020031	6.10577369059207	0.0134740950364782	0.322304617608767
ENSMUSG00000026864.9	Hspa5	chr2:34774847-34775615:+	0.96804776337976	10.7464866215839	6.10400221765937	0.013487607862411	0.322304617608767
ENSMUSG00000029819.6	Npy	chr6:49822710-49829507:+	-2.11440313180776	3.13118425950773	6.10008888553694	0.0135175082482699	0.322304617608767
ENSMUSG00000003355.6	Fkbp11	chr15:98724373-98728198:-	0.991406424997779	6.96645894849525	6.09914933725237	0.0135246971468427	0.322304617608767
ENSMUSG00000028601.14	Echdc2	chr4:108173810-108179088:+	-1.75303023020251	6.05508755101221	6.09885420397002	0.0135269561532749	0.322304617608767
ENSMUSG00000023944.10	Hsp90ab1	chr17:45571538-45572555:-	0.789921080485707	9.5912047197421	6.08791285858236	0.0136109777397481	0.323606140300533
ENSMUSG00000099998.1	Gm6501	chr19:11121510-11122425:+	1.51242354162175	1.19445131180578	6.07378449348703	0.0137202680446526	0.325246194400036
ENSMUSG00000021578.12	Ccdc127	chr13:74350365-74357048:+	0.697514785967902	6.00307937777243	6.07136793028759	0.0137390516348126	0.325246194400036
ENSMUSG00000059316.2	Slc27a4	chr2:29806998-29810903:+	0.672308761316193	5.74301184352173	6.06617794318084	0.0137794821032503	0.325503302559182
ENSMUSG00000103453.1	RP23-349N4.5	chr9:72460275-72462025:+	-1.05556889546553	3.18297466534357	6.04955571817117	0.0139097963980503	0.327878027301366
ENSMUSG00000021102.3	Glrx5	chr12:105032689-105040910:+	-0.733850166819994	6.27721560404573	6.0311063626427	0.0140559204989234	0.3306144719063
ENSMUSG00000014905.3	Dnajb9	chr12:44205897-44210068:-	0.971882735388848	8.02918583515589	6.0139116391809	0.0141935296170604	0.333139390244352
ENSMUSG00000044716.8	Dok7	chr5:35074958-35080964:+	-1.35494595103084	1.92978663740246	6.00674926671965	0.0142512582729357	0.33360157717112
ENSMUSG00000020263.10	Appl2	chr10:83624646-83648675:-	-1.1032433666382	6.13745432657959	6.00346436349115	0.0142778153314237	0.33360157717112
ENSMUSG00000038991.12	Txndc5	chr13:38500277-38505942:-	0.869793158061541	7.16108277439634	6.000214726428	0.0143041373932384	0.33360157717112
ENSMUSG00000097062.1	Gm17586	chr11:120633768-120635125:+	-1.23279810005833	2.73816013100749	5.99595851774241	0.0143386882457687	0.333700380992435
ENSMUSG00000034994.9	Eef2	chr10:81176631-81182507:+	0.840040126702518	10.1948636834324	5.98784198957487	0.0144048144954647	0.334532063219567
ENSMUSG00000039233.8	Tbce	chr13:14019275-14039617:-	-1.60912029515669	5.15727001498718	5.981216726275	0.0144590238767611	0.335084073337656
ENSMUSG00000090236.2	Car15	chr16:17835276-17838364:-	-0.948884327920445	4.20613842435488	5.97571686386109	0.0145041844665105	0.33542450127594
ENSMUSG00000047953.6	Gp5	chr16:30307686-30310779:-	1.18022341866748	1.98458258864038	5.95019524568734	0.0147156561374049	0.339601557150007
ENSMUSG00000027522.11	Stx16	chr2:174077066-174096967:+	-0.821613138408471	5.14352693637725	5.94121402277552	0.014790827260309	0.340443754136471
ENSMUSG00000034088.11	Hdlbp	chr1:93475173-93478380:-	0.908319463601185	8.93345843083068	5.93845438714973	0.0148140041997974	0.340443754136471
ENSMUSG00000054277.7	Arfgap3	chr15:83299740-83350247:-	0.855215965546668	7.04458254929224	5.92870793287905	0.0148961599763629	0.34161860212459
ENSMUSG00000051238.5	Swsap1	chr9:21955753-21958270:+	0.907597619032958	4.19446027431663	5.92007570228096	0.014969315370538	0.342540427885436
ENSMUSG00000027642.11	Rpn2	chr2:157319783-157322160:+	0.773917487096882	9.33961214179144	5.91663342180152	0.0149985906832104	0.342540427885436
ENSMUSG00000021481.7	Zfp346	chr13:55130224-55132630:+	-0.793742474296191	5.23280849866352	5.91167858771443	0.0150408332494295	0.342793980144347
ENSMUSG00000057522.11	Spop	chr11:95474319-95490315:+	0.676802911752879	6.56719262333706	5.89865716875711	0.0151524327971462	0.344336461822329
ENSMUSG00000025127.11	Gcgr	chr11:120534680-120536709:+	-1.50563975711881	6.41223831826293	5.89649173193057	0.015171074126438	0.344336461822329
ENSMUSG00000038168.5	Leprel1	chr16:25997161-26014593:-	1.08885345224333	3.18502007478846	5.88890392646809	0.0152365809383798	0.345111693353262
ENSMUSG00000071547.3	Nt5dc2	chr14:31134853-31139121:+	0.740573760976178	5.18047153594043	5.88459960471412	0.0152738703171254	0.345223291943501
ENSMUSG00000019039.9	Dalrd3	chr9:108572392-108572655:+	-0.791458933709175	7.04097889943742	5.88110313811384	0.0153042302387744	0.345223291943501
ENSMUSG00000008668.10	Rps18	chr17:33955519-33956001:-	-0.848532204393712	5.09063547699529	5.8688761646721	0.0154108870643491	0.346648832712044
ENSMUSG00000021054.5	Sgpp1	chr12:75714248-75735729:-	0.705368838447801	6.27078890248556	5.86664778821415	0.0154304077061139	0.346648832712044
ENSMUSG00000015501.6	Hivep2	chr10:13967024-14079675:+	-0.89936234860395	4.49695963548499	5.86246003558571	0.0154671614856658	0.346766830212239
ENSMUSG00000062203.10	Gspt1	chr16:11230912-11237820:-	0.652631408506204	5.61782931521172	5.85116543793048	0.0155667387657527	0.348110577354708
ENSMUSG00000047617.7	BC029214	chr2:25460259-25460948:-	-0.855345355915904	5.31028620566698	5.84849883722316	0.0155903447161947	0.348110577354708
ENSMUSG00000028367.5	Txn1	chr4:57943373-57956411:-	0.723549055663911	5.16676611344176	5.83456152923189	0.0157143256049597	0.35016861590971
ENSMUSG00000039419.12	Cntnap2	chr6:47244402-47299570:+	-0.853598126293874	5.28435399336659	5.82829714858948	0.0157703816119012	0.350707799563249
ENSMUSG00000095118.1	Snord14d	chr9:40803995-40804080:+	1.86774055418347	-0.199136410237968	5.81586350108241	0.0158822537253597	0.35181443105778
ENSMUSG00000041231.11	Ublcp1	chr11:44465628-44467074:-	-1.08149653498252	2.83536627703749	5.81566309010317	0.0158840636115295	0.35181443105778
ENSMUSG00000019916.10	P4ha1	chr10:59323368-59372251:+	0.665794871118243	5.59757056848482	5.80803612158575	0.0159531000067216	0.352633985690746
ENSMUSG00000045519.10	Zfp560	chr9:20352523-20385177:-	-0.952316233200758	3.43194470667494	5.80215390091094	0.0160065547898919	0.353106523300862
ENSMUSG00000025130.7	P4hb	chr11:120560945-120572841:-	0.794979214833527	10.253396113718	5.7930996375878	0.0160891966216499	0.353387588836349
ENSMUSG00000040562.8	Gstm2	chr3:107985482-107986421:-	-0.898322499025663	3.59506768240794	5.79096071386866	0.0161087835625065	0.353387588836349
ENSMUSG00000049047.7	Armcx3	chrX:134756647-134761455:+	0.728031884953601	4.53113548084362	5.78736972122518	0.0161417229438777	0.353387588836349
ENSMUSG00000035713.11	Usp35	chr7:97319190-97324389:-	-0.935644452397122	6.02274973218493	5.78326527053579	0.0161794572081297	0.353387588836349
ENSMUSG00000004864.8	Mapk13	chr17:28769372-28777562:+	-1.34300334212244	2.78528381916394	5.78322697963459	0.0161798096632921	0.353387588836349
ENSMUSG00000074063.5	Osgin1	chr8:119437189-119445057:+	0.980014727848957	4.58256758094919	5.7663853927106	0.0163356008850106	0.356083751568706
ENSMUSG00000004267.12	Eno2	chr6:124767708-124769486:-	-0.776991323340556	6.55243384785956	5.76050026549126	0.0163904045298305	0.356471871396298
ENSMUSG00000024050.11	Wiz	chr17:32387573-32389116:-	0.683713541799928	5.5141323971521	5.75389600280798	0.0164521307111201	0.356471871396298
ENSMUSG00000000416.12	Cttnbp2	chr6:18501626-18514843:-	-0.814620793352308	4.60140639212143	5.75278341709546	0.0164625529662252	0.356471871396298
ENSMUSG00000022574.6	Naprt	chr15:75890964-75894481:-	-1.21037432570003	2.45502780834461	5.75060938312308	0.0164829380941784	0.356471871396298
ENSMUSG00000029059.5	Fam213b	chr4:154897335-154899135:-	-0.841011349137812	4.43359409211206	5.73450652080739	0.016634741503411	0.359049479352056
ENSMUSG00000072501.4	Phf20l1	chr15:66577572-66645255:+	-0.745231866794112	5.57914184178134	5.72457146967811	0.0167291187691507	0.360379920569102
ENSMUSG00000053964.12	Lgals4	chr7:28841006-28841703:+	-2.96940015793431	4.08224419218375	5.69566482881302	0.0170068688511236	0.364954160156816
ENSMUSG00000057440.7	Mpp7	chr18:7347962-7626863:-	-1.05022187618874	3.7992970290787	5.69551275238746	0.0170083425924341	0.364954160156816
ENSMUSG00000074506.4	Gm10705	chr3:87207545-87208005:-	1.54510963636355	0.674437907156973	5.69215461779589	0.0170409191788339	0.364954160156816
ENSMUSG00000019838.10	Slc16a10	chr10:40033535-40142254:-	0.713926789778369	7.52179778345937	5.6882537146077	0.0170788418812119	0.365056099860933
ENSMUSG00000006241.11	Ccdc159	chr9:21927471-21935872:+	-1.17688807042512	2.4450847031853	5.66545522057416	0.0173022260850554	0.366323299586477
ENSMUSG00000017390.11	Aldoc	chr11:78325329-78326708:+	-1.15261712154649	3.31731966043178	5.65725728456076	0.0173832861406665	0.366323299586477
ENSMUSG00000023067.9	Cdkn1a	chr17:29098207-29099569:+	1.08272389864069	4.04551953471138	5.65533583631568	0.0174023417790741	0.366323299586477
ENSMUSG00000100078.1	Gm6170	chr1:128520073-128521460:-	0.893310052794368	3.92299163119811	5.65454289424263	0.0174102119302481	0.366323299586477
ENSMUSG00000080896.5	Gm14567	chrX:38969817-38969990:+	-1.04813019993447	2.59119742724993	5.65388738103688	0.0174167208382402	0.366323299586477
ENSMUSG00000068040.6	Tm9sf4	chr2:153202134-153210466:+	0.663488883544202	6.17225995929606	5.65345388162032	0.0174210266431984	0.366323299586477
ENSMUSG00000044349.11	Snhg11	chr2:158375725-158381062:+	-1.82813684217219	5.34253961655585	5.64830290162637	0.0174722737639756	0.366323299586477
ENSMUSG00000029919.4	Hpgds	chr6:65131980-65138271:-	-1.34137529852056	2.4681644800898	5.64544913668792	0.0175007328299985	0.366323299586477
ENSMUSG00000035109.10	Shc4	chr2:125691910-125724148:-	0.818886437119225	4.49766096462651	5.64530689531694	0.017502152577854	0.366323299586477
ENSMUSG00000015652.5	Steap1	chr5:5736325-5740401:-	1.4937027139187	1.21015250891206	5.64519203274011	0.0175032991376422	0.366323299586477
ENSMUSG00000026670.11	Uap1	chr1:170169332-170174886:-	0.742437339628726	5.35100914391095	5.64510340956444	0.0175041838283509	0.366323299586477
ENSMUSG00000029875.4	Ccdc184	chr15:98167806-98170134:+	-0.893683093323944	3.58746289918767	5.63846082409178	0.0175706257111365	0.366598339238746
ENSMUSG00000048578.9	Mlec	chr5:115148106-115151046:-	0.728927022405667	9.11762954473008	5.63713363529418	0.0175839319693003	0.366598339238746
ENSMUSG00000021629.9	Slc30a5	chr13:100802649-100833427:-	0.769017401960852	6.14680576120132	5.6200271359228	0.0177563739463925	0.368480977937676
ENSMUSG00000090625.1	Gm20721	chr2:174330319-174346712:-	0.719111927085437	9.89827097655524	5.61806476328371	0.0177762669313652	0.368480977937676
ENSMUSG00000026189.9	Pecr	chr1:72266996-72284259:-	0.877657370107754	4.70039772305768	5.61660580680923	0.0177910715895082	0.368480977937676
ENSMUSG00000060860.7	Ube2s	chr7:4808155-4812351:-	0.997078712426588	2.43602455685874	5.61492643474728	0.0178081286575984	0.368480977937676
ENSMUSG00000086171.3	Pcsk2os1	chr2:143537970-143545977:-	0.882550952254135	6.25770464831928	5.61036126458269	0.0178545816081312	0.368749032537163
ENSMUSG00000030407.1	Qpctl	chr7:19140217-19149196:-	0.718398437967027	5.31703584530733	5.6025310344423	0.0179345497223738	0.369661585767911
ENSMUSG00000032251.8	Irak1bp1	chr9:82829806-82847020:+	-0.8938326034477	3.4460744124115	5.59707462816949	0.0179904931225081	0.369661585767911
ENSMUSG00000030704.10	Rab6a	chr7:100634348-100639363:+	-0.718193295164937	6.5173957240609	5.59619677749707	0.0179995103535247	0.369661585767911
ENSMUSG00000059343.4	Aldoart1	chr4:72850583-72852634:-	1.20733531329971	1.57902630587054	5.59115233064964	0.0180514171456131	0.370037243834095
ENSMUSG00000087694.4	A530058N18Rik	chr2:114013745-114031451:+	-0.711906040313121	5.22115265282165	5.58371295786294	0.0181282496551434	0.370548541032575
ENSMUSG00000080374.1	Gm22953	chr2:121450670-121450770:-	-2.83799893088711	-1.01829249192858	5.58222252805581	0.0181436831047018	0.370548541032575
ENSMUSG00000025417.7	Pip4k2c	chr10:127197067-127211622:-	0.783560933883975	6.36321079889343	5.5781075820309	0.0181863639834039	0.370732397646872
ENSMUSG00000079659.1	Tmem243	chr5:9100737-9118983:+	-0.879584436441979	3.46349228333406	5.56886250538311	0.0182826339508432	0.3718431301945
ENSMUSG00000086938.4	4930481A15Rik	chr19:5406874-5422847:+	-1.10379576707805	3.89147145006751	5.56639569596658	0.0183084099350853	0.3718431301945
ENSMUSG00000026437.7	Cdk18	chr1:132114934-132116255:-	0.990053797549251	4.40066601668425	5.559762319277	0.0183779091893162	0.372567264007353
ENSMUSG00000020109.9	Dnajb12	chr10:59879626-59898521:+	0.689700013714828	5.31916453698058	5.55175442208068	0.0184621727295319	0.372704608461094
ENSMUSG00000029469.10	Ift81	chr5:122607033-122614516:-	-0.807384597382536	5.89928066623677	5.55038415154333	0.0184766314111331	0.372704608461094
ENSMUSG00000024180.9	Tmem8	chr17:26119442-26123254:+	-0.679829253666638	6.28922962569212	5.54947254144994	0.0184862569240332	0.372704608461094
ENSMUSG00000026360.5	Rgs2	chr1:144002517-144004121:-	2.68071371916741	6.33637936158636	5.53883722304322	0.0185989366275067	0.373817643585396
ENSMUSG00000039345.11	Mettl22	chr16:8486834-8490196:+	-1.17315675170314	2.34693949577188	5.53785477671095	0.0186093812395346	0.373817643585396
ENSMUSG00000038607.8	Gng10	chr4:59035772-59041903:+	-0.840169508677141	4.22732246151917	5.5314041327055	0.0186781101761806	0.374105866889552
ENSMUSG00000027387.11	Zc3h8	chr2:128926268-128944077:-	-1.40325874749987	2.42488857420995	5.52393852532186	0.0187579805829866	0.374105866889552
ENSMUSG00000032997.12	Chpf	chr1:75477510-75479114:-	0.741819376066064	7.23526897051795	5.52254306658197	0.0187729489212837	0.374105866889552
ENSMUSG00000021196.9	Pfkp	chr13:6620890-6636650:-	-0.779886043580088	4.38184666837407	5.5211900950898	0.0187874733037437	0.374105866889552
ENSMUSG00000038602.7	Slc35f1	chr10:52690533-53111622:+	0.992620387774232	2.85451070684068	5.51497318766421	0.0188543622658346	0.374105866889552
ENSMUSG00000096647.2	Gm6223	chr9:90118937-90119807:+	1.62110862949872	1.4103789195681	5.51247147502608	0.0188813480779534	0.374105866889552
ENSMUSG00000028469.11	Npr2	chr4:43648005-43650230:+	-1.04412724581332	3.99474387580177	5.5118968923431	0.0188875516974684	0.374105866889552
ENSMUSG00000009035.9	Tmem184b	chr15:79360684-79402919:-	0.694773319738038	5.80827479024368	5.50834750085836	0.0189259202667166	0.374105866889552
ENSMUSG00000001157.9	Gmcl1	chr6:86720210-86733240:-	-0.885552529358	3.87647848363471	5.50800806630217	0.0189295937370531	0.374105866889552
ENSMUSG00000020964.10	Sel1l	chr12:91841458-91849140:-	0.766123211519972	6.8767635878301	5.50351247148412	0.0189783160684026	0.374396600861963
ENSMUSG00000033589.3	Reep4	chr14:70545251-70548933:+	0.911224892683378	3.21985265278688	5.49282947266499	0.0190946167404648	0.375249971902408
ENSMUSG00000036054.11	Sugp2	chr8:70273592-70279914:+	-1.07960737964529	4.73653358124587	5.49076256532886	0.019117203064188	0.375249971902408
ENSMUSG00000020807.10	4933427D14Rik	chr11:72198610-72202612:-	-1.0960485412412	3.64308782902064	5.48801987606245	0.0191472166906213	0.375249971902408
ENSMUSG00000022131.2	Gpr180	chr14:118137127-118164232:+	0.646929637232647	5.58926803300658	5.48704203048153	0.019157929161442	0.375249971902408
ENSMUSG00000089865.2	Dyx1c1Ccpg1	chr9:72958852-73016319:+	0.749715576190638	7.89113730728461	5.47793109199856	0.0192580393113918	0.375871900314025
ENSMUSG00000057649.5	Brd9	chr13:73937838-73960894:+	-0.845951543494385	4.73007104357438	5.47535312147764	0.0192864638322737	0.375871900314025
ENSMUSG00000079108.5	Srp54b	chr12:55239326-55263020:+	0.878648524887285	4.08104173536535	5.47466573840067	0.0192940501892941	0.375871900314025
ENSMUSG00000027342.10	Pcna	chr2:132251429-132252602:-	0.957011623874714	3.76348663677097	5.47035366515468	0.0193417111360924	0.375871900314025
ENSMUSG00000061461.8	Smim20	chr5:53277118-53278015:+	-0.660913233923776	5.71407242391348	5.46161473423319	0.0194386753106632	0.375871900314025
ENSMUSG00000001627.7	Ifrd1	chr12:40217158-40223149:-	0.733463171080941	4.66917882567641	5.45909787593312	0.0194666945973965	0.375871900314025
ENSMUSG00000068039.8	Tcp1	chr17:12920281-12921148:+	0.658063074352109	6.5013721973773	5.45431129602678	0.0195200971435929	0.375871900314025
ENSMUSG00000032596.10	Uba7	chr9:107983035-107983951:+	-1.35221183655435	3.21224531280023	5.45267619940655	0.0195383741461992	0.375871900314025
ENSMUSG00000037235.9	Mxd4	chr5:34176579-34187720:-	0.664629378926899	7.0579338049786	5.45156929504235	0.0195507570913541	0.375871900314025
ENSMUSG00000034949.14	Zfr2	chr10:81249051-81250546:+	-0.978060623368059	3.96596647612259	5.45111645735247	0.0195558253272311	0.375871900314025
ENSMUSG00000027560.4	Dok5	chr2:170731807-170879769:+	0.972018013374841	2.41332370207455	5.4502720509063	0.0195652796947617	0.375871900314025
ENSMUSG00000027523.15	Gnas	chr2:174344650-174345728:+	0.708324256525278	9.93014565289038	5.44272648935396	0.0196499733732573	0.376841301206997
ENSMUSG00000002981.9	Clptm1	chr7:19631581-19665030:-	0.629251562312765	6.19318221248134	5.43720144785637	0.0197122284302037	0.376899143348988
ENSMUSG00000004677.11	Myo9b	chr8:71272714-71360712:+	-1.33619016347231	5.41913241321698	5.43638309381587	0.0197214668031447	0.376899143348988
ENSMUSG00000028573.14	Fggy	chr4:95849625-95926934:+	-1.12912976923678	3.1325958524582	5.42733063558672	0.0198239588697625	0.377236689641815
ENSMUSG00000027371.6	Fahd2a	chr2:127440431-127444508:-	-0.74761516075869	4.56198924805001	5.4266747511525	0.0198314061674276	0.377236689641815
ENSMUSG00000048970.9	C1galt1c1	chrX:38630785-38635087:-	0.741524673559402	5.28508834733313	5.42574772751908	0.019841937073275	0.377236689641815
ENSMUSG00000024966.8	Stip1	chr19:7020696-7040026:-	0.669002729274573	5.71870819214207	5.40763131284616	0.0200489027594105	0.379659556610172
ENSMUSG00000034101.10	Ctnnd1	chr2:84624417-84648537:-	0.659993798892469	6.00494592560015	5.40647527050398	0.0200621851665085	0.379659556610172
ENSMUSG00000091509.3	Gm17066	chr14:105109409-105114461:-	-1.88266366772584	2.42514921906117	5.40456175407793	0.0200841906124762	0.379659556610172
ENSMUSG00000100164.1	2610306M01Rik	chr6:86848399-86849440:-	-0.998175272141803	3.34781542657978	5.40255171227564	0.0201073329854406	0.379659556610172
ENSMUSG00000082516.1	Gm13342	chr2:22410525-22410731:-	-2.69065681523687	-1.0163787914157	5.39108850663072	0.0202398413999598	0.381257366965955
ENSMUSG00000062563.10	Cys1	chr12:24668453-24680719:-	-3.64497656710553	2.7948016380041	5.38924594365833	0.0202612245344371	0.381257366965955
ENSMUSG00000041679.8	Lrrc29	chr8:105312341-105326276:-	-1.29991642052922	2.54524424935673	5.38051770721375	0.0203628346059568	0.382515500584253
ENSMUSG00000034163.10	Zfc3h1	chr10:115431079-115431762:+	-1.36296086449725	4.24791668519262	5.37522488263298	0.0204247078144368	0.382552074734545
ENSMUSG00000032477.9	Cdc25a	chr9:109875579-109893888:+	0.735944952029568	4.71970899384309	5.37440702066681	0.0204342859687421	0.382552074734545
ENSMUSG00000004791.6	Pgf	chr12:85166639-85177296:-	1.06587516777689	4.7242656799564	5.36416951390049	0.0205545734618905	0.38415067006535
ENSMUSG00000096995.1	2810029C07Rik	chr12:111572321-111574402:-	-1.29570907014151	2.69471449999829	5.36050045293297	0.0205978618950899	0.384307226679914
ENSMUSG00000035638.10	Muc20	chr16:32786040-32797435:-	1.11947108958907	2.58853393145706	5.35594345643081	0.020651757758817	0.384660828103312
ENSMUSG00000029027.4	Dffb	chr4:153974503-153975081:-	-1.17268450280936	3.09652976804295	5.3493893989604	0.0207295289520112	0.38545718699956
ENSMUSG00000033510.10	Otud7a	chr7:63754712-63757925:+	0.898817439204634	3.95356813666738	5.34266634534024	0.020809620397422	0.386293931424657
ENSMUSG00000022550.13	Adck5	chr15:76594964-76595716:+	-0.818841783448081	5.10970142716124	5.32091302407312	0.0210709682192655	0.390123586797084
ENSMUSG00000034371.8	Dak	chr19:10592200-10604258:-	0.714318347710029	4.15466942462036	5.31679156382053	0.0211208656552779	0.390123586797084
ENSMUSG00000022540.12	Rogdi	chr16:5008755-5013517:-	-0.681316701599267	6.34372217444533	5.3166778891456	0.0211222436165572	0.390123586797084
ENSMUSG00000029223.9	Uchl1	chr5:66676893-66687229:+	-0.870308640489125	4.1506732151626	5.30511521738074	0.021262893282627	0.392063533090717
ENSMUSG00000021134.13	Srsf5	chr12:80946376-80950497:+	-0.912963536456456	6.98469026544632	5.29723196177817	0.0213593416453428	0.393183332494872
ENSMUSG00000040174.10	Alkbh3	chr2:94008037-94010752:-	-0.846576687418529	4.27027651818148	5.29117463320136	0.0214337581896042	0.393482969231586
ENSMUSG00000023908.7	Pkmyt1	chr17:23726336-23736729:+	1.18052465364257	2.38396259594488	5.29009017124026	0.021447109514803	0.393482969231586
ENSMUSG00000030486.8	Zfp108	chr7:24257644-24261914:+	1.29747090099455	1.14302473297281	5.27070654422058	0.0216872085188554	0.397225942388619
ENSMUSG00000028452.7	Vcp	chr4:42993712-43000433:-	1.57213093138504	6.57168525017103	5.26339178996552	0.0217785359591249	0.398051769576088
ENSMUSG00000031157.6	Pqbp1	chrX:7895875-7898896:-	0.686051124739968	5.40182579562534	5.25775972450715	0.0218491257380955	0.398051769576088
ENSMUSG00000040434.12	Gyltl1b	chr2:92369985-92371945:-	0.732921347555421	5.10566280052319	5.25586850953626	0.0218728824863223	0.398051769576088
ENSMUSG00000024587.9	Nars	chr18:64499665-64516557:-	0.768722205937781	6.83499564116159	5.25281833806384	0.0219112540041452	0.398051769576088
ENSMUSG00000038485.5	Socs7	chr11:97377437-97378667:+	0.67575167255109	5.09971435221384	5.25267197242127	0.0219130970533348	0.398051769576088
ENSMUSG00000022353.9	Mtss1	chr15:58941244-59082026:-	-0.656771367730068	5.56118534814075	5.24559990999478	0.0220023406760321	0.399014441782144
ENSMUSG00000040010.10	Slc7a5	chr8:121888374-121896502:-	0.794792825615802	6.85215798761135	5.24271212941622	0.0220388902652724	0.399019907960722
ENSMUSG00000045009.7	Prrt3	chr6:113494095-113501818:-	-0.911549779144785	3.55435130801764	5.23234819638949	0.0221705815078424	0.399490175490232
ENSMUSG00000087687.2	Pet100	chr8:3621551-3624231:+	-1.05137229857598	3.69455176470615	5.23160942698761	0.0221799998880257	0.399490175490232
ENSMUSG00000069049.7	Eif2s3y	chrY:1023106-1028408:+	-0.931049302598171	5.49912634083122	5.23051176008302	0.0221940014147482	0.399490175490232
ENSMUSG00000028211.7	Trp53inp1	chr4:11164459-11168014:+	0.782651722451702	4.66007951264198	5.22910150866916	0.0222120036206989	0.399490175490232
ENSMUSG00000073421.5	H2-Ab1	chr17:34268270-34269394:+	1.68341565644619	2.98579748022091	5.21897879244192	0.0223416673958051	0.399490175490232
ENSMUSG00000066643.8	Wdr35	chr12:9022600-9024466:+	-0.73637732461151	4.32968094180005	5.21661647333311	0.0223720394867035	0.399490175490232
ENSMUSG00000053545.6	6430503K07Rik	chr2:147187424-147188407:+	-1.62979253966114	1.4465327666206	5.21598387106824	0.0223801800476695	0.399490175490232
ENSMUSG00000097101.2	1810034E14Rik	chr13:64266477-64268148:+	-1.21289540993785	2.66165669264275	5.21567994013611	0.0223840922352278	0.399490175490232
ENSMUSG00000027215.9	Cd82	chr2:93437388-93462912:-	0.635330525457697	5.49691709868614	5.21510596132724	0.02239148240166	0.399490175490232
ENSMUSG00000048731.10	Ggnbp1	chr17:27030404-27034809:+	-1.16515606261467	4.3935937686651	5.2090169705589	0.0224700360030628	0.400242971394361
ENSMUSG00000032667.13	Pon2	chr6:5273131-5289068:-	0.767300627540006	4.30329148455572	5.20110059182625	0.0225725917685358	0.401244333171578
ENSMUSG00000021610.7	Clptm1l	chr13:73604002-73620639:+	0.799318968670362	7.79295680196583	5.19905630838871	0.0225991539395329	0.401244333171578
ENSMUSG00000042751.10	Nmnat2	chr1:153093480-153094597:+	-1.1654612092351	3.50966085283968	5.19391637058976	0.0226660823547834	0.40178459671732
ENSMUSG00000032042.7	Srpr	chr9:35214899-35247973:+	0.75560254081375	8.4966262130338	5.19076604751143	0.0227072050004965	0.401866419044156
ENSMUSG00000022292.11	Rrm2b	chr15:37946752-37961318:-	-0.883816386409946	4.69415783788069	5.17409144129391	0.022926157931435	0.405090122807763
ENSMUSG00000049643.11	2310022A10Rik	chr7:27574467-27580420:+	0.819186408244492	3.70573742127754	5.16392648747695	0.0230607056997428	0.406799765692394
ENSMUSG00000034110.4	Kctd7	chr5:130145104-130152494:+	0.879856742189556	3.44064471989128	5.16120814827491	0.0230968253595336	0.406799765692394
ENSMUSG00000042340.5	Ctf1	chr7:127712736-127718185:+	1.06560004618974	2.82804483919812	5.15343029191497	0.0232004971857313	0.407879323445379
ENSMUSG00000018339.7	Gpx3	chr11:54902926-54909534:+	1.00603222659371	7.21693138734995	5.15105712936345	0.023232225272552	0.407879323445379
ENSMUSG00000085085.2	1700086P04Rik	chr4:129050097-129057983:-	-1.41894393559094	1.27810761825429	5.14131893672793	0.023362892210321	0.409520250718493
ENSMUSG00000083992.1	Gm11478	chr11:86630428-86631026:-	-0.705096848523321	6.61352652350168	5.13617388196124	0.0234322359165645	0.409617081507184
ENSMUSG00000098140.1	Gm26938	chr5:139807978-139826407:-	0.90239671543372	3.48595449468225	5.13538863269551	0.0234428380586415	0.409617081507184
ENSMUSG00000082896.1	Gm5844	chr3:18008806-18010996:+	1.03026584506337	2.88937473500103	5.12515824190253	0.0235814204409426	0.411385540751024
ENSMUSG00000032116.13	Stt3a	chr9:36762879-36767616:-	0.804308727901033	7.62593128688845	5.11265164107209	0.023751991679357	0.412364002198872
ENSMUSG00000091498.4	Mpc1-ps	chr12:110858565-110858894:-	-1.16994652269353	2.5529118897558	5.1116046136376	0.0237663294870567	0.412364002198872
ENSMUSG00000057322.8	Rpl38	chr11:114668626-114672331:+	-0.762947985211694	4.32031371877734	5.11131120907519	0.0237703489270736	0.412364002198872
ENSMUSG00000025086.8	Trub1	chr19:57452906-57488910:+	-0.691429344560739	4.49192433862101	5.11007081027653	0.023787349327424	0.412364002198872
ENSMUSG00000091337.3	Eid1	chr2:125673095-125674785:+	0.680323950978348	7.36847447413511	5.10349061872353	0.0238777458970563	0.41328023087232
ENSMUSG00000033055.6	Ankrd54	chr15:79059621-79062893:-	-0.674392624483217	6.50647007960185	5.09409262525094	0.0240074708860725	0.414873217447231
ENSMUSG00000029141.12	Slc4a1ap	chr5:31543594-31554038:+	0.706836896587445	4.03786778490867	5.0870574336394	0.0241050593742695	0.415869994962699
ENSMUSG00000007207.6	Stx1a	chr5:135041266-135048939:+	-1.31399075023687	2.9539892797538	5.0844947908826	0.0241407091916029	0.415869994962699
ENSMUSG00000094893.1	Gm4791	chr9:46998931-47003338:+	-1.5087824947091	1.09603102066876	5.07690297733125	0.024246642983982	0.416161421686494
ENSMUSG00000046516.10	Cox17	chr16:38349292-38352745:+	-0.685697240969904	5.77903932379848	5.0736762160529	0.0242918141630357	0.416161421686494
ENSMUSG00000092345.1	Gm20503	chr4:59003210-59041888:+	-0.80934757308862	4.12144590957124	5.07286857012168	0.024303133992562	0.416161421686494
ENSMUSG00000023460.8	Rab12	chr17:66505788-66519710:-	-0.741886841213872	4.88889481969375	5.07246106605052	0.0243088475785261	0.416161421686494
ENSMUSG00000035356.12	Nfkbiz	chr16:55824666-55838899:-	1.04128183387861	5.04109687167474	5.06033225293095	0.0244795445146006	0.418432959653297
ENSMUSG00000020312.7	Shc2	chr10:79620091-79623080:-	-0.712648170258212	4.77067110996574	5.05398547378539	0.0245693622984254	0.419317116559793
ENSMUSG00000040859.10	Bsdc1	chr4:129471873-129473912:+	0.637701471471744	5.93908524858234	5.04753077245698	0.0246610582213097	0.420066190831893
ENSMUSG00000025372.12	Baiap2	chr11:119997671-120002199:+	-0.864566170169106	3.34789387837889	5.04552858624918	0.0246895735345417	0.420066190831893
ENSMUSG00000073062.3	Zxdb	chrX:94724569-94730187:+	-0.899139931114142	3.83395063837967	5.04241684319533	0.0247339592002768	0.420171948883715
ENSMUSG00000028044.6	Cks1b	chr3:89415844-89418219:-	1.10139385876106	3.77198044815737	5.03837616387742	0.0247917187790774	0.420504222373011
ENSMUSG00000023007.11	Prpf40b	chr15:99315540-99317010:+	-0.933897659981873	5.26049091346671	5.0145235496737	0.0251355454465635	0.425680129655033
ENSMUSG00000034211.10	Mrps17	chr5:129715697-129716833:+	-0.782941188712223	5.04910114241858	4.99466674563392	0.0254255492023047	0.429930023992274
ENSMUSG00000024556.3	Me2	chr18:73770040-73815392:-	0.898082445274349	3.56437611958172	4.98633938150853	0.0255482004480911	0.431341396522372
ENSMUSG00000003812.9	Dnase2a	chr8:84913391-84922915:+	-0.860465123981168	4.78422781107657	4.98266877438295	0.0256024586973161	0.431533471760038
ENSMUSG00000034127.10	Tspan8	chr10:115817284-115849893:+	1.23673679853536	2.95203571957901	4.97910360312366	0.0256552729996929	0.431533471760038
ENSMUSG00000024597.10	Slc12a2	chr18:57878678-57946821:+	0.813225805551316	3.65267182009391	4.97762686896305	0.0256771824130473	0.431533471760038
ENSMUSG00000002661.10	Alkbh7	chr17:56998480-56999137:+	-0.988333304776015	3.6995642011338	4.97487095636908	0.0257181222197753	0.431562636273303
ENSMUSG00000038884.10	A230050P20Rik	chr9:20870772-20873121:+	-1.28812385515158	6.76884624380144	4.96823709199148	0.0258169483151266	0.431605424594464
ENSMUSG00000018340.9	Anxa6	chr11:54990950-55033415:-	0.642029908138203	6.67086114263865	4.96728083268109	0.0258312264124716	0.431605424594464
ENSMUSG00000025893.7	Kbtbd3	chr9:4309743-4331721:+	-1.12303123874974	4.2732477207732	4.96680748269429	0.0258382971300646	0.431605424594464
ENSMUSG00000022012.8	Enox1	chr14:77156763-77721760:+	1.0554849878813	2.7272976539828	4.9518064227572	0.0260634218825346	0.434706284974153
ENSMUSG00000014767.12	Tbp	chr17:15515483-15516935:+	-0.733373804975024	4.80933313587353	4.94335164955631	0.026191201920928	0.43603520853422
ENSMUSG00000020814.9	Mxra7	chr11:116807913-116828003:-	-1.11759680155052	2.5048829472111	4.94036952201457	0.0262364270385373	0.43603520853422
ENSMUSG00000093006.2	Gm24157	chr11:52099043-52099153:-	2.36864481173098	0.0606343028209257	4.9386901141981	0.026261931618658	0.43603520853422
ENSMUSG00000056612.6	Ppp1r14b	chr19:6975048-6977324:+	-0.848166167851074	3.69923786777318	4.93233961554602	0.0263586075812818	0.436981253395707
ENSMUSG00000038685.14	Rtel1	chr2:181355970-181356616:+	-1.0322028577761	3.96677805313814	4.92784086892023	0.0264273174014035	0.437461518728797
ENSMUSG00000030060.10	Hmces	chr6:87932993-87936529:+	-0.715216923519642	5.06531014621369	4.92047557467357	0.026540210442358	0.437585569238676
ENSMUSG00000099632.1	2900093K20Rik	chr2:163419795-163420361:+	-0.97500305153358	3.85306679690672	4.91699343722753	0.026593758009182	0.437585569238676
ENSMUSG00000080981.1	Gm12161	chr11:45280594-45280954:-	1.76220074003662	-0.108439797620748	4.91297108632888	0.0266557526741845	0.437585569238676
ENSMUSG00000085396.3	Firre	chrX:50620675-50635303:-	-2.8114787623386	3.06905161988108	4.90949533505919	0.0267094438382194	0.437585569238676
ENSMUSG00000041261.9	Car8	chr4:8143362-8239041:-	1.00631457950291	4.46900656118497	4.90652169850051	0.0267554678903288	0.437585569238676
ENSMUSG00000067071.4	Hes6	chr1:91412348-91414038:-	-0.6670078968507	5.94774309683057	4.90580848141086	0.0267665188633425	0.437585569238676
ENSMUSG00000101645.1	Gm28635	chr2:84601439-84678041:-	0.651625894032135	5.42304921527786	4.90168458005311	0.0268305099397929	0.437585569238676
ENSMUSG00000028893.8	Sesn2	chr4:132492032-132510501:-	0.608727526138956	5.69827281677504	4.90128683910577	0.0268366901379748	0.437585569238676
ENSMUSG00000026806.11	Ddx31	chr2:28857141-28860077:+	-0.693022405627636	4.90434745605253	4.89524547110914	0.0269307446076141	0.437585569238676
ENSMUSG00000078622.4	Ccdc47	chr11:106204293-106205542:-	0.668752121570969	5.77674713656879	4.89298195690643	0.0269660721159386	0.437585569238676
ENSMUSG00000047557.2	Lxn	chr3:67461061-67463782:-	0.934639615953404	2.95225956850891	4.89272273838341	0.0269701209097014	0.437585569238676
ENSMUSG00000061313.7	Ddhd2	chr8:25725324-25754280:-	-0.705438731427977	4.96235418351866	4.89005225737325	0.0270118685829031	0.437585569238676
ENSMUSG00000030725.3	Lipt2	chr7:100159277-100161365:+	-1.18136554950759	1.87942148611536	4.88991517280556	0.0270140134404549	0.437585569238676
ENSMUSG00000060600.11	Eno3	chr11:70660773-70662264:+	-1.99097204554995	5.51046545832124	4.88941536211256	0.0270218350966787	0.437585569238676
ENSMUSG00000074466.8	Gm15417	chr3:89395996-89398146:+	-1.48060109768732	1.10362398382229	4.88834954040533	0.0270385222594275	0.437585569238676
ENSMUSG00000102525.1	RP23-396I19.1	chr3:69963282-69963470:+	2.28528243101546	-0.538390242695402	4.88628752283983	0.0270708369051179	0.437585569238676
ENSMUSG00000030683.7	Sez6l2	chr7:126967969-126970604:+	0.719547199659304	8.4561108095743	4.87393641138988	0.0272652383210932	0.439359807524327
ENSMUSG00000031232.12	Magt1	chrX:105976619-106011780:-	0.706898516692427	7.40190185544111	4.87353819300954	0.0272715302195047	0.439359807524327
ENSMUSG00000042364.10	Snx18	chr13:113592180-113618564:-	0.890636102165941	3.30938717783428	4.86984405067586	0.0273299701414086	0.439359807524327
ENSMUSG00000024943.8	Smc5	chr19:23206441-23273897:-	-0.879667948511931	3.95450172868277	4.86767265213115	0.0273643816005407	0.439359807524327
ENSMUSG00000096972.3	Gm26883	chr2:169633676-169888503:-	0.80148318200723	4.16037521170666	4.86300684736348	0.0274384759502028	0.439359807524327
ENSMUSG00000055692.14	Tmem191c	chr16:17277601-17283229:+	-1.32386790227201	4.24637995435814	4.86244881126796	0.0274473516876418	0.439359807524327
ENSMUSG00000008393.8	Carhsp1	chr16:8658587-8672153:-	0.676716270131355	5.55773298411756	4.86165466560379	0.0274599879702704	0.439359807524327
ENSMUSG00000053094.11	Tmem248	chr5:130222335-130243765:+	0.697338152265477	7.5720127702131	4.8535070568573	0.0275899810977791	0.440799001341585
ENSMUSG00000079084.5	Ccdc82	chr9:13246995-13253582:+	-1.81240463934061	1.7612680445652	4.85060624363946	0.0276364172519201	0.440900987114691
ENSMUSG00000036611.5	Eepd1	chr9:25482867-25487313:+	-0.728909323707215	4.35226390649544	4.83353730335819	0.027911308250183	0.443241532366203
ENSMUSG00000028032.9	Papss1	chr3:131564768-131643670:+	0.775808440747683	5.94286284653657	4.83217854832682	0.0279333125455229	0.443241532366203
ENSMUSG00000022757.14	Tfg	chr16:56705611-56717182:-	0.697458242453298	5.95879394168206	4.83194361097787	0.027937119057414	0.443241532366203
ENSMUSG00000074102.4	Rbm15b	chr9:106884751-106885619:-	0.739973032293154	5.33506554440513	4.83150739426145	0.0279441881778838	0.443241532366203
ENSMUSG00000004460.12	Dnajb11	chr16:22869427-22872306:+	0.885828911581703	7.19216475564802	4.82602593154665	0.0280331769618048	0.443817186266707
ENSMUSG00000052942.9	Glis3	chr19:28531847-28666685:-	0.663986701481011	5.19445978540371	4.82418033009435	0.0280632056859623	0.443817186266707
ENSMUSG00000024287.7	Thoc1	chr18:9958180-9995484:+	-1.0228738522245	4.80193255719064	4.81789024078866	0.0281657998100263	0.443817186266707
ENSMUSG00000090119.1	Gm8185	chr13:76935163-76935831:+	-2.0022446153758	-0.135369965114109	4.81729313606385	0.0281755591138468	0.443817186266707
ENSMUSG00000031665.6	Sall1	chr8:89027248-89044162:-	-1.2016757662413	3.12783353761807	4.81508685985904	0.0282116498553707	0.443817186266707
ENSMUSG00000050822.7	Slc29a4	chr5:142702101-142722490:+	-0.786437803256439	4.78803117815193	4.81443108213917	0.0282223864813495	0.443817186266707
ENSMUSG00000039697.11	Ncoa7	chr10:30645584-30803107:-	-0.759585588549865	4.49488576822541	4.80717046393823	0.0283415444891658	0.444562175723827
ENSMUSG00000092544.4	Gm20422	chr8:69743184-69766679:-	1.46860768607451	0.962465227060339	4.80662416895739	0.0283505311916903	0.444562175723827
ENSMUSG00000021268.13	Meg3	chr12:109549255-109549775:+	-1.90919679968556	9.25681389514178	4.79525912179543	0.0285381635624714	0.446419090442131
ENSMUSG00000087575.3	Gm12976	chr4:129263730-129265010:+	-1.69745515962506	0.820889085506483	4.7930872358833	0.0285741673980538	0.446419090442131
ENSMUSG00000031634.8	Ufsp2	chr8:45995128-45996860:+	0.704620376104714	5.70159606451894	4.78886433172682	0.0286443068316863	0.446419090442131
ENSMUSG00000027419.9	Pcsk2	chr2:143546271-143576734:+	0.72469936229446	11.3525722455127	4.78544763419166	0.0287011869091226	0.446419090442131
ENSMUSG00000033676.9	Gabrb3	chr7:57792128-57816315:+	0.710608689025758	5.53362512706471	4.78466686752373	0.0287142013581125	0.446419090442131
ENSMUSG00000034789.7	Rab24	chr13:55319223-55321980:-	-0.842986455090067	6.03095429367296	4.78462891037154	0.0287148342151409	0.446419090442131
ENSMUSG00000026766.12	Mmadhc	chr2:50287866-50296801:-	0.638898333725273	5.43669828631459	4.78235170970921	0.0287528284087455	0.446419090442131
ENSMUSG00000042116.3	Vwa1	chr4:155768149-155774698:-	0.970710377806937	2.67926947321256	4.76992618243362	0.0289610674256313	0.447852814354255
ENSMUSG00000001482.10	Def8	chr8:123443308-123463262:+	0.600325383855501	5.95551207112262	4.76886612579748	0.0289789054284572	0.447852814354255
ENSMUSG00000058240.9	Cryzl1	chr16:91715018-91728608:-	-0.7692317745966	4.48215937498158	4.76540154453567	0.0290372851837611	0.447852814354255
ENSMUSG00000071573.9	Rnls	chr19:33137747-33392295:-	0.966688476004464	2.51126255501943	4.76513522197299	0.0290417779048996	0.447852814354255
ENSMUSG00000030612.5	Mrpl46	chr7:78775600-78783531:-	-0.682840848752574	4.95415830758782	4.76473132640026	0.0290485927915097	0.447852814354255
ENSMUSG00000002416.9	Ndufb2	chr6:39601781-39603310:+	-0.751865236719963	6.07153499825768	4.76041333150819	0.0291215540115858	0.448349743439911
ENSMUSG00000039450.7	Dcxr	chr11:120725455-120727229:-	-0.900952771449757	3.54000563680683	4.75001251115748	0.0292980813897829	0.449808596876345
ENSMUSG00000025935.6	Tram1	chr1:13578118-13589875:-	0.722359459282895	8.7445868092622	4.74588732438242	0.0293684042478067	0.449808596876345
ENSMUSG00000024114.10	Prss41	chr17:23842246-23844149:-	-1.19465706229365	2.50922349659709	4.74240830773339	0.0294278483733975	0.449808596876345
ENSMUSG00000044345.9	Marveld1	chr19:42147708-42151462:+	0.649620689319805	4.97789360769499	4.74217498922002	0.0294318394456476	0.449808596876345
ENSMUSG00000038764.10	Ptpn3	chr4:57270050-57300756:-	0.896795529350465	3.11886264629101	4.7394387510008	0.0294786867665718	0.449808596876345
ENSMUSG00000020741.13	Cluh	chr11:74664482-74665308:+	-0.693814939578043	5.88000764963879	4.73778563825432	0.0295070274560565	0.449808596876345
ENSMUSG00000048583.12	Igf2	chr7:142655442-142661205:-	-1.09062707595332	2.69332777616109	4.73763095952575	0.0295096806940964	0.449808596876345
ENSMUSG00000031155.10	Pim2	chrX:7878618-7881402:+	0.612649943581027	5.18130275399238	4.73451534362418	0.0295631764867903	0.449808596876345
ENSMUSG00000000823.12	Znf512b	chr2:181590523-181592803:-	-0.818575592615147	5.53202608861707	4.73258763835504	0.0295963261810638	0.449808596876345
ENSMUSG00000049932.3	H2afx	chr9:44334694-44336077:+	0.7699472364977	4.43051243937582	4.73092607220449	0.0296249302993596	0.449808596876345
ENSMUSG00000091623.1	Gm17092	chr5:99977686-99978858:+	1.4040970108294	1.55750751954223	4.72825528102754	0.0296709687505198	0.44988708540733
ENSMUSG00000034771.11	Tle2	chr10:81588641-81590301:+	-1.4491263231299	4.94036756058831	4.72255067036456	0.0297695532556477	0.450029995777666
ENSMUSG00000037196.6	Pacrg	chr17:10576478-10631067:-	0.804269315826413	3.66016454606542	4.72063619368897	0.0298027148109127	0.450029995777666
ENSMUSG00000032437.9	Stt3b	chr9:115242607-115310421:-	0.675984034951025	6.12441385866822	4.72061741728703	0.0298030402363662	0.450029995777666
ENSMUSG00000023015.9	Racgap1	chr15:99639799-99651643:-	1.08092246965918	3.72621267570826	4.70581732044598	0.0300607051507845	0.452751405091664
ENSMUSG00000049230.8	Gm9833	chr3:10088110-10092565:+	1.13914713706821	2.65501293327618	4.70554184737901	0.0300655229943683	0.452751405091664
ENSMUSG00000031697.7	Orc6	chr8:85299632-85308278:+	-0.855363976807459	5.12708721413092	4.69931540385872	0.0301746343331463	0.453773735982616
ENSMUSG00000053617.7	Sh3pxd2a	chr19:47260174-47464411:-	0.72236103243428	6.60509108142004	4.69296456463574	0.0302863507792105	0.454832400242223
ENSMUSG00000097698.1	Gm26906	chr12:109568628-109571723:-	-2.3592826726811	6.58996307958704	4.68806566784068	0.030372820855011	0.455509553095314
ENSMUSG00000026188.7	Tmem169	chr1:72284395-72300773:+	1.07748307464723	2.04726818010833	4.67776695154793	0.0305554429649755	0.45762491994347
ENSMUSG00000003379.7	Cd79a	chr7:24897381-24902197:+	-1.65764001580595	1.8416433670975	4.67292998326902	0.0306416092675711	0.458120477412897
ENSMUSG00000023224.8	Serping1	chr2:84773131-84775128:-	0.726435316406896	4.30253380204674	4.67124051837385	0.0306717652483017	0.458120477412897
ENSMUSG00000038695.8	Josd2	chr7:44470925-44471651:+	-0.81965674946183	4.48908556615394	4.66808271694006	0.0307282131902006	0.45834169484787
ENSMUSG00000040459.10	Arglu1	chr8:8666577-8690537:-	-1.21614462271054	6.25707142831229	4.66110084641763	0.0308534039124572	0.459586292649972
ENSMUSG00000039414.9	Heatr5b	chr17:78752906-78835381:-	0.702730757848102	4.20551518744267	4.65263741053652	0.031005873765919	0.461233322182751
ENSMUSG00000051232.9	Tmem199	chr11:78509514-78512083:-	-0.636461989737899	5.17592214020021	4.64870432633901	0.0310769959801559	0.46166743825851
ENSMUSG00000028443.6	Nudt2	chr4:41465151-41480926:+	-0.909913160586091	3.28276945340141	4.6350928381487	0.0313244495359313	0.464716361848425
ENSMUSG00000031824.10	6430548M08Rik	chr8:120155864-120161386:+	0.842811009127666	6.37523366336826	4.62151964180912	0.0315732542093284	0.467710645106115
ENSMUSG00000021087.13	Rtn1	chr12:72223233-72236686:-	-1.07527262303203	3.85134540288827	4.61945626502828	0.0316112572637127	0.467710645106115
ENSMUSG00000015478.9	Rnf5	chr17:34601782-34603661:-	0.692488253544581	5.10019686545841	4.61536578252126	0.0316867364818492	0.467992492629821
ENSMUSG00000097469.1	Gm26733	chr9:20432760-20563282:+	-1.14229772769845	1.86029795572648	4.61381862406821	0.0317153342570718	0.467992492629821
ENSMUSG00000075595.5	Zfp652	chr11:95749067-95764711:+	0.62476747628263	5.77853359757012	4.60575526658643	0.0318648143984689	0.469149163902705
ENSMUSG00000090002.1	Gm16006	chr15:57708114-57708927:-	-1.87428542512054	0.0267678824704982	4.60499434372642	0.0318789584483306	0.469149163902705
ENSMUSG00000042787.9	Exog	chr9:119444951-119464230:+	0.996092734499608	3.71909062923435	4.60243027146121	0.0319266677280531	0.469223976435792
ENSMUSG00000031532.5	Saraf	chr8:34154563-34170845:+	0.682865473272118	8.67351154144786	4.58816067103453	0.0321935445624537	0.471728270138505
ENSMUSG00000046215.3	Rprml	chr11:103649570-103650579:+	-1.07856543543307	2.99608898000855	4.58568124567155	0.0322401528654266	0.471728270138505
ENSMUSG00000056888.7	Glipr1	chr10:111993561-111995815:-	1.07006060930925	1.47855788186047	4.58434636886199	0.0322652750756168	0.471728270138505
ENSMUSG00000052951.5	C130021I20Rik	chr2:33641331-33646354:+	-1.33787719330805	2.41548993725217	4.58417634722788	0.0322684763276067	0.471728270138505
ENSMUSG00000027995.10	Tlr2	chr3:83836272-83841767:-	0.727653008348655	4.26148766104582	4.57179019561478	0.0325025831212886	0.474294890238739
ENSMUSG00000078671.6	Chd2	chr7:73519523-73537621:-	0.795158068583892	4.92710502266619	4.57033422368718	0.032530218216774	0.474294890238739
ENSMUSG00000055932.10	Fto	chr8:91467685-91666946:+	0.68559786878897	5.37335845550389	4.56593032478408	0.0326139558901878	0.474415720833346
ENSMUSG00000038970.7	Lmtk2	chr5:144100436-144188204:+	0.76974652847148	4.96128460800486	4.56536611477835	0.0326247002789647	0.474415720833346
ENSMUSG00000041842.11	Fhdc1	chr3:84474523-84478982:-	-0.625552170156596	5.45533601278143	4.56087803300713	0.0327102996471051	0.475032953186456
ENSMUSG00000015709.8	Arnt2	chr7:84246281-84409959:-	-0.976157761670455	3.63109104537228	4.55410896035968	0.032839847256107	0.475735724985456
ENSMUSG00000031174.13	Rpgr	chrX:10213548-10216482:-	-0.835685171800476	3.64475716870965	4.5523933194198	0.0328727664933016	0.475735724985456
ENSMUSG00000038205.8	Prkab2	chr3:97667340-97673081:+	-0.944898456286261	3.36413308613614	4.55158211601752	0.0328883436331697	0.475735724985456
ENSMUSG00000086265.1	Marcksl1-ps4	chr13:4248735-4249025:+	1.88673649049656	-0.182973450267153	4.54579599991808	0.0329996753856812	0.476307644353763
ENSMUSG00000024036.11	Slc37a1	chr17:31296219-31350696:+	0.699886300837063	5.76908889200795	4.54383758757163	0.0330374466579656	0.476307644353763
ENSMUSG00000083798.1	Gm14584	chrX:53418331-53418967:+	2.00896517678606	0.837749075843403	4.5427890004138	0.0330576889794945	0.476307644353763
ENSMUSG00000020889.11	Nr1d1	chr11:98769347-98770426:-	0.676572498579462	5.89403446108972	4.53775597822493	0.0331550287883885	0.477085695297491
ENSMUSG00000098004.1	Gm27027	chr2:93956817-93996354:-	-1.67443686006874	0.287023160938363	4.53127497429979	0.0332808140284315	0.478270497160541
ENSMUSG00000047676.5	Rpsa-ps10	chr3:150072590-150073620:-	-0.831248066608076	7.91147737840754	4.52598683933849	0.033383816969971	0.479125237555985
ENSMUSG00000033379.9	Atp6v0b	chr4:117886322-117887327:-	-0.872701579972115	7.95144917649356	4.5221521135427	0.0334587184930388	0.479426570999858
ENSMUSG00000029992.10	Gfpt1	chr6:87076808-87086356:+	0.734819249588617	8.24561020325772	4.52045446281579	0.0334919337851017	0.479426570999858
ENSMUSG00000086859.3	2810008D09Rik	chr11:117076802-117078954:+	-2.09338830320727	4.6025561601988	4.51823193865499	0.0335354705368724	0.479426570999858
ENSMUSG00000031521.4	Aga	chr8:53511702-53523421:+	0.640805189520437	5.82507229494433	4.50907184654438	0.0337155314400788	0.481375577292331
ENSMUSG00000038150.7	Ormdl3	chr11:98581256-98587368:-	0.625512160855572	6.799084201986	4.50155628038845	0.0338640200428368	0.482869342786978
ENSMUSG00000061740.7	Cyp2d22	chr15:82370528-82380260:-	-1.31567442738249	1.81612488405836	4.49760203052516	0.0339424202372448	0.482875515297586
ENSMUSG00000058070.10	Eml1	chr12:108534869-108539617:+	0.616604489503015	5.16116997096676	4.49681205009567	0.033958105755086	0.482875515297586
ENSMUSG00000043333.8	Rhbdl2	chr4:123813335-123816299:+	-0.92857498787198	3.00430901965352	4.49398653582137	0.0340142700018913	0.482875515297586
ENSMUSG00000088185.1	Scarna2	chr3:108554338-108554751:-	-1.79863493105809	-0.0224864331705138	4.49269793579824	0.0340399164126932	0.482875515297586
ENSMUSG00000024911.5	Fibp	chr19:5460607-5465052:+	-0.619831642555213	4.94468750113118	4.48867492196604	0.0341201147150123	0.483324207293513
ENSMUSG00000024462.13	Gabbr1	chr17:37070444-37072230:+	-1.09781018015066	4.69838058569996	4.48670985506815	0.0341593598541382	0.483324207293513
ENSMUSG00000050908.8	Tvp23a	chr16:10427039-10429261:-	-1.05048763465291	3.47279320428053	4.48345609868348	0.034224445698084	0.483437424489633
ENSMUSG00000028795.11	Ccdc28b	chr4:129623298-129623899:-	-1.00358292537833	3.98828576283267	4.47765159493693	0.034340876971834	0.483437424489633
ENSMUSG00000024186.11	Rgs11	chr17:26207842-26211315:+	-2.58253595453287	7.27122449994125	4.47397185877355	0.0344149023734248	0.483437424489633
ENSMUSG00000024665.7	Fads2	chr19:10064164-10101503:-	1.03446553165416	2.32641902076369	4.47155833344654	0.0344635459302759	0.483437424489633
ENSMUSG00000027808.7	Serp1	chr3:58521969-58525873:-	0.699431188018979	8.59213486716743	4.47122121923066	0.0344703460399245	0.483437424489633
ENSMUSG00000036748.11	Cuedc2	chr19:46329812-46338660:-	-0.736907761474125	5.90349660957084	4.47101953960808	0.0344744148971441	0.483437424489633
ENSMUSG00000034024.7	Cct2	chr10:117050998-117063814:-	0.589305606378372	6.39599547688699	4.47100144396958	0.0344747799985794	0.483437424489633
ENSMUSG00000092837.1	Rpph1	chr14:50807449-50807767:-	-1.10185740060668	2.91580936526956	4.464031856053	0.0346157009327365	0.484618278759748
ENSMUSG00000022817.10	Itgb5	chr16:33922486-33944148:+	0.630514823665877	5.33960503991272	4.4624860768867	0.0346470371896731	0.484618278759748
ENSMUSG00000020635.7	Fkbp1b	chr12:4833175-4841595:-	-0.71352201324429	6.44345516630811	4.45356522799162	0.0348284623739068	0.486537707883206
ENSMUSG00000021133.8	4933426M11Rik	chr12:80790532-80880832:+	0.653645789849636	4.90171133582102	4.44524393280815	0.0349985899123083	0.488294648611775
ENSMUSG00000094594.1	Tpd52-ps	chr8:79680266-79680824:-	1.85095811800708	-0.252133953835152	4.44030353545784	0.035100006493578	0.489089710735831
ENSMUSG00000031451.5	Gas6	chr8:13465374-13494535:-	-1.03305462421831	3.11464576779959	4.43369722185943	0.0352361015796859	0.490298628814154
ENSMUSG00000075706.6	Gpx4	chr10:80055998-80056363:+	-0.897279872638021	4.45435928593976	4.43177298112283	0.035275846113809	0.490298628814154
ENSMUSG00000030870.8	Ubfd1	chr7:122068899-122078611:+	0.643476112426954	5.67224287324308	4.41934470910649	0.0355336799941426	0.493259456967871
ENSMUSG00000075590.2	Nrbp2	chr15:76085595-76090013:-	-1.14710924602863	4.45801041333366	4.41493385113229	0.0356256599352084	0.493913431444301
ENSMUSG00000008035.8	Mid1ip1	chrX:10717468-10718384:+	0.684056494056494	5.55178138654806	4.40886881047567	0.0357525416247053	0.49407934150921
ENSMUSG00000043833.6	2900005J15Rik	chr5:25101458-25110109:+	-1.67353467338357	2.96262755439251	4.40776812607454	0.0357756187768307	0.49407934150921
ENSMUSG00000031490.5	Eif4ebp1	chr8:27260327-27275656:+	1.18714678159164	4.47398586623114	4.40561909104518	0.0358207207775283	0.49407934150921
ENSMUSG00000101970.2	RP23-32A8.1	chr7:73555146-73558386:-	-0.863294802789027	4.96067399562579	4.4048952062065	0.035835926409768	0.49407934150921
ENSMUSG00000038312.6	Edem2	chr2:155708980-155716359:-	0.781559249044336	7.75223445871808	4.40204619751572	0.0358958371699007	0.49407934150921
ENSMUSG00000008167.10	Fbxw9	chr8:85066063-85066898:+	-0.837678270361012	4.43456625096339	4.3996781922465	0.0359457128467973	0.49407934150921
ENSMUSG00000024887.9	Asah2	chr19:31984654-32061469:-	0.651032928929658	4.97434278712211	4.39938882557728	0.0359518125498616	0.49407934150921
ENSMUSG00000064030.10	Wibg	chr10:128748455-128766568:+	-0.868159630353254	3.72530554497923	4.39663057401755	0.0360100095006131	0.494262075539587
ENSMUSG00000055850.8	Rnf181	chr6:72360613-72362428:-	0.621639500223319	6.31435185253991	4.39336059733532	0.0360791312008828	0.494368836243532
ENSMUSG00000005667.6	Mthfd2	chr6:83309552-83311593:-	0.835957869624171	6.07589972690082	4.39201535639216	0.0361076075890079	0.494368836243532
ENSMUSG00000050994.15	Adgb	chr10:10400560-10472326:-	-1.53851701131435	3.6776807561222	4.38525188708653	0.0362511352400344	0.494884585352099
ENSMUSG00000048920.7	Fkrp	chr7:16809270-16816732:-	0.630848818857454	4.81328971778562	4.38487619634576	0.0362591252630481	0.494884585352099
ENSMUSG00000068391.4	Chrac1	chr15:73090412-73094774:+	-0.651476878791744	5.11067496677039	4.38325527503305	0.036293619433909	0.494884585352099
ENSMUSG00000047643.4	Gm5454	chr13:103356250-103357704:+	1.43066117479781	1.77815247199365	4.38034475115037	0.0363556433574385	0.494884585352099
ENSMUSG00000011751.12	Sptbn4	chr7:27445954-27446517:-	-0.946153146652297	6.8907179386219	4.37966894416155	0.0363700608239324	0.494884585352099
ENSMUSG00000033751.5	Gadd45gip1	chr8:84831522-84835482:+	-0.6302442765347	6.36701866605634	4.36963141702257	0.0365849045381946	0.495158224333114
ENSMUSG00000098496.2	1810026B05Rik	chr7:73539801-73558395:-	-0.876567490277854	4.6787355768346	4.36798567824155	0.036620256600977	0.495158224333114
ENSMUSG00000085334.3	Gm12940	chr4:127035782-127036951:+	-1.17256492973335	4.54638294733536	4.36495150253373	0.036685527423075	0.495158224333114
ENSMUSG00000034424.5	Gcsh	chr8:116983836-116991361:-	-0.671520360335566	4.59313356234798	4.36446618007712	0.0366959789160546	0.495158224333114
ENSMUSG00000090071.4	Cdk5r2	chr1:74854934-74857732:+	0.589760715184357	5.13915721647747	4.36385943079819	0.0367090497396468	0.495158224333114
ENSMUSG00000003378.8	Grik5	chr7:25009853-25072369:-	-1.18667795980038	6.46575704656218	4.36268032659502	0.036734464394133	0.495158224333114
ENSMUSG00000095687.1	Rnaset2a	chr17:8128610-8148097:-	-0.986890867111415	2.84690951588054	4.358376488003	0.036827386684104	0.495158224333114
ENSMUSG00000022555.7	Dgat1	chr15:76503952-76504663:-	-0.920217475938753	4.10275604189801	4.35818275167381	0.0368315753449087	0.495158224333114
ENSMUSG00000034472.9	Rasd2	chr8:75214502-75222371:+	-0.917302580908427	3.43576624041677	4.35581310012588	0.0368828485942075	0.495158224333114
ENSMUSG00000061684.5	Rpl21-ps8	chr18:82523544-82524021:-	1.05819280050474	2.60750284554695	4.3540517880051	0.036921007343913	0.495158224333114
ENSMUSG00000066892.9	Fbxl12	chr9:20641563-20644742:-	-0.99630121916757	3.72948327894799	4.35353246121141	0.0369322664265144	0.495158224333114
ENSMUSG00000035248.8	Zcchc6	chr13:59771879-59823147:-	-0.615562250162572	5.20067337135954	4.35236146574693	0.0369576669798653	0.495158224333114
ENSMUSG00000099843.1	Gm7160	chr1:105989226-105990252:-	-0.963598651981444	2.7432232726037	4.3515659715648	0.0369749328126653	0.495158224333114
ENSMUSG00000032679.8	Cd59a	chr2:104095840-104114263:+	0.824536826270256	4.14471036210729	4.34291034762825	0.0371633460904571	0.497076687440768
ENSMUSG00000040990.13	Sh3kbp1	chrX:159943018-159973190:+	0.689436879080188	4.57273046204872	4.33818407428452	0.0372666505266343	0.497853506064551
ENSMUSG00000097908.3	4933404O12Rik	chr5:136920643-136937112:+	0.804956532686388	3.36329462285965	4.33379797814945	0.0373627886582789	0.498384334904829
ENSMUSG00000021877.7	Arf4	chr14:26653131-26665084:+	0.67250899093942	7.18375349078658	4.3318056400834	0.0374065441689897	0.498384334904829
ENSMUSG00000029650.6	Slc46a3	chr5:147893881-147894815:-	0.712763819838711	3.81322596448444	4.32930523252734	0.0374615338180833	0.498384334904829
ENSMUSG00000101840.1	Gm28294	chr1:75252322-75257427:+	0.918487733596826	2.84426831606821	4.32314691332711	0.0375973307253769	0.498384334904829
ENSMUSG00000052566.7	Hook2	chr8:84990595-85003364:+	-0.885939846158973	5.1919504811948	4.32033950357561	0.0376594078846548	0.498384334904829
ENSMUSG00000099876.1	Gm29650	chrY:1048393-1049134:+	-1.31590171218764	1.60877286869793	4.31968730311161	0.0376738446412349	0.498384334904829
ENSMUSG00000038742.6	Angptl6	chr9:20873809-20879727:-	-1.06989427939139	4.99121227915372	4.3178583460667	0.0377143603847312	0.498384334904829
ENSMUSG00000022987.7	Zfp641	chr15:98286122-98296083:-	-0.974972775559285	3.6333267666034	4.31583826522453	0.0377591630399047	0.498384334904829
ENSMUSG00000024781.11	Lipa	chr19:34492318-34527474:-	0.858406679953434	2.64686427683136	4.31042969770256	0.0378793925059359	0.498384334904829
ENSMUSG00000067722.3	BC003965	chr17:25184561-25187661:+	-0.726808294542481	3.93850089573232	4.31010314392008	0.0378866644455957	0.498384334904829
ENSMUSG00000018849.6	Wwc1	chr11:35868745-35875712:-	1.03729316518397	4.52257134718327	4.30725600378541	0.0379501286716668	0.498384334904829
ENSMUSG00000024208.11	Uqcc2	chr17:27122670-27133902:-	-0.761506583016857	7.49640190524895	4.3070989853388	0.037953631933913	0.498384334904829
ENSMUSG00000067203.7	H2-K2	chr17:33974831-33978790:-	-1.47453959462692	2.29248320499704	4.30704142716148	0.0379549162079749	0.498384334904829
ENSMUSG00000031570.12	Ppapdc1b	chr8:25722958-25724448:+	0.631521108001838	6.76849176504199	4.30702129533735	0.0379553654125798	0.498384334904829
ENSMUSG00000045216.7	Hs6st1	chr1:36101690-36104980:+	0.664793560413591	5.40009775131879	4.30338111645043	0.0380366809617742	0.498384334904829
ENSMUSG00000023068.10	Nus1	chr10:52428931-52433372:+	0.546652283837396	6.08641444769024	4.30290471853738	0.0380473364025781	0.498384334904829
ENSMUSG00000021037.6	Ahsa1	chr12:87266746-87273997:+	0.698687311806554	6.28171475877509	4.3016213749096	0.038076056109644	0.498384334904829
ENSMUSG00000031700.7	Gpt2	chr8:85519409-85525680:+	0.776401499409878	3.61992891370149	4.29955741752692	0.0381222926905026	0.498396909663958
ENSMUSG00000032096.11	Arcn1	chr9:44756027-44760092:-	0.683336136080171	7.86745862895968	4.29498314806625	0.0382249749091181	0.499146528825115
ENSMUSG00000059714.9	Flot1	chr17:35830638-35831470:+	-0.621886729998986	5.62375931691248	4.29147046240399	0.03830402368939	0.499342255941205
ENSMUSG00000070780.7	Rbm47	chr5:66046209-66151781:-	0.627986383996288	5.08469632501574	4.29028732489759	0.0383306873428705	0.499342255941205
ENSMUSG00000085828.1	Gm15612	chr6:88842854-88847274:+	-0.922721201046391	5.12091688014936	4.28558496605396	0.0384368540477977	0.500133438957633
ENSMUSG00000042814.7	Mcts2	chr2:152687035-152687951:+	-1.38056404357393	1.67339556952966	4.28302634667207	0.0384947502962339	0.50029540880867
ENSMUSG00000024687.10	Osbp	chr19:11965844-11994105:+	0.707667812156779	6.25241016027474	4.27839029903321	0.0385998874689976	0.501070237333403
ENSMUSG00000097042.1	Gm17491	chr8:22480291-22483330:+	-1.36924652674371	3.95654128546007	4.27318541598546	0.0387182836326504	0.501639948185074
ENSMUSG00000022476.7	Polr3h	chr15:81915030-81926213:-	-0.685945557092806	4.16736312020725	4.2724555653409	0.0387349160571687	0.501639948185074
ENSMUSG00000044080.9	S100a1	chr3:90511037-90514278:-	-0.617927644162265	5.59035091646004	4.2643952700566	0.0389190996102632	0.502328875463297
ENSMUSG00000098178.1	Yam1	chr17:39846958-39848788:+	-0.988345136085821	14.0883388256481	4.26152483905025	0.038984912595965	0.502328875463297
ENSMUSG00000041453.8	Rpl21	chr5:146835206-146835986:+	0.762483249309529	5.35243775047938	4.26071460303264	0.039003510729292	0.502328875463297
ENSMUSG00000006715.7	Gmnn	chr13:24753706-24761897:-	0.98421710168824	1.98179493550691	4.25406683444324	0.0391564552360156	0.502328875463297
ENSMUSG00000033767.10	D930015E06Rik	chr3:84037375-84040134:-	-0.802362967674152	4.8652961466065	4.25398550047627	0.0391583303682397	0.502328875463297
ENSMUSG00000040860.12	Crocc	chr4:141047043-141060545:-	-0.669442261649962	6.22243946097558	4.25337275851553	0.0391724599933914	0.502328875463297
ENSMUSG00000097666.1	A330094K24Rik	chr18:77729681-77733470:-	-1.34253986841167	1.75349090600851	4.24982446568072	0.0392543876582793	0.502328875463297
ENSMUSG00000020142.8	Slc1a4	chr11:20302205-20332684:-	0.863502489350351	4.2356049347074	4.24690713219627	0.0393218815300179	0.502328875463297
ENSMUSG00000027690.9	Slc2a2	chr3:28721517-28728327:+	-0.769537079121088	8.36675770514774	4.24429475383677	0.0393824234343342	0.502328875463297
ENSMUSG00000034427.12	Myo15b	chr11:115890239-115891169:+	0.98303069334096	5.60028717497984	4.24340438063433	0.03940308018166	0.502328875463297
ENSMUSG00000095464.1	Gm21987	chr16:38347040-38362297:+	-0.661203219129471	5.46852854617003	4.24306787938314	0.0394108900035866	0.502328875463297
ENSMUSG00000094685.1	Gm5900	chr7:104949176-104950441:-	-1.52380656355232	2.52429640389476	4.24277690563081	0.0394176444917651	0.502328875463297
ENSMUSG00000041895.11	Wipi1	chr11:109611239-109611967:-	0.747547873818601	4.72610227087213	4.23977278198438	0.0394874514312343	0.502328875463297
ENSMUSG00000030793.3	Pycard	chr7:127992103-127993867:-	-1.06565775909574	2.02522497475666	4.23622910595293	0.0395699627319397	0.502328875463297
ENSMUSG00000031156.13	Slc35a2	chrX:7893021-7894464:+	0.675220484897793	4.67147005745848	4.23432345424767	0.0396144088861455	0.502328875463297
ENSMUSG00000056091.8	St3gal5	chr6:72115232-72142271:+	-0.751741002317172	4.38986041963161	4.23401369787016	0.0396216383855604	0.502328875463297
ENSMUSG00000043923.7	Ccdc84	chr9:44410160-44418003:-	-1.83992451072455	4.16475553430333	4.23321705032087	0.039640237946716	0.502328875463297
ENSMUSG00000051314.7	Ffar2	chr7:30819713-30821147:-	0.716554777727567	5.49104295110772	4.23312076311657	0.0396424866124175	0.502328875463297
ENSMUSG00000056763.12	Cspp1	chr1:10133970-10136322:+	-0.675508236496958	5.13073826063049	4.23172712356857	0.0396750482905566	0.502328875463297
ENSMUSG00000052192.5	Gm5963	chr16:35573321-35573556:-	-0.717993282402819	4.17998928479498	4.23062690609465	0.0397007741327279	0.502328875463297
ENSMUSG00000026393.6	Nek7	chr1:138513745-138619704:-	0.722498239044337	5.56012701302304	4.2269736446076	0.0397863221648933	0.502833334547813
ENSMUSG00000026409.10	Pfkfb2	chr1:130707580-130717238:-	-0.635035125339185	6.05659643774679	4.22198825646937	0.0399033766787221	0.503734369815795
ENSMUSG00000034109.11	Golim4	chr3:75955116-75956931:-	0.616651409904653	6.19209816190041	4.211661193743	0.0401470023473078	0.506229326276247
ENSMUSG00000030095.6	Tmem43	chr6:91476600-91478257:+	0.668811789889354	4.30473981402046	4.20910981777013	0.0402074319931033	0.506411225835333
ENSMUSG00000090150.4	Acad11	chr9:104123839-104127019:+	0.713628466829573	4.9014574280963	4.20493328371273	0.0403065598534413	0.507079555276208
ENSMUSG00000031202.5	Rab39b	chrX:75572046-75578231:-	0.711915387937495	5.34008354750573	4.20046886583069	0.0404128042073304	0.507835786203531
ENSMUSG00000043019.8	Edem3	chr1:151755460-151818979:+	0.792580946240249	5.83249350852509	4.19551555721441	0.0405310273216446	0.508061245147059
ENSMUSG00000022471.9	Xrcc6	chr15:82029060-82037491:+	-0.660978881604753	5.49058789045727	4.19410717481924	0.0405647081478086	0.508061245147059
ENSMUSG00000066150.8	Slc31a1	chr4:62385501-62391769:+	0.771098596165598	5.33852732924656	4.19250952222647	0.0406029508609334	0.508061245147059
ENSMUSG00000093930.1	Hmgcs1	chr13:119690462-119708086:+	0.629516739635502	5.12557500236669	4.18922402505458	0.0406817142072953	0.508061245147059
ENSMUSG00000043065.8	Spice1	chr16:44385384-44387143:+	-0.940669811604803	3.24399681311192	4.18535626211339	0.0407746418661769	0.508061245147059
ENSMUSG00000014748.9	Tex261	chr6:83773607-83775758:-	0.57977476064354	5.99828018481361	4.18468008518645	0.0407909107063527	0.508061245147059
ENSMUSG00000025016.10	Tm9sf3	chr19:41210842-41264004:-	0.605631902267585	7.94659426823461	4.18438900273887	0.0407979162585763	0.508061245147059
ENSMUSG00000023977.10	Ubr2	chr17:46928292-47010532:-	0.57394632234659	6.1209050989044	4.18430341145121	0.0407999764453125	0.508061245147059
ENSMUSG00000092286.1	Dtnbos	chr12:3752543-3762146:-	-1.03093890208558	3.76496613834189	4.17534453155619	0.0410162224738201	0.50940015545329
ENSMUSG00000034121.8	Mks1	chr11:87861937-87863261:+	-0.735091667534537	4.17246109319747	4.17358452629059	0.0410588460822685	0.50940015545329
ENSMUSG00000016128.10	Stard13	chr5:151073308-151233836:-	0.675480914633597	4.5093908031397	4.16954422658492	0.0411568696713275	0.50940015545329
ENSMUSG00000053641.8	Dennd4a	chr9:64811340-64919667:+	0.689617352692012	4.01189817433848	4.16756300733292	0.04120502673762	0.50940015545329
ENSMUSG00000015143.10	Actn1	chr12:80168322-80260091:-	0.607346504919142	5.02718592973899	4.1655252159517	0.0412546206382771	0.50940015545329
ENSMUSG00000028128.9	F3	chr3:121723537-121735052:+	-1.12514560587325	2.26305235535993	4.16463464238248	0.0412763142862546	0.50940015545329
ENSMUSG00000075273.4	Ttc30b	chr2:75935849-75938585:-	0.773646039964173	4.06003552975179	4.16408375007336	0.0412897395731856	0.50940015545329
ENSMUSG00000001666.8	Ddt	chr10:75771233-75773414:-	-0.636805837719569	4.91815603781219	4.16190414976839	0.0413429015866578	0.50940015545329
ENSMUSG00000051790.11	Nlgn2	chr11:69828044-69828559:-	-0.66410349721009	5.71823611086102	4.16187696157507	0.0413435651800245	0.50940015545329
ENSMUSG00000029426.7	Scarb2	chr5:92443873-92505608:-	0.744881531250617	5.74182143842902	4.16078393276312	0.0413702524505125	0.50940015545329
ENSMUSG00000038690.11	Atp5j2	chr5:145184386-145191511:-	-0.629611215067287	6.39796728860084	4.15696547212606	0.0414636256859702	0.509979431900737
ENSMUSG00000027706.8	Sec62	chr3:30818851-30820032:+	0.581394537251968	7.16309509338305	4.1534415493382	0.0415499930003596	0.510471342575847
ENSMUSG00000010608.11	Rbm25	chr12:83674853-83677898:+	-0.595649554702931	5.76937242923387	4.14306502940041	0.0418054090642532	0.513036725729431
ENSMUSG00000058809.8	Gm12141	chr11:41498737-41500458:+	0.834778366704678	3.9409366302335	4.1360689676676	0.0419785465296688	0.514587795321374
ENSMUSG00000026827.8	Gpd2	chr2:57267377-57268108:+	-0.727179385378721	5.69127091703694	4.13219759573154	0.0420746783581754	0.515192502076524
ENSMUSG00000032593.5	Amigo3	chr9:108053159-108055701:+	0.91595251969431	4.05074431533389	4.126089499759	0.0422268220949927	0.516480952912977
ENSMUSG00000060671.8	Atp8b2	chr3:89958554-89961815:-	0.647556409560454	5.65283734642594	4.12273399658227	0.0423106487555793	0.516931877360064
ENSMUSG00000006276.9	Eps15l1	chr8:72341001-72421474:-	-0.900892264035862	5.19343756727178	4.11508271138615	0.0425024468319302	0.517499606816904
ENSMUSG00000092386.1	Gm20536	chr6:72609836-72616190:+	0.858691963881307	4.40673623383261	4.11418480811407	0.0425250148107255	0.517499606816904
ENSMUSG00000012117.9	Dhdds	chr4:133980194-133996924:-	0.671921518634137	6.97085035006094	4.11411557951252	0.0425267553314147	0.517499606816904
ENSMUSG00000016256.10	Ctsz	chr2:174427493-174439039:-	0.585299516693935	5.55399093380245	4.112798915628	0.0425598726843233	0.517499606816904
ENSMUSG00000020189.9	Osbpl8	chr10:111164802-111297247:+	-0.620751452885211	4.55580333188329	4.11134278630807	0.0425965295133684	0.517499606816904
ENSMUSG00000085241.3	Snhg3	chr4:132352004-132353336:-	-0.78876615723835	3.47467861441949	4.10795110174206	0.0426820410785202	0.517499606816904
ENSMUSG00000071337.7	Tia1	chr6:86425476-86430302:+	-0.940014816239501	4.99305834897824	4.1061947149432	0.042726394231318	0.517499606816904
ENSMUSG00000030800.9	Prss8	chr7:127925725-127930113:-	1.04766109855633	2.25368082170337	4.10234184938613	0.0428238585448437	0.517499606816904
ENSMUSG00000058979.6	Cecr5	chr6:120520792-120531290:-	-0.766601345401018	5.66107482916022	4.09997112334686	0.0428839459558503	0.517499606816904
ENSMUSG00000034265.7	Zdhhc14	chr17:5492600-5753891:+	0.666561129117358	3.89739362056982	4.09957872157055	0.0428939001523907	0.517499606816904
ENSMUSG00000064317.4	Gm10146	chr10:78393309-78393756:+	-0.961468336808262	3.12583039535547	4.0988381867681	0.0429126921840647	0.517499606816904
ENSMUSG00000029730.12	Mcm7	chr5:138169411-138171241:-	0.740388984667815	3.83181146552425	4.09642716990966	0.0429739348678141	0.517499606816904
ENSMUSG00000033991.8	Ttc37	chr13:76098734-76187983:+	0.996529326398203	3.82270340946639	4.09549349388099	0.0429976760272785	0.517499606816904
ENSMUSG00000064105.8	Cnnm2	chr19:46761596-46878795:+	0.570481888877629	5.06048104984041	4.09480174824469	0.0430152743675025	0.517499606816904
ENSMUSG00000019779.10	Frk	chr10:34483400-34611226:+	0.587434329118293	5.03019560532759	4.08414776979217	0.043287275561092	0.519777235060567
ENSMUSG00000026502.9	Desi2	chr1:178256103-178257295:+	0.755907532350099	3.65793918673463	4.0823293395115	0.0433338814056646	0.519777235060567
ENSMUSG00000045411.12	2410002F23Rik	chr7:44249965-44251631:+	-0.62351320337757	5.53924291214197	4.08184716131223	0.0433462483453489	0.519777235060567
ENSMUSG00000071014.6	Ndufb6	chr4:40270665-40279409:-	-0.620609383344653	4.89432207016299	4.07877186952951	0.0434252110394597	0.520157478914443
ENSMUSG00000049517.7	Rps23	chr13:90923131-90924942:+	-1.22008732517836	1.28894214249668	4.07460062168228	0.0435325559302216	0.520338389379118
ENSMUSG00000075701.8	Vimp	chr7:66079649-66089412:+	0.643433412485937	7.20066540460538	4.07181512504094	0.0436043946567108	0.520338389379118
ENSMUSG00000021427.9	Ssr1	chr13:37971401-37994190:-	0.724663240220012	7.86472222424966	4.07050849394406	0.0436381359971884	0.520338389379118
ENSMUSG00000055065.6	Ddx17	chr15:79527707-79546741:-	-0.894665270913576	7.44831487140814	4.07003950585045	0.0436502534487645	0.520338389379118
ENSMUSG00000029752.8	Asns	chr6:7685274-7692872:-	0.669795977054064	6.73103312352948	4.06901795879738	0.0436766598643083	0.520338389379118
ENSMUSG00000024902.4	Mrpl11	chr19:4962306-4966995:+	-0.731943082971	5.21854653987077	4.06056684766855	0.0438957620846223	0.52238329624597
ENSMUSG00000048776.6	Pthlh	chr6:147252101-147264167:-	1.55910702414899	1.35833310332907	4.05363170977894	0.0440764253262788	0.523966835844144
ENSMUSG00000047909.7	Ankrd16	chr2:11786158-11790122:+	-1.24466447953442	4.48530553789091	4.05140730215147	0.0441345376835273	0.524091683732761
ENSMUSG00000058966.9	Fam57b	chr7:126823303-126830217:+	-0.830494579546805	4.14960390735333	4.04642495699085	0.0442649935783737	0.524932127196094
ENSMUSG00000002844.8	Adprh	chr16:38445399-38452689:-	0.60912416880541	5.38672947754274	4.04405861948282	0.0443270949882779	0.524932127196094
ENSMUSG00000022558.11	Mroh1	chr15:76452154-76453037:+	-0.897968104396498	6.81410316512241	4.04324867639705	0.0443483719378968	0.524932127196094
ENSMUSG00000034006.12	Pqlc1	chr18:80262840-80263485:+	0.571565411361426	4.8705244195591	4.0404417919295	0.0444221911290015	0.525241117022609
ENSMUSG00000038717.7	Atp5l	chr9:44913250-44920742:-	-0.832421633446692	3.19088932166388	4.03285345400923	0.0446224076229259	0.526629996154606
ENSMUSG00000000594.7	Gm2a	chr11:55098115-55113029:+	0.633971652632967	4.79593964368436	4.03236466604248	0.044635336701694	0.526629996154606
ENSMUSG00000024947.12	Men1	chr19:6339847-6340812:+	0.547411607747502	5.93991640196236	4.02860175604099	0.0447350027267053	0.527240803014531
ENSMUSG00000044933.2	Sstr3	chr15:78537015-78544345:-	0.64450637596605	7.93622921531025	4.02527443257168	0.0448233268224917	0.527241947047151
ENSMUSG00000095159.1	Tubb4b-ps1	chr5:7179365-7180699:+	1.19997684002713	1.33673683821574	4.02343208613971	0.0448723110354173	0.527241947047151
ENSMUSG00000056553.10	Ptprn2	chr12:116485833-117276793:+	0.814425183463445	8.06707783849151	4.02131279436798	0.0449287283791037	0.527241947047151
ENSMUSG00000087651.2	1500009L16Rik	chr10:83722865-83762761:+	-0.744347866260972	3.71875135159066	4.01997427044281	0.044964399502148	0.527241947047151
ENSMUSG00000024293.11	Esco1	chr18:10566630-10610109:-	-0.606253744424092	4.80306016444039	4.01959242269653	0.0449745810571653	0.527241947047151
ENSMUSG00000026860.12	Sh3glb2	chr2:30349740-30359260:-	-0.980446702579963	6.18956425517153	4.01738478507922	0.0450334929266882	0.527303917987263
ENSMUSG00000015377.9	Dennd6b	chr15:89182217-89196474:-	-1.34683551297633	4.67854476064141	4.01580608822599	0.0450756710416075	0.527303917987263
ENSMUSG00000050711.7	Scg2	chr1:79434669-79440120:-	0.754245045592533	12.7281094314134	4.00971388271751	0.0452388272267144	0.528650753834047
ENSMUSG00000009575.10	Cbx5	chr15:103213082-103215366:-	0.564570062600691	6.459633639103	4.00568023818212	0.0453471949654055	0.529093363675456
ENSMUSG00000039954.8	Stk32a	chr18:43207697-43317481:+	0.582795202901089	6.39440533035565	4.00400658992985	0.0453922393655306	0.529093363675456
ENSMUSG00000032180.10	Tmed1	chr9:21507380-21510186:-	-0.706129581753384	4.3907262062983	4.00294272937319	0.0454208965001187	0.529093363675456
ENSMUSG00000097565.1	Gm26965	chr13:67491152-67526151:-	1.18376624538428	1.34235929886392	4.00081522079316	0.0454782622225553	0.529201596771553
ENSMUSG00000031221.7	Igbp1	chrX:100494355-100499397:+	0.688482476160208	4.18654949807256	3.98751611388972	0.0458385908790556	0.531423317330351
ENSMUSG00000013076.11	Amotl1	chr9:14593478-14614586:-	0.747478158063763	4.91179108233297	3.9874563973609	0.045840215617223	0.531423317330351
ENSMUSG00000086370.4	Ftx	chrX:103607606-103622500:-	-0.854435022432558	3.80453473065577	3.98714009642087	0.0458488223907456	0.531423317330351
ENSMUSG00000034563.12	Ccpg1	chr9:73014973-73016340:+	0.620206678742147	8.13566602746731	3.98596801771097	0.045880730333964	0.531423317330351
ENSMUSG00000008200.10	Fnbp4	chr2:90775543-90776366:+	-0.715317303220033	4.83321500477978	3.98487262282288	0.0459105718369516	0.531423317330351
ENSMUSG00000011958.13	Bnip2	chr9:70003379-70004763:+	-0.911899836464464	3.46979438911218	3.97872459875292	0.0460784405212031	0.531554433308204
ENSMUSG00000022684.10	Bfar	chr16:13691965-13697506:+	0.678610694444433	4.72762323878469	3.97833507810409	0.0460890979506116	0.531554433308204
ENSMUSG00000024986.7	Hhex	chr19:37436739-37440672:+	-1.43748538761088	1.46565547561671	3.97605910159832	0.046151421466993	0.531554433308204
ENSMUSG00000040415.11	Dtx3	chr10:127193548-127195719:-	-0.933130561615756	6.29554110670073	3.97475100174162	0.046187281612361	0.531554433308204
ENSMUSG00000059187.8	Fam19a1	chr6:96115311-96656467:+	0.854303226703212	3.31428746731933	3.97425809492595	0.0462008017369945	0.531554433308204
ENSMUSG00000029439.10	Sfswap	chr5:129501231-129571383:+	-1.13786157868855	5.37738303899949	3.97146141558347	0.0462775919104386	0.531554433308204
ENSMUSG00000021913.7	Ogdhl	chr14:32322019-32347820:+	-0.626646393012818	6.29343208546679	3.97061619512738	0.0463008261190712	0.531554433308204
ENSMUSG00000039086.9	Ss18l1	chr2:180042509-180070201:+	-1.02546283082306	3.18850173962281	3.97034792077273	0.0463082032651315	0.531554433308204
ENSMUSG00000038871.5	Bpgm	chr6:34477142-34487848:+	0.61478053370976	5.10878777201208	3.96403197249438	0.0464822408660364	0.532949384463085
ENSMUSG00000056602.8	Fry	chr5:150259930-150497752:+	0.685126803901067	4.85049821106178	3.96242762754737	0.0465265587272007	0.532949384463085
ENSMUSG00000028334.6	Nans	chr4:46489985-46500745:+	0.712811062326978	6.58319005109116	3.95959662018666	0.046604870162881	0.533012123584779
ENSMUSG00000021905.9	Dph3	chr14:32084696-32085609:-	-0.605142725108778	5.60351201962007	3.95794804944574	0.046650536998687	0.533012123584779
ENSMUSG00000005580.7	Adcy9	chr16:4287545-4419587:-	0.699372276706961	4.36575420468674	3.95638033942163	0.0466940076850887	0.533012123584779
ENSMUSG00000021866.11	Anxa11	chr14:25842183-25886804:+	0.874164592614514	2.96449787862389	3.95236029572663	0.0468056738730624	0.533012123584779
ENSMUSG00000028545.9	Bend5	chr4:111433319-111459927:+	-1.10487784005712	3.0880113207593	3.95198400094623	0.0468161407485219	0.533012123584779
ENSMUSG00000019437.13	Tlcd1	chr11:78179273-78180091:+	-1.1025037049953	3.02272767297646	3.95175332164898	0.0468225584580742	0.533012123584779
ENSMUSG00000054808.9	Actn4	chr7:28913378-28949759:-	0.582008032160381	6.38172006327508	3.94970801526996	0.0468795013467132	0.533109040108077
ENSMUSG00000022580.8	Rhpn1	chr15:75704394-75714225:+	-1.25095028549288	3.0040930765763	3.941468910503	0.0471096249003487	0.534654377699779
ENSMUSG00000022843.12	Clcn2	chr16:20712311-20713668:-	-1.1572899421532	3.59423976427372	3.94136511848085	0.0471125314651876	0.534654377699779
ENSMUSG00000033249.6	Hsf4	chr8:105269874-105275845:+	-1.0374543617695	3.70699487972934	3.93673900892606	0.0472422720932072	0.535167345666257
ENSMUSG00000030086.12	Chchd6	chr6:89383146-89595652:-	-0.62607627188217	4.81992089090775	3.93529583240423	0.0472828234796875	0.535167345666257
ENSMUSG00000027429.12	Sec23b	chr2:144577123-144581115:+	0.83397419947725	6.71099079962906	3.93228935958617	0.0473674194116255	0.535167345666257
ENSMUSG00000039740.6	Alg2	chr4:47471894-47473977:-	0.625659876358662	6.30620700855198	3.93078894764783	0.0474096976041175	0.535167345666257
ENSMUSG00000015312.8	Gadd45b	chr10:80930091-80932204:+	1.14186233658423	2.97827899807366	3.92772874539652	0.0474960505645353	0.535167345666257
ENSMUSG00000019731.9	Slc35e1	chr8:72484574-72492217:-	0.745676348377795	6.03394293725089	3.92662081669602	0.0475273550524933	0.535167345666257
ENSMUSG00000021273.9	Fdft1	chr14:63145153-63177793:-	0.60891565547676	5.29750782910167	3.92595979747177	0.0475460424940748	0.535167345666257
ENSMUSG00000020736.8	Nt5c	chr11:115490771-115491371:-	-0.971222465008273	4.4088509380734	3.92495398247414	0.0475744924069952	0.535167345666257
ENSMUSG00000030672.8	Mylpf	chr7:127213896-127214287:+	-1.31209566188624	0.825311605639514	3.92421949613306	0.0475952790159217	0.535167345666257
ENSMUSG00000029121.11	Crmp1	chr5:37245792-37292132:+	0.634754255024423	5.65431175883205	3.91590529115805	0.0478312475548421	0.536088881321821
ENSMUSG00000067121.2	Gm7027	chr7:101573460-101574321:-	0.599524872643659	4.77863295412652	3.91589593728366	0.0478315137246278	0.536088881321821
ENSMUSG00000020280.8	Pus10	chr11:23718556-23731398:+	-0.689984951361517	4.00968775231133	3.91156109699179	0.0479550323968872	0.536088881321821
ENSMUSG00000087411.1	Gm16048	chr3:90451583-90457095:+	-1.31344771049743	1.61595270696777	3.91027382879467	0.047991777109625	0.536088881321821
ENSMUSG00000024777.9	Ppp2r5b	chr19:6233937-6235843:-	0.527558456937271	5.67849663199459	3.90769513042635	0.0480654747350578	0.536088881321821
ENSMUSG00000074129.8	Rpl13a	chr7:45126765-45128735:-	-0.673650378558137	8.6422882063726	3.9074090221707	0.0480736588913877	0.536088881321821
ENSMUSG00000035941.11	Ibtk	chr9:85728293-85731235:-	0.69502234446824	5.85038883141128	3.90694665994337	0.0480868879194268	0.536088881321821
ENSMUSG00000031765.7	Mt1	chr8:94179089-94180325:+	-1.47652687338364	7.68683530770498	3.90655213493834	0.0480981790380841	0.536088881321821
ENSMUSG00000035824.6	Tk2	chr8:104226691-104248558:-	-0.593375674753945	5.60568178935072	3.90594587035301	0.0481155354965443	0.536088881321821
ENSMUSG00000037977.6	6430571L13Rik	chr9:107348130-107352422:+	-1.29127815595869	2.61482498945073	3.89824954034204	0.0483364455013201	0.538005654275562
ENSMUSG00000054619.6	Mettl7a1	chr15:100304817-100314348:+	0.549754930921862	5.40955835102667	3.89652991612806	0.0483859505276662	0.538012670109646
ENSMUSG00000031119.4	Gpc4	chrX:52053021-52165252:-	0.696054375262565	6.2996799777707	3.89152296166423	0.048530397138456	0.538541941501477
ENSMUSG00000039244.6	E130309D02Rik	chr5:143308303-143315340:-	0.623150262688829	4.1817774896581	3.89118266312075	0.0485402309827177	0.538541941501477
ENSMUSG00000073411.7	H2-D1	chr17:35266021-35266889:+	0.631933949461218	7.23025251008294	3.88979618801166	0.0485803186692376	0.538541941501477
ENSMUSG00000030922.7	Lyrm1	chr7:119900108-119916756:+	-1.06585678252585	2.14539446369503	3.88632534655687	0.0486808257698489	0.538707556718293
ENSMUSG00000002870.7	Mcm2	chr6:88883475-88898780:-	1.04702089988462	4.19111387561713	3.88590082323612	0.0486931339875274	0.538707556718293
ENSMUSG00000091705.4	H2-Q2	chr17:35344999-35346762:+	-0.819793067577028	5.59443110862679	3.88421167563402	0.0487421400475825	0.538708310887337
ENSMUSG00000036019.8	Tmtc2	chr10:105413443-105535988:-	0.857761323792445	3.69289053347784	3.88107211311461	0.0488333643676103	0.538906676370915
ENSMUSG00000034022.7	Cpsf1	chr15:76595809-76607591:-	-0.573165349105779	5.47640543981981	3.87837484137561	0.0489118812756821	0.538906676370915
ENSMUSG00000004035.8	Gstm7	chr3:107929132-107931610:-	-1.56538128096357	0.713710227848858	3.87497335478291	0.0490110877894678	0.538906676370915
ENSMUSG00000051451.5	Crebzf	chr7:90444703-90446095:+	-0.740172262282952	5.09222112985445	3.87217177720689	0.0490929571382599	0.538906676370915
ENSMUSG00000020133.8	2310011J03Rik	chr10:80318254-80320537:-	-0.603662065109975	5.51988992702253	3.86777947831277	0.049221602299787	0.538906676370915
ENSMUSG00000059534.8	Uqcr10	chr11:4701982-4704053:-	-0.714267662779128	6.1657339398836	3.86624183249139	0.0492667221882742	0.538906676370915
ENSMUSG00000041598.7	Cdc42ep4	chr11:113729305-113751154:-	0.942210623801462	2.77917949837299	3.86565536874864	0.0492839425839499	0.538906676370915
ENSMUSG00000026113.13	Inpp4a	chr1:37377672-37380075:+	-0.788950291894889	6.29826074996098	3.86542176720839	0.0492908036204225	0.538906676370915
ENSMUSG00000032181.6	Scg3	chr9:75643264-75683996:-	0.643195736714197	10.3143756602122	3.86421989384382	0.0493261194103609	0.538906676370915
ENSMUSG00000055639.12	Dach1	chr14:97825866-98169765:-	-0.698576612069209	4.63712625531511	3.86413160937666	0.0493287146103314	0.538906676370915
ENSMUSG00000016252.7	Atp5e	chr2:174462516-174464089:-	-0.866987683008916	7.93973926371352	3.86324856306506	0.0493546804737791	0.538906676370915
ENSMUSG00000027835.7	Pdcd10	chr3:75533385-75556837:-	-0.85937180899203	3.3941490821846	3.86183157784582	0.0493963769143829	0.538906676370915
ENSMUSG00000006169.15	Clint1	chr11:45882397-45910625:+	0.580384644725945	6.11967960946665	3.86127729136085	0.0494126975619181	0.538906676370915
ENSMUSG00000078765.6	U2af1l4	chr7:30563879-30565179:+	-0.634269678220825	5.3869700869038	3.86016481933553	0.0494454708516192	0.538906676370915
ENSMUSG00000031367.11	Ap1s2	chrX:163911401-163933356:+	-0.682812883804757	7.31116535094267	3.85816342457281	0.0495044895177965	0.539016241950449
ENSMUSG00000041477.10	Dcp1b	chr6:119217544-119221614:+	-0.764707262800149	4.21730912968571	3.85254005765718	0.0496707142861914	0.540088316997578
ENSMUSG00000052656.8	Rnf103	chr6:71494265-71525020:+	0.574377572355402	5.3350070001676	3.85151500847975	0.0497010778632401	0.540088316997578
ENSMUSG00000024855.9	Pacs1	chr19:5133688-5273119:-	-0.741590592952414	5.19663517704882	3.84835086214384	0.0497949286261888	0.540099957702438
ENSMUSG00000020311.13	Erlec1	chr11:30953007-30954335:-	0.578349288537621	6.75488482214099	3.84817070932415	0.0498002777132971	0.540099957702438
ENSMUSG00000042115.4	Klhdc8a	chr1:132298626-132307357:+	-1.08885073036712	2.55079097121523	3.84563893777265	0.0498755151761534	0.540383534506985
ENSMUSG00000055200.6	Sertad3	chr7:27473768-27477359:+	-0.784226820069845	3.17610152496715	3.8421193874623	0.0499803063540432	0.540834863904909
ENSMUSG00000051209.3	Gpr119	chrX:48667979-48674478:-	0.792016699879578	2.8648925105064	3.84094134195441	0.0500154334534155	0.540834863904909
ENSMUSG00000030878.10	Cdr2	chr7:120957036-120981790:-	0.618091337899124	5.28051460590084	3.8311393274576	0.0503087246306993	0.543472463920253
ENSMUSG00000079942.5	Rpl28-ps3	chr4:126069867-126070259:-	-2.1655614395772	-0.867444494350354	3.82482403177745	0.0504986502192545	0.544027142088688
ENSMUSG00000024085.9	Man2a1	chr17:64713619-64754838:+	0.685535005334714	4.4356099508447	3.82464927563011	0.0505039165817243	0.544027142088688
ENSMUSG00000003531.10	Dgcr6	chr16:18069480-18071343:+	-0.587124670837664	5.50098003668266	3.82438339269854	0.050511930208188	0.544027142088688
ENSMUSG00000020262.11	Adarb1	chr10:77325790-77370241:-	-0.63214828930581	4.92391830837204	3.82182368198755	0.0505891478595212	0.544027142088688
ENSMUSG00000039934.8	Gsap	chr5:21186267-21291701:+	-0.82424211691994	3.24245559037475	3.82020413599533	0.0506380684212068	0.544027142088688
ENSMUSG00000024150.7	Mcfd2	chr17:87258783-87265863:-	0.610297093512194	6.57237821594134	3.81959116492176	0.0506565970785706	0.544027142088688
ENSMUSG00000030605.11	Mfge8	chr7:79133769-79149060:-	1.53851014430812	1.49009886332172	3.8153958569808	0.0507836038015852	0.544376494209683
ENSMUSG00000049038.2	Mterf2	chr10:85119435-85128027:-	-1.01871674407556	2.40059209275806	3.81524977425964	0.0507880322995408	0.544376494209683
ENSMUSG00000062006.8	Rpl34	chr3:130728332-130730334:-	-0.649692738448014	5.3424536304955	3.8088254525173	0.0509831899735899	0.54593672687673
ENSMUSG00000022769.7	Sdf2l1	chr16:17130138-17132383:-	0.79851334864892	7.70725066181864	3.8053251691788	0.0510898549222635	0.546547252657218
ENSMUSG00000061578.8	Ksr2	chr5:117414000-117775003:+	0.731809701213763	4.67456396899057	3.79890003349787	0.0512862641754523	0.547514182242439
ENSMUSG00000085084.3	4930570G19Rik	chr3:156559827-156561746:-	-0.853318086228215	2.65734554266367	3.79775471732888	0.0513213589907782	0.547514182242439
ENSMUSG00000020780.11	Srp68	chr11:116248796-116261338:-	0.633026391597643	7.122312765583	3.79749063589461	0.0513294545852286	0.547514182242439
ENSMUSG00000028150.10	Rorc	chr3:94372831-94397839:+	-0.761159070339935	3.88064203707079	3.79360021840449	0.0514488745886817	0.548256739082486
ENSMUSG00000071451.5	Psmg4	chr13:34162964-34178172:+	-0.983230336090011	3.54775679405109	3.79112643639131	0.051524962443321	0.548536544077444
ENSMUSG00000087578.1	Ccdc142os	chr6:83107747-83109054:-	-1.0541212259455	1.95624171495356	3.7874710667794	0.051637611166996	0.549204660605113
ENSMUSG00000015980.10	Lrrc27	chr7:139238613-139242976:+	-0.897917571150736	3.31453756422268	3.78396932877185	0.051745769717939	0.549823777080186
ENSMUSG00000047040.9	Prr15l	chr11:96931387-96935280:+	-0.684180696937903	4.91299724858747	3.7821542407179	0.0518019268142943	0.549889691776038
ENSMUSG00000039286.8	Fndc3b	chr3:27501435-27711239:-	0.731091331725851	6.02403736915135	3.77986449237236	0.0518728614319821	0.550002371576045
ENSMUSG00000023942.11	Slc29a1	chr17:45590112-45597066:-	0.596322715059647	6.83448512989148	3.77858739706748	0.0519124694828771	0.550002371576045
ENSMUSG00000032298.9	Neil1	chr9:57143256-57147034:-	-1.01229238419598	4.01371717498463	3.77418600272797	0.0520492204216996	0.55054283244695
ENSMUSG00000090458.1	Gm17122	chr5:113842601-113843116:+	-0.900295051927845	2.90366184238919	3.76947913524209	0.0521958842351914	0.55054283244695
ENSMUSG00000097787.1	2700046G09Rik	chr19:32389216-32391184:+	-0.90907906779901	3.15088789320358	3.76856866042709	0.0522243046507223	0.55054283244695
ENSMUSG00000024181.8	Mrpl28	chr17:26125261-26126482:+	-0.60065388831048	6.06835955742507	3.7676459109583	0.052253124927409	0.55054283244695
ENSMUSG00000059669.7	Taf1b	chr12:24498581-24558571:+	-0.816811043748147	3.38604694456594	3.76722388353301	0.052266311738055	0.55054283244695
ENSMUSG00000025050.7	Pcgf6	chr19:47033619-47050845:-	-0.83603506819244	3.05778595521125	3.76436451007669	0.0523557494954173	0.55054283244695
ENSMUSG00000022043.14	Trim35	chr14:66297090-66308297:+	-0.612210925017051	6.53226349733821	3.76364603949521	0.0523782478412407	0.55054283244695
ENSMUSG00000029050.11	Ski	chr4:155154075-155222592:-	0.554129139650076	5.09532991942211	3.76095881341955	0.0524624869735786	0.55054283244695
ENSMUSG00000039016.4	Timm8b	chr9:50603901-50605320:+	-0.667710103504217	4.89819317500288	3.76042166456604	0.0524793426983121	0.55054283244695
ENSMUSG00000025318.9	Jph3	chr8:121753476-121782570:+	-0.776396144049993	3.92451169444119	3.75978416315649	0.0524993549234053	0.55054283244695
ENSMUSG00000087385.4	AA415398	chr4:119533544-119539529:-	-1.13836983866118	1.96379526828818	3.75932976711703	0.0525136240978649	0.55054283244695
ENSMUSG00000097142.1	Gm26778	chr14:102978220-102982528:+	0.925199748914767	4.17308335422583	3.75707111346752	0.0525846124213483	0.550762524770887
ENSMUSG00000002109.10	Ddb2	chr2:91211856-91236982:-	-0.825814434018174	3.65293763406953	3.75189575651689	0.0527476545252786	0.551456585070826
ENSMUSG00000097027.1	Gm26559	chr13:99516728-99521760:+	-1.08272761016573	2.507933613151	3.75090678654145	0.0527788714404299	0.551456585070826
ENSMUSG00000017677.7	Wsb1	chr11:79244108-79251024:-	-0.845658554475204	2.83514226099718	3.74981552604778	0.0528133398610932	0.551456585070826
ENSMUSG00000018995.8	Nars2	chr7:97040004-97062972:+	-0.799287673554322	3.65334650616055	3.74861577771685	0.0528512624681796	0.551456585070826
ENSMUSG00000033152.9	Podxl2	chr6:88864811-88874377:-	-0.657738446442039	6.32638030541394	3.74479349172656	0.0529722726900128	0.55219581228377
ENSMUSG00000010406.7	Mrpl52	chr14:54426909-54429750:+	-0.626508706374578	4.47675369503654	3.7418814659819	0.0530646617282867	0.552635568878884
ENSMUSG00000041740.12	Rnf10	chr5:115251314-115260226:-	0.56901550374148	7.61680056372205	3.73862046842347	0.053168325038712	0.553191797756278
ENSMUSG00000048832.8	Vps37c	chr19:10688815-10714419:+	0.592116249115955	5.08687172773395	3.73631653634559	0.0532416936054662	0.553432071018859
ENSMUSG00000031310.12	Zmym3	chrX:101416383-101419860:-	-0.645642176135618	4.85250203487458	3.72999769565307	0.0534434674581193	0.555005367716016
ENSMUSG00000047907.11	Tshz2	chr2:169885835-169913093:+	0.721457658101588	4.31478555014905	3.71790337505294	0.0538319264393788	0.558231976514679
ENSMUSG00000061589.10	Dot1l	chr10:80791454-80793818:+	-0.665038541036159	4.71326291717835	3.71716955258672	0.053855592210991	0.558231976514679
ENSMUSG00000097392.1	D930016D06Rik	chr5:104540571-104552074:+	-0.93035102318221	3.24368668239602	3.71226438353167	0.0540140672368886	0.559347932402323
ENSMUSG00000040824.2	Snrpd2	chr7:19149722-19152735:+	-0.645051004320095	4.78374742683794	3.70960068607733	0.0541003322568472	0.559714715679863
ENSMUSG00000046157.9	Tmem229b	chr12:78977770-79006663:-	-0.57892955751781	6.79024015432607	3.70617980111289	0.0542113332994047	0.559735405655377
ENSMUSG00000090330.2	9130221H12Rik	chr7:25228723-25230263:+	0.539110181347848	4.86617622548977	3.70565287986462	0.0542284523023223	0.559735405655377
ENSMUSG00000022960.8	Donson	chr16:91679828-91688703:-	-1.06207945542418	2.68825080598039	3.70483989901148	0.0542548762567485	0.559735405655377
ENSMUSG00000078451.4	Ppil6	chr10:41490439-41514284:+	-1.30359299712879	1.70447514766946	3.70184835617576	0.0543522265733458	0.560214709849616
ENSMUSG00000029260.11	Ugt2b34	chr5:86889767-86906937:-	0.729830742243768	5.97442933883397	3.69789830373987	0.0544810522218995	0.561017233731216
ENSMUSG00000021193.9	Pitrm1	chr13:6548157-6580139:+	-0.596697759481842	5.1459096337095	3.69338178031512	0.0546287492050923	0.56193074065348
ENSMUSG00000041995.7	Zbed3	chr13:95325237-95337841:+	0.749577218927188	3.31477364362042	3.68610711890852	0.0548675343475411	0.56193074065348
ENSMUSG00000032002.9	Dcun1d5	chr9:7184566-7207031:+	-0.740803224978818	5.17273041422562	3.68549058156949	0.0548878225040449	0.56193074065348
ENSMUSG00000027122.11	Arl14ep	chr2:106967408-106974397:-	0.652641603841001	3.71526889932092	3.68547589048707	0.0548883060348244	0.56193074065348
ENSMUSG00000031627.7	Irf2	chr8:46739745-46847458:+	0.641345476046833	4.03033284263756	3.67652187374794	0.0551838533468658	0.56193074065348
ENSMUSG00000029328.11	Hnrnpdl	chr5:100035960-100037123:-	-0.654797636700947	6.98434056876351	3.67636483033152	0.0551890519460098	0.56193074065348
ENSMUSG00000026223.11	Itm2c	chr1:85906161-85907791:+	0.643164677482566	8.4565837057235	3.67571515968871	0.0552105634737609	0.56193074065348
ENSMUSG00000042558.12	Adprhl2	chr4:126318151-126321361:-	-0.624918210092665	5.31970298218245	3.67441253548553	0.0552537220196146	0.56193074065348
ENSMUSG00000036850.4	Mrpl41	chr2:24974495-24974989:-	-0.620863905867779	4.46336953956513	3.67294856206117	0.0553022690854278	0.56193074065348
ENSMUSG00000032531.11	Amotl2	chr9:102730731-102732327:+	0.8060936307962	2.96704029346783	3.67222418862565	0.0553263068776787	0.56193074065348
ENSMUSG00000035048.9	Anapc13	chr9:102628512-102629727:+	-0.604802628264733	6.21544671775744	3.67140923053547	0.0553533638988723	0.56193074065348
ENSMUSG00000036687.9	Tmem184a	chr5:139813008-139819917:-	0.611754346020888	6.53263841670368	3.67131726798629	0.0553564179829511	0.56193074065348
ENSMUSG00000036206.8	Sh3bp4	chr1:89070453-89112860:+	0.60844665821083	4.49897684060827	3.67039508081879	0.0553870537792018	0.56193074065348
ENSMUSG00000030706.12	Mrpl48	chr7:100597826-100607638:-	-0.550357892880031	5.4387769222924	3.67007149981631	0.0553978076599237	0.56193074065348
ENSMUSG00000097616.3	1110019D14Rik	chr6:13871569-13896422:+	0.934239534951755	1.93614303268472	3.66904529177322	0.055431927273637	0.56193074065348
ENSMUSG00000072568.4	Fam84b	chr15:60825032-60853778:-	0.639545238805767	4.19265377095135	3.66890225024479	0.055436684922359	0.56193074065348
ENSMUSG00000026475.7	Rgs16	chr1:153740349-153745468:+	0.753768554126301	4.90118522752384	3.66887560363644	0.0554375712526961	0.56193074065348
ENSMUSG00000005683.7	Cs	chr10:128337832-128362479:+	0.524390690599392	5.58186444663573	3.66652313423805	0.0555158793062062	0.562206807178214
ENSMUSG00000019852.6	D10Bwg1379e	chr10:18588011-18743758:-	0.840543562938544	4.75798170441999	3.65842168856528	0.055786455856309	0.564105195421688
ENSMUSG00000029656.9	C8b	chr4:104799208-104804540:+	-1.06910864465982	3.16171048049998	3.65667078144786	0.0558451172278098	0.564105195421688
ENSMUSG00000050243.5	Gm5446	chr13:19995021-19995803:-	1.43138164956005	0.314230595633455	3.65631415917658	0.0558570733111955	0.564105195421688
ENSMUSG00000017843.9	Ppp2r5c	chr12:110485739-110583061:+	0.553809204815604	6.29349451962977	3.64962544245135	0.0560818223657762	0.565855820900518
ENSMUSG00000025809.11	Itgb1	chr8:128724333-128732389:+	0.550440431336045	6.69481703736339	3.64436939666893	0.0562591050307479	0.567124751079188
ENSMUSG00000002012.9	Pnck	chrX:73657276-73659433:-	-0.944674556002691	3.36947515570745	3.64051989115123	0.056389323278295	0.567917356493569
ENSMUSG00000098221.1	Gm27030	chr8:121654054-121654517:+	-1.47626947492691	0.371822485834165	3.63612935007731	0.0565382338014464	0.568668598109654
ENSMUSG00000029725.6	Ppp1r35	chr5:137779544-137780110:+	-0.741589023372666	3.78181196944932	3.63527571548638	0.0565672342778044	0.568668598109654
ENSMUSG00000026663.6	Atf6	chr1:170792287-170794371:-	0.648744582256495	6.47758134196018	3.62945751854507	0.056765316513415	0.570139237390212
ENSMUSG00000080268.3	Brms1	chr19:5041404-5049917:+	-0.77066096921541	4.89065513443622	3.62733980738663	0.0568375972498982	0.570344822722771
ENSMUSG00000021908.9	Gm6768	chr12:119260934-119264272:+	0.992303598238761	2.66826419278606	3.61198357755121	0.0573646608563583	0.571825843653291
ENSMUSG00000024830.12	Rps6kb2	chr19:4162815-4163354:-	-1.25644212654466	5.46065298283976	3.61040422414824	0.0574191616981513	0.571825843653291
ENSMUSG00000037315.10	Jade3	chrX:20460527-20517896:+	-0.645241068393133	4.840807029598	3.60760824135983	0.0575157812592871	0.571825843653291
ENSMUSG00000029780.10	Nt5c3	chr6:56895794-56901883:-	-0.590292656927605	6.98845707467269	3.60688353012565	0.0575408529544533	0.571825843653291
ENSMUSG00000025521.10	Tmem192	chr8:64947185-64969034:+	-0.636736378169045	4.65183577787098	3.60519189897497	0.0575994208325712	0.571825843653291
ENSMUSG00000039199.5	Zdhhc1	chr8:105472481-105484350:-	-0.921095556242285	5.33044549008708	3.60494655712198	0.057607920346043	0.571825843653291
ENSMUSG00000025192.9	Entpd7	chr19:43726367-43728136:+	0.657408392130994	4.49019091008753	3.6046925146754	0.0576167226826571	0.571825843653291
ENSMUSG00000101431.1	AC118721.1	chr8:75711600-75713196:-	0.980669189657959	2.94562289209774	3.60376134922214	0.0576489989222063	0.571825843653291
ENSMUSG00000035545.9	Leng8	chr7:4144720-4145642:+	-0.976105297469447	6.50650638086577	3.60213920051453	0.0577052720307411	0.571825843653291
ENSMUSG00000092176.1	Gm20460	chr17:34614484-34627349:-	1.05537693875146	1.78722112086401	3.59681503094496	0.0578903803514443	0.571825843653291
ENSMUSG00000015085.8	Entpd2	chr2:25398753-25399849:+	1.00757187620008	1.84904464862362	3.59408847844511	0.0579854200016302	0.571825843653291
ENSMUSG00000019917.9	Sept10	chr10:59164113-59221847:-	-0.95929757367193	3.15146374827524	3.59379348025472	0.0579957127079248	0.571825843653291
ENSMUSG00000063884.4	Ptcd3	chr6:71880648-71908762:-	-0.716039934540977	3.96938016400362	3.59064700211223	0.0581056164989018	0.571825843653291
ENSMUSG00000029407.7	Uso1	chr5:92137938-92202794:+	0.672321966834716	7.99001822928118	3.58916611954209	0.0581574190118289	0.571825843653291
ENSMUSG00000018378.9	Cuedc1	chr11:88187821-88193004:+	-0.751048197460961	5.97021296027087	3.58771318095025	0.0582082917073374	0.571825843653291
ENSMUSG00000036450.4	Hif1an	chr19:44562850-44576274:+	0.549479780192893	5.39261048243427	3.58736641649518	0.0582204401863514	0.571825843653291
ENSMUSG00000025722.12	Wdr73	chr7:80900673-80901232:-	-0.624917388022122	4.39556113974507	3.58720877809637	0.0582259637502024	0.571825843653291
ENSMUSG00000055313.10	Pgbd1	chr13:21423194-21440710:-	-1.1255694530938	2.03696832445372	3.58719959379995	0.0582262855801218	0.571825843653291
ENSMUSG00000061126.4	Cyp4f39	chr17:32468462-32492479:+	-0.886876496968155	2.37751843759022	3.58634394281997	0.0582562770160276	0.571825843653291
ENSMUSG00000028060.10	2810403A07Rik	chr3:88685794-88712933:+	-0.7171771404398	5.16708101349893	3.58589968913386	0.0582718550314827	0.571825843653291
ENSMUSG00000052889.7	Prkcb	chr7:122599982-122628078:+	-0.580181912592898	5.14059510932307	3.585050331356	0.0583016505799264	0.571825843653291
ENSMUSG00000055409.9	Nell1	chr7:50098310-50228861:+	0.640819334596866	7.35985995480563	3.58370436406477	0.0583489003906355	0.571825843653291
ENSMUSG00000049922.8	Slc35c1	chr2:92458686-92459709:-	0.643570324861253	4.89792061132075	3.5834559745572	0.0583576244819766	0.571825843653291
ENSMUSG00000103469.1	RP23-186E14.5	chr11:105943704-105945253:+	1.11595010768975	1.36101974753388	3.58333424295073	0.0583619005214922	0.571825843653291
ENSMUSG00000074212.3	Dnajb14	chr3:137867887-137896029:+	0.5963232568817	5.36999633261951	3.58086347932278	0.0584487624858271	0.571825843653291
ENSMUSG00000075000.7	Nrbf2	chr10:67267841-67285180:-	0.776762785314679	2.76585856210916	3.57962144219823	0.0584924793159188	0.571825843653291
ENSMUSG00000018932.5	Map2k3	chr11:60950662-60951821:+	0.624314561547245	3.82974633511535	3.57929037372088	0.0585041380236453	0.571825843653291
ENSMUSG00000046727.8	Cystm1	chr18:36365781-36402540:+	-0.632919876010333	4.86640288425348	3.57779735088488	0.058556746101663	0.571825843653291
ENSMUSG00000002068.12	Ccne1	chr7:38106279-38107502:-	0.993683479369691	2.25909304877486	3.57616813730141	0.0586142103530536	0.571825843653291
ENSMUSG00000090291.2	Lrrc10b	chr19:10455371-10457447:-	-0.593112955350151	6.49344581300886	3.57584067955472	0.058625767398526	0.571825843653291
ENSMUSG00000037851.9	Iars	chr13:49722119-49723096:+	0.594231135392993	5.37219713243345	3.57506318842568	0.0586532172828491	0.571825843653291
ENSMUSG00000021036.6	Sptlc2	chr12:87346734-87388241:-	0.577533495559079	4.71430380503302	3.57437970551554	0.0586773594207984	0.571825843653291
ENSMUSG00000026353.5	Ubxn4	chr1:128274627-128277020:+	0.581485288602481	7.30454964823127	3.57262640394044	0.0587393382411521	0.571825843653291
ENSMUSG00000097221.1	1810049J17Rik	chr15:12321438-12321899:-	1.10781117587193	2.5285032530083	3.57228640174332	0.0587513652954098	0.571825843653291
ENSMUSG00000025486.12	Sirt3	chr7:140876434-140881869:-	-0.646748197358574	4.37169494224553	3.57063125231452	0.0588099510519084	0.571890407402304
ENSMUSG00000025743.10	Sdc3	chr4:130816845-130822250:+	0.75818026621258	6.09096950627483	3.56903842273575	0.0588663895633808	0.571933994981196
ENSMUSG00000070473.4	Cldn3	chr5:134986214-134987472:+	0.708192117929917	5.05919047459556	3.56438574117562	0.0590315773206676	0.57303315974066
ENSMUSG00000024660.8	Incenp	chr19:9872297-9899533:-	0.960672863158157	2.53033429671885	3.56224033357113	0.0591079133095182	0.573268642917336
ENSMUSG00000051306.7	Usp42	chr5:143721653-143722945:-	-0.692282396204446	3.70425448882422	3.55651327900945	0.0593122027021789	0.574120125105825
ENSMUSG00000092686.1	Gm25745	chr10:86705316-86705448:-	1.35146626035555	2.26598623442834	3.5563014160787	0.0593197744344485	0.574120125105825
ENSMUSG00000078317.6	F8a	chrX:73228291-73230795:+	0.531279884624797	5.17734065407494	3.55276529231594	0.0594463031841974	0.574120125105825
ENSMUSG00000032186.10	Tmod2	chr9:75573816-75597651:-	0.648349545289438	7.04399376623814	3.55262061898162	0.0594514859578959	0.574120125105825
ENSMUSG00000078484.3	Klhl17	chr4:156229044-156234857:-	-0.949641128115088	4.58543630582806	3.55248119930377	0.059456480979346	0.574120125105825
ENSMUSG00000047719.2	Ubiad1	chr4:148436489-148444761:-	0.753431570558742	3.03296350774564	3.54747416905291	0.0596361651478848	0.574237092529713
ENSMUSG00000041798.11	Gck	chr11:5901569-5902087:-	-0.726613073911809	7.36853825628532	3.5454062574085	0.0597105434140901	0.574237092529713
ENSMUSG00000048787.8	Dcun1d3	chr7:119859621-119861804:-	-0.593560240679862	4.59172706636197	3.5418343263733	0.0598392504461572	0.574237092529713
ENSMUSG00000019802.9	Sec63	chr10:42817928-42829283:+	0.55822653814694	7.20296043880213	3.53906831804258	0.0599391204489228	0.574237092529713
ENSMUSG00000030498.10	Gas2	chr7:51943684-51956434:+	-0.741174643005481	3.82653669221005	3.53826210714459	0.0599682630029087	0.574237092529713
ENSMUSG00000024037.8	Wdr4	chr17:31512443-31519974:-	-0.850993797126722	4.52048899416226	3.53742910289729	0.0599983899023081	0.574237092529713
ENSMUSG00000019872.9	Smpdl3a	chr10:57794568-57807470:+	0.876746761380053	4.13513018503111	3.53394322996781	0.0601246366986568	0.574237092529713
ENSMUSG00000039910.9	Cited2	chr10:17723228-17725673:+	0.725010231284182	5.51089200272168	3.53359579611486	0.0601372350811508	0.574237092529713
ENSMUSG00000051510.9	Mafg	chr11:120631224-120633556:-	-0.693106191288232	5.71665219371593	3.53226342072552	0.0601855747057378	0.574237092529713
ENSMUSG00000091021.1	Gm17300	chr4:132351772-132353382:+	-0.778416505718915	3.40615626153568	3.53159267768589	0.0602099254303478	0.574237092529713
ENSMUSG00000041354.11	Rgl2	chr17:33935388-33936890:+	-0.963489026618714	4.9570547590634	3.53156873795852	0.0602107947343746	0.574237092529713
ENSMUSG00000030062.6	Rpn1	chr6:88084473-88105304:+	0.701883601705592	8.55851062169885	3.53080936385505	0.0602383762043678	0.574237092529713
ENSMUSG00000019971.9	Cep290	chr10:100488289-100573655:+	-0.827275220090547	3.97584688693745	3.52975100291246	0.0602768396946135	0.574237092529713
ENSMUSG00000097722.1	Gm26841	chr2:152694733-152696692:-	1.08217757582875	2.1459618112411	3.52879638461558	0.0603115553295451	0.574237092529713
ENSMUSG00000015405.11	Ace2	chrX:164162178-164185824:+	1.21667109690303	2.39047770363729	3.52809971432121	0.0603369038572738	0.574237092529713
ENSMUSG00000040651.8	Fam208a	chr14:27428847-27483552:+	-0.586113109551357	5.04376593256231	3.52564951897989	0.0604261449177169	0.574237092529713
ENSMUSG00000072623.5	Zfp9	chr6:118461950-118479320:-	0.592003162597039	5.12264457243385	3.52557573977535	0.0604288342823086	0.574237092529713
ENSMUSG00000029810.11	Tmem176b	chr6:48833811-48840988:-	0.603923964305802	7.29375651274041	3.5254810286451	0.0604322868342102	0.574237092529713
ENSMUSG00000071291.6	Zfp58	chr13:67491862-67500444:-	-0.95608698444019	2.70154013358056	3.52451821577852	0.0604673966441938	0.574237092529713
ENSMUSG00000035173.10	Ccdc186	chr19:56800039-56822190:-	0.539422651437861	5.00740736561789	3.5232985791459	0.0605119029191922	0.574237092529713
ENSMUSG00000034591.5	Slc41a2	chr10:83316572-83335402:-	0.760647429104208	3.18800674860598	3.52055811768447	0.06061203345602	0.574691872768189
ENSMUSG00000011158.7	Brf1	chr12:112959862-113000621:-	-0.789497442498974	5.43261942678354	3.51668227693994	0.0607539494192798	0.575380517097126
ENSMUSG00000000544.10	Gpa33	chr1:166130467-166166509:+	0.847649439374575	2.69039142775404	3.51572097976724	0.0607892025239787	0.575380517097126
ENSMUSG00000028690.4	Mmachc	chr4:116704389-116708288:-	0.722379792848511	3.53894564711871	3.51340414837859	0.0608742558565598	0.575690557103961
ENSMUSG00000089875.1	Etohd2	chr13:59769966-59773680:+	-0.590224977971736	4.76894460587772	3.50768223449287	0.0610848565142866	0.576248557932107
ENSMUSG00000030787.3	Lyve1	chr7:110850607-110862953:-	-0.936653592916143	2.7054924993648	3.50679291259356	0.0611176584523401	0.576248557932107
ENSMUSG00000042312.9	S100a13	chr3:90514435-90524581:+	-0.736961256322643	4.04456472751051	3.50624073951154	0.0611380343561576	0.576248557932107
ENSMUSG00000103953.1	RP23-302C16.4	chr1:136793034-136793510:+	1.16671215079692	0.964973915599358	3.50611562571639	0.0611426522224474	0.576248557932107
ENSMUSG00000073481.5	Marc2	chr1:184828940-184845847:-	0.564765134228625	5.54594208672908	3.50199370128444	0.06129499749855	0.577065350400313
ENSMUSG00000022971.14	Ifnar2	chr16:91387789-91391776:+	0.716895100667732	3.6371849360456	3.50093579907714	0.0613341624244518	0.577065350400313
ENSMUSG00000033016.11	Nfatc1	chr18:80647435-80708173:-	0.756485767105689	3.39991093891462	3.49918043501595	0.0613992070926292	0.577184006554793
ENSMUSG00000043587.11	Pxylp1	chr9:96887631-96889433:-	0.607749103028801	5.38367572809511	3.49303270677453	0.0616275895863329	0.578542589314107
ENSMUSG00000046753.9	Ccdc66	chr14:27482412-27508460:-	-0.788218808524328	3.68375617154579	3.49246184545622	0.0616488424114687	0.578542589314107
ENSMUSG00000027248.9	Pdia3	chr2:121424630-121432136:+	0.621679329597445	10.0193610880284	3.4898868825203	0.0617448037841716	0.578949574153459
ENSMUSG00000061028.6	Clasrp	chr7:19581044-19604468:-	-1.23436849268877	5.1340036459812	3.48823797960623	0.0618063371289946	0.57903332690721
ENSMUSG00000028668.5	Tceb3	chr4:136003368-136021763:-	0.53776595846963	5.72265842072123	3.48332320653315	0.0619901331363224	0.580261382282855
ENSMUSG00000033530.7	Ttc7b	chr12:100300771-100520822:-	0.645849565624894	4.92902955721071	3.47926961833603	0.0621421617782055	0.581190243716641
ENSMUSG00000031545.5	Agpat6	chr8:23172946-23208453:-	0.494765221296669	6.06578964532545	3.47285866322915	0.0623834141059259	0.581703185646844
ENSMUSG00000055835.9	Zfp1	chr8:111643443-111671008:+	-0.88150086515767	3.51130352682582	3.47255929014519	0.062394704249116	0.581703185646844
ENSMUSG00000069895.3	Atxn1l	chr8:109726451-109737739:-	0.746754171122798	3.9775692686179	3.47018393380684	0.0624843623550886	0.581703185646844
ENSMUSG00000043843.12	Tmem145	chr7:25306108-25316195:+	-1.19273832871423	3.20228467156234	3.46998722463037	0.0624917933178376	0.581703185646844
ENSMUSG00000028884.10	Rpa2	chr4:132775128-132777162:+	0.730222166212904	3.52216144422747	3.46994688629306	0.0624933172709702	0.581703185646844
ENSMUSG00000071657.8	Bscl2	chr19:8846190-8848623:+	0.547280010204626	5.38633903786757	3.46939770891227	0.0625140687336679	0.581703185646844
ENSMUSG00000020183.7	Cpm	chr10:117675893-117684934:+	-0.979061407088484	3.66086933981528	3.46615120097113	0.0626368928210081	0.58235381433586
ENSMUSG00000037031.9	Tspan15	chr10:62185396-62231218:-	0.546323225857919	5.71814394203288	3.46326188135552	0.0627464197792557	0.582879821881896
ENSMUSG00000005373.9	Mlxipl	chr5:135133631-135135738:+	-1.3305691396662	8.41560648465739	3.45898432638035	0.06290894619626	0.583130952292485
ENSMUSG00000082286.6	Pisd-ps1	chr11:3128972-3130146:+	-1.48290713189514	6.44777725465355	3.45728690959943	0.062973564114462	0.583130952292485
ENSMUSG00000016933.13	Plcg1	chr2:160760118-160762217:+	-0.530994473257996	5.71519419659954	3.45604955356991	0.0630207128379329	0.583130952292485
ENSMUSG00000048388.3	Fam171b	chr2:83858088-83860473:+	0.755449695978613	5.01443346386139	3.45511581254919	0.0630563173978006	0.583130952292485
ENSMUSG00000029452.14	Tmem116	chr5:121463737-121494249:+	0.901841330762474	2.27331409188687	3.45438321390473	0.0630842671893901	0.583130952292485
ENSMUSG00000014243.5	Zswim7	chr11:62267224-62281375:-	-0.881584645545241	3.2008032156174	3.45351524677112	0.0631173985927642	0.583130952292485
ENSMUSG00000035212.10	Leprot	chr4:101647793-101659364:+	0.554771423523332	4.94212013505496	3.45281170285617	0.0631442673630671	0.583130952292485
ENSMUSG00000026417.9	Pigr	chr1:130829010-130844648:+	1.23489200232266	2.53734355706569	3.45112679024528	0.0632086647749396	0.583236363656777
ENSMUSG00000039662.12	Icmt	chr4:152305387-152307068:+	0.524963908868196	5.2261434047264	3.44772034043078	0.0633390733303223	0.583540143914531
ENSMUSG00000049323.8	Smcr8	chr11:60777525-60788287:+	0.572742937044414	4.50737369356833	3.44749765652528	0.0633476082828729	0.583540143914531
ENSMUSG00000015476.6	Prrt1	chr17:34631404-34632397:+	-1.05742537518231	4.75977702795597	3.44110263593538	0.0635932383819116	0.585313016812778
ENSMUSG00000023075.9	Akirin1	chr4:123738940-123750231:-	-0.528157874981318	5.39165765794152	3.43898761581278	0.0636746987238949	0.585573169216905
ENSMUSG00000024184.11	Pdia2	chr17:26197494-26199008:-	-1.45696844712804	1.50505488779009	3.43678920988193	0.063759488623552	0.585667727911387
ENSMUSG00000004187.10	Kifc2	chr15:76660641-76668196:+	-1.35789893694672	4.2715351268128	3.43596292408822	0.0637913886051737	0.585667727911387
ENSMUSG00000021999.8	Cpb2	chr14:75242287-75283551:+	1.21053118459425	0.93142341809768	3.43160635524382	0.0639598620350502	0.586024147860685
ENSMUSG00000053358.2	Gm9905	chr7:121033252-121035096:-	0.748276794045413	3.06896845095824	3.43124142291718	0.0639739959016393	0.586024147860685
ENSMUSG00000029190.15	D5Ertd579e	chr5:36672748-36695981:-	-0.606917358105096	6.00392305761391	3.43083040228359	0.0639899187616773	0.586024147860685
ENSMUSG00000090860.1	Gm17134	chr10:79863937-79864434:-	-0.618169169383726	4.66952208763612	3.42777527798265	0.0641084062404337	0.586621226845132
ENSMUSG00000073002.5	Vamp5	chr6:72368049-72380468:-	-1.26289965706312	0.690299214130282	3.42416338881823	0.0642487887705361	0.587417497330616
ENSMUSG00000017428.12	Psmd11	chr11:80462615-80471641:+	0.50670419917294	5.36533451571779	3.421669031321	0.0643459278246523	0.587583634274029
ENSMUSG00000025138.10	Sirt7	chr11:120623990-120624984:-	-0.761239328667017	5.47686408250931	3.419548246329	0.0644286418815455	0.587583634274029
ENSMUSG00000067719.4	Gm10221	chr5:24581458-24581879:-	-0.582007293786977	5.24999273124485	3.41906481606836	0.0644475123161505	0.587583634274029
ENSMUSG00000056260.11	Lrif1	chr3:106732914-106733827:+	-0.688826110004241	4.0339507058944	3.41764837201805	0.0645028363860629	0.587583634274029
ENSMUSG00000030087.7	Klf15	chr6:90465304-90475235:+	0.761767565065347	3.14873959523254	3.41685492360526	0.0645338493674873	0.587583634274029
ENSMUSG00000026482.9	Rgl1	chr1:152557543-152625029:-	0.672424032851861	4.58169824146655	3.41258439104599	0.0647010422462792	0.587692157864562
ENSMUSG00000006315.8	Tmem147	chr7:30727701-30729534:-	-0.545386339523445	6.65955560471995	3.41215185541478	0.0647180019279163	0.587692157864562
ENSMUSG00000038025.7	Phf2	chr13:48801750-48870885:-	0.563136237106089	5.47535367748318	3.41053775197465	0.0647813326630853	0.587692157864562
ENSMUSG00000028248.11	Pnisr	chr4:21874204-21875256:+	-0.912055884669855	5.540357222244	3.41033489106886	0.064789296761468	0.587692157864562
ENSMUSG00000069072.5	Slc7a14	chr3:31222720-31258394:-	0.635474801606886	7.32881264450493	3.40973873899252	0.0648127070900779	0.587692157864562
ENSMUSG00000018474.13	Chd3	chr11:69360724-69361721:-	-0.589314394646109	6.49911186315836	3.40295757402123	0.0650796332500331	0.588795358354911
ENSMUSG00000027742.9	Cog6	chr3:53010357-53017212:-	0.595967722891796	6.17847316939196	3.40109122224903	0.0651533039293905	0.588795358354911
ENSMUSG00000049550.13	Clip1	chr5:123617706-123666690:-	0.513484605181101	5.82308675587142	3.40105978433099	0.0651545456432963	0.588795358354911
ENSMUSG00000085390.1	Gm13115	chr4:153907386-153908666:+	0.973045641340173	2.49602976244995	3.40093867454686	0.0651593293927987	0.588795358354911
ENSMUSG00000030397.9	Mark4	chr7:19426075-19458494:-	0.726617696176107	3.40195580421945	3.39860775453932	0.0652514721351418	0.588795358354911
ENSMUSG00000057177.8	Gsk3a	chr7:25228258-25237851:-	0.499636941340489	5.86017891616692	3.39825460928589	0.0652654443175108	0.588795358354911
ENSMUSG00000071644.6	Eef1g	chr19:8972404-8978479:+	0.521423902109253	6.59634772252495	3.39715962927575	0.0653087874774115	0.588795358354911
ENSMUSG00000010358.9	Ifi35	chr11:101448570-101458464:+	-0.663473850023474	4.39003026993632	3.39489444932615	0.0653985488212767	0.58912211573209
ENSMUSG00000091471.1	Gm20538	chr19:44543722-44552831:-	-0.738449407229047	3.17925814192748	3.39018210324233	0.0655857052396216	0.589964264247239
ENSMUSG00000001751.9	Naglu	chr11:101071963-101076806:+	0.504235546508114	5.17879069498875	3.38943830138473	0.065615298424348	0.589964264247239
ENSMUSG00000036826.10	Igflr1	chr7:30566080-30567959:+	-1.44670255976534	3.57936801052718	3.38849578332229	0.0656528182869611	0.589964264247239
ENSMUSG00000038642.6	Ctss	chr3:95526786-95556403:+	1.5102931626211	1.84149644530252	3.38429928256771	0.065820151314335	0.590368424623791
ENSMUSG00000035722.11	Abca7	chr10:79997615-80015568:+	-0.750830007009173	6.80978310277103	3.38313883645281	0.0658665037595464	0.590368424623791
ENSMUSG00000013275.9	Slc41a1	chr1:131842840-131846629:+	0.748294007114836	3.7846322290588	3.38205210416209	0.0659099434120358	0.590368424623791
ENSMUSG00000062382.7	Gm10116	chr13:74406396-74407317:+	-0.602393709469357	5.69089730644425	3.38199272709776	0.0659123177564171	0.590368424623791
ENSMUSG00000010721.11	Lmbr1	chr5:29229814-29378390:-	-0.773764631887147	3.17244356465159	3.37609210162294	0.0661487255822568	0.592004204235352
ENSMUSG00000068566.8	Myadm	chr7:3290556-3299345:+	0.718978253752558	4.40953389296015	3.37166603496846	0.0663266497296249	0.593114346241845
ENSMUSG00000023022.9	Lima1	chr15:99841228-99875416:-	0.588975366015506	4.09189763906855	3.36894413774604	0.0664363214842944	0.593228393420214
ENSMUSG00000002222.10	Rmnd5a	chr6:71394460-71397198:-	0.584451826971759	6.06497099832827	3.36774986171663	0.0664845028519156	0.593228393420214
ENSMUSG00000103206.1	RP23-245M20.4	chr3:67607206-67607781:-	1.27426677736651	0.163808512624157	3.36733929128761	0.0665010753525204	0.593228393420214
ENSMUSG00000018906.10	P4ha2	chr11:54127693-54131665:+	0.615942551417655	4.61928297761311	3.36525396074278	0.0665853169883494	0.593498922597368
ENSMUSG00000031590.7	Frg1	chr8:41397457-41417118:-	0.601059901804245	4.00149459296773	3.36136682149161	0.0667426512279101	0.594419987634979
ENSMUSG00000024952.8	Rps6ka4	chr19:6829085-6840601:-	-0.541041398694139	4.88657833378115	3.358891695411	0.0668430403494496	0.594519882162083
ENSMUSG00000024594.8	Prrc1	chr18:57354733-57392719:+	0.571844252752989	6.62992289959445	3.35551745261755	0.0669801568993556	0.594519882162083
ENSMUSG00000053128.10	Rnf26	chr9:44110781-44113504:-	0.669963637476991	3.65209213567787	3.35435662108099	0.0670273981914214	0.594519882162083
ENSMUSG00000018415.10	Gid4	chr11:60417262-60445277:+	0.529273662977711	4.92779334375406	3.35265103120736	0.0670968736133176	0.594519882162083
ENSMUSG00000018411.13	Mapt	chr11:104321949-104328210:+	0.578768228337408	4.49173312981324	3.35154647825194	0.0671419074781312	0.594519882162083
ENSMUSG00000025613.9	Cct8	chr16:87490488-87495704:-	0.537181298005124	6.73093718474074	3.35028064547803	0.0671935566268651	0.594519882162083
ENSMUSG00000001062.13	Vps9d1	chr8:123249712-123254050:-	-0.553223099029511	4.62900852499668	3.34843628797092	0.0672688870552191	0.594519882162083
ENSMUSG00000097038.1	Gm26821	chr7:18962415-18965173:-	-0.920807805930335	2.3399040165501	3.34794634998434	0.067288913116502	0.594519882162083
ENSMUSG00000024338.10	Psmb8	chr17:34198609-34201425:+	-0.784453435388768	3.03783124841048	3.34533097489433	0.0673959236040032	0.594519882162083
ENSMUSG00000026034.13	Clk1	chr1:58421626-58424066:-	-0.793012959796008	6.64441234712675	3.3438651982566	0.0674559767362586	0.594519882162083
ENSMUSG00000025204.6	Ndufb8	chr19:44554715-44555423:-	-0.540150477419046	6.58743097787846	3.34224008976304	0.0675226245921561	0.594519882162083
ENSMUSG00000047694.8	Yipf6	chrX:98938207-98944035:+	0.550686914945074	6.69924361246993	3.34201665418208	0.0675317934846617	0.594519882162083
ENSMUSG00000055629.4	B4galnt4	chr7:141061274-141072119:+	-0.922836114479441	2.47396559872916	3.34163226622549	0.0675475703261158	0.594519882162083
ENSMUSG00000022370.9	Mrpl13	chr15:55549454-55557275:-	-0.567532885913827	4.69809910008991	3.34161025458156	0.0675484738925622	0.594519882162083
ENSMUSG00000019054.9	Fis1	chr5:136962845-136966011:+	-0.564612321828405	6.6311668023857	3.34123238306715	0.0675639873350986	0.594519882162083
ENSMUSG00000037243.13	Zfp692	chr11:58307172-58314627:+	-1.52772552814272	4.23445659751273	3.33924965801374	0.0676454501793033	0.594761274419945
ENSMUSG00000023809.9	Rps6ka2	chr17:7170115-7303313:+	0.53648987082603	6.04416411862106	3.33529867380062	0.067808094787809	0.595715488766322
ENSMUSG00000048495.12	Tyw5	chr1:57393321-57406537:-	-0.86595041928634	3.17875382863521	3.33082531175129	0.0679927482150761	0.596861381460573
ENSMUSG00000005682.8	Pan2	chr10:128303335-128321358:+	-1.08845304218824	5.55913664159783	3.32767346153733	0.0681231745340101	0.596863813580957
ENSMUSG00000022200.7	Golph3	chr15:12321496-12351265:+	0.585919340833771	6.60611215103268	3.3275646795319	0.0681276808020885	0.596863813580957
ENSMUSG00000057246.10	BC051142	chr17:34418057-34421912:+	-1.20488303367877	2.41994200664796	3.32479485896246	0.0682425274035994	0.596863813580957
ENSMUSG00000082214.1	Gm15009	chrX:136802912-136803233:+	-3.18080036142839	-0.872376843415887	3.32404738114603	0.0682735559541341	0.596863813580957
ENSMUSG00000038418.7	Egr1	chr18:34861207-34864956:+	0.695422432219872	8.29526087671813	3.32379648689183	0.0682839742070702	0.596863813580957
ENSMUSG00000062944.3	9130023H24Rik	chr7:128234451-128238031:-	-0.573444793505223	4.87501204611543	3.32233124588241	0.0683448515452766	0.596863813580957
ENSMUSG00000101249.1	Gm29216	chr1:24615706-24616197:-	-0.795996174779273	3.13227542628152	3.32053277384747	0.0684196532166891	0.596863813580957
ENSMUSG00000026941.12	Mamdc4	chr2:25570174-25574845:-	-0.572877728352575	4.69967160413391	3.31840948507443	0.0685080773318018	0.596863813580957
ENSMUSG00000091238.1	Gm17103	chr16:38569323-38573300:-	1.57717373080778	-0.339450306594435	3.31672602952114	0.0685782715204477	0.596863813580957
ENSMUSG00000073198.4	Gm10480	chr12:18216555-18217757:+	0.996032696063249	1.66444884986839	3.31614718414969	0.0686024251123673	0.596863813580957
ENSMUSG00000020023.13	Tmcc3	chr10:94576263-94588801:+	0.741605534076558	4.1618248979281	3.31483086210059	0.0686573854188122	0.596863813580957
ENSMUSG00000035964.7	Tmem59l	chr8:70483876-70487358:-	0.666997785040281	5.93985673175809	3.31297065590306	0.0687351348152449	0.596863813580957
ENSMUSG00000039703.11	Nploc4	chr11:120413640-120416931:-	0.5369648871431	6.20551701321226	3.31254327632158	0.0687530109250519	0.596863813580957
ENSMUSG00000020647.9	Ncoa1	chr12:4247363-4477182:-	-0.587673052647231	5.48976201634796	3.31149998661652	0.0687966697512735	0.596863813580957
ENSMUSG00000090273.3	Prr22	chr17:56770276-56772134:+	-1.50793384632858	2.98312980909544	3.3112690225873	0.0688063389747669	0.596863813580957
ENSMUSG00000029462.14	Vps29	chr5:122354460-122362268:+	-0.501350276271606	5.6595140790475	3.30469882608864	0.0690820077099933	0.5987343709325
ENSMUSG00000042129.6	Rassf4	chr6:116633008-116673836:-	0.626504900616718	4.88661279917226	3.30353984456683	0.0691307581263815	0.5987343709325
ENSMUSG00000050144.9	Slc25a44	chr3:88410499-88425139:-	0.517406212269243	5.96053794193934	3.30146842031717	0.0692179804822984	0.599018497758758
ENSMUSG00000067787.6	Blcap	chr2:157566875-157571274:-	-0.506991649645445	5.98073392877336	3.29662268018317	0.069422482497014	0.599698034255363
ENSMUSG00000097026.1	Gm26786	chr8:106237903-106425728:-	-0.757849968249171	3.42988163121942	3.2943106565012	0.069520283302856	0.599698034255363
ENSMUSG00000066838.6	Zfp772	chr7:7202122-7209998:-	-0.816357562086356	2.79628166204916	3.293910928763	0.0695372071144707	0.599698034255363
ENSMUSG00000017707.9	Serinc3	chr2:163636831-163645125:-	0.561445372115814	6.92982692235367	3.29326906483451	0.0695643917985981	0.599698034255363
ENSMUSG00000035845.13	Alg12	chr15:88814608-88819092:-	0.683187171278549	4.24882826390858	3.2895749724556	0.0697210679657642	0.599698034255363
ENSMUSG00000009647.9	Mcu	chr10:59602775-59616655:-	0.709452059413638	3.28963582458454	3.28951148096408	0.0697237641065168	0.599698034255363
ENSMUSG00000063049.4	Ing2	chr8:47668755-47675556:-	-0.533495551705189	5.842854770677	3.28793255313709	0.0697908485576309	0.599698034255363
ENSMUSG00000028207.14	Asph	chr4:9668313-9669086:-	0.531678054372943	5.28246241784683	3.28614300149136	0.0698669654059528	0.599698034255363
ENSMUSG00000032285.11	Dnaja4	chr9:54699559-54716315:+	0.588184515895005	6.5462007548236	3.28416837120194	0.0699510575493526	0.599698034255363
ENSMUSG00000027581.12	Stmn3	chr2:181306459-181314500:-	-0.597217346612691	4.59150929301725	3.28087540086595	0.07009153402109	0.599698034255363
ENSMUSG00000029674.9	Limk1	chr5:134668173-134688574:-	0.71824113400399	3.43382269775547	3.28024332180087	0.0701185327371317	0.599698034255363
ENSMUSG00000024002.12	Brd4	chr17:32213645-32284677:-	0.506462083970031	5.50372464914348	3.28016519476467	0.0701218706397853	0.599698034255363
ENSMUSG00000031858.11	Mau2	chr8:70016123-70042685:-	-0.625407008840165	6.1570577094228	3.27939237743564	0.0701548976858464	0.599698034255363
ENSMUSG00000022009.1	Nufip1	chr14:76110891-76137379:+	-0.738953482809547	3.63534887305675	3.27933482621296	0.0701573578556089	0.599698034255363
ENSMUSG00000026798.6	Coq4	chr2:29795565-29796986:+	-0.661718003711675	4.20601075537164	3.27824300622808	0.0702040479142601	0.599698034255363
ENSMUSG00000038028.8	9630033F20Rik	chr6:127085116-127109550:-	-0.64853287206168	4.14917791705472	3.27792335783887	0.070217723498325	0.599698034255363
ENSMUSG00000054364.4	Rhob	chr12:8497763-8499985:-	0.496810035497355	6.38001624407759	3.27780857420214	0.070222635006828	0.599698034255363
ENSMUSG00000025323.9	Sp4	chr12:118234933-118301440:-	-0.850930909311599	3.15270667258712	3.27559786848705	0.0703173013112746	0.600040971189543
ENSMUSG00000023051.6	Tarbp2	chr15:102521040-102522440:+	-0.796548327434456	3.78750980790861	3.26974312231518	0.0705686727444322	0.600706073351846
ENSMUSG00000029366.9	Dck	chr5:88764996-88783281:+	0.845929041166312	2.66164788467355	3.26939472525978	0.0705836613566322	0.600706073351846
ENSMUSG00000029279.11	Brdt	chr5:107359837-107386361:+	-0.934272664066948	2.58345366526542	3.26912111778008	0.0705954347892385	0.600706073351846
ENSMUSG00000034659.10	Tmem109	chr19:10880502-10881698:-	0.494234473137572	5.8625793871401	3.26870085865904	0.0706135227940851	0.600706073351846
ENSMUSG00000018861.4	Fdxr	chr11:115271827-115276724:-	-0.847422825902155	4.0516306703286	3.26637958375921	0.0707135202319197	0.601092224488781
ENSMUSG00000050029.7	Rap2c	chrX:51003912-51018018:-	0.751975085054609	2.99094316733058	3.26357014163554	0.0708347502078777	0.601658125222468
ENSMUSG00000001552.10	Jup	chr11:100383404-100386770:-	0.527048825563178	5.34850570486094	3.25851872965318	0.0710532836541222	0.60238457616917
ENSMUSG00000024097.10	Srsf7	chr17:80200089-80207305:-	-0.782924289812344	6.56991873104369	3.25798225496622	0.0710765349393512	0.60238457616917
ENSMUSG00000041625.10	Ggact	chr14:122891486-122913085:-	-0.564751918804747	5.5924129312085	3.2577998025725	0.0710844444443815	0.60238457616917
ENSMUSG00000020107.6	Anapc16	chr10:59995847-59998310:-	0.486500656120208	5.9244538647669	3.25512402412801	0.0712005506832409	0.602904355323936
ENSMUSG00000069117.3	Gm10260	chr13:97760130-97760588:-	2.33211975961119	3.90685540424518	3.2538548018927	0.0712556952746507	0.602907527735092
ENSMUSG00000033105.8	Lss	chr10:76552271-76553233:+	0.580812701015092	4.86191925281795	3.25130305600515	0.0713667009242837	0.603382982929735
ENSMUSG00000027655.10	Dhx35	chr2:158850629-158857368:+	-0.772794515445148	3.21165896762447	3.24973021965161	0.0714352145119201	0.603462374781172
ENSMUSG00000004151.12	Etv1	chr12:38837398-38865716:+	0.676288841392507	3.85748008719541	3.2471589089366	0.071547374041168	0.603462374781172
ENSMUSG00000085956.1	4930481B07Rik	chr3:95016249-95020138:+	1.03124965944391	1.00926640848175	3.24660637209568	0.0715715001013084	0.603462374781172
ENSMUSG00000046709.12	Mapk10	chr5:103208951-103210871:-	0.55637155549947	5.66830721541359	3.24549792218377	0.0716199259382856	0.603462374781172
ENSMUSG00000028807.2	Zbtb8a	chr4:129353628-129378116:-	0.718361690036608	2.91679369775037	3.24480552941977	0.0716501929359549	0.603462374781172
ENSMUSG00000033916.4	Chmp2a	chr7:13032006-13034777:-	-0.572403752193167	6.86186675258786	3.24240246915339	0.0717553458240367	0.603603005578911
ENSMUSG00000051166.9	Eml5	chr12:98786604-98901484:-	-0.591001695795812	6.1311645977119	3.24092267583285	0.0718201807710503	0.603603005578911
ENSMUSG00000089736.1	Tgfbr3l	chr8:4250329-4251423:+	-1.58379844788816	2.75898194385956	3.24066698940085	0.0718313896537403	0.603603005578911
ENSMUSG00000079884.6	Gm10698	chr9:33728247-33728850:+	0.540562861496738	5.42133292445498	3.23488383069406	0.0720854156172759	0.604936641301114
ENSMUSG00000020770.9	Unk	chr11:116055898-116059106:+	-0.658901108197325	4.68198290517912	3.23455231447239	0.0721000066667026	0.604936641301114
ENSMUSG00000013236.12	Ptprs	chr17:56422237-56476369:-	-0.657205835446783	4.1855802032975	3.2332281808803	0.0721583174534573	0.604964781818475
ENSMUSG00000070047.8	Fat1	chr8:45045135-45050500:+	0.765962799184184	4.24401105986772	3.23084661136036	0.0722633217781886	0.605384053374657
ENSMUSG00000034687.4	Fras1	chr5:96373955-96784728:+	0.626010617721913	4.5667347163918	3.21999248402598	0.0727439640155458	0.608837707320023
ENSMUSG00000033809.10	Alg3	chr16:20608742-20610752:-	0.628509733187416	4.46248633877852	3.21904250304223	0.0727861939346975	0.608837707320023
ENSMUSG00000039307.12	Hexdc	chr11:121212050-121221025:+	-1.00043087540052	3.87547490228034	3.21658494922698	0.0728955627058036	0.609138818468597
ENSMUSG00000021706.10	Zfyve16	chr13:92513787-92521658:-	-0.671170123556226	3.88657459272664	3.2157476892915	0.0729328636211493	0.609138818468597
ENSMUSG00000063428.7	Ddo	chr10:40630011-40649931:+	0.707656929072384	3.10011617435375	3.20662587450014	0.0733405806988005	0.611899263758205
ENSMUSG00000040188.9	Scamp2	chr9:57560944-57588797:+	0.474662426146237	5.92940059182808	3.20585562884642	0.073375120109972	0.611899263758205
ENSMUSG00000033436.9	Armcx2	chrX:134807887-134808961:-	0.544414145855528	6.15623255650505	3.20462957039677	0.0734301351221465	0.611899263758205
ENSMUSG00000044854.7	1700056E22Rik	chr1:184033032-184033998:-	-0.919420985804184	2.13943819429159	3.20293609669704	0.0735061965386423	0.611917902931946
ENSMUSG00000092360.1	Gm20441	chr10:75771451-75780954:-	-0.697747204133267	3.28569091492141	3.20151437273423	0.0735701177584966	0.611917902931946
ENSMUSG00000031948.9	Kars	chr8:111993444-112011266:-	0.58036200154627	6.35140398149422	3.2008693627683	0.0735991373075851	0.611917902931946
ENSMUSG00000090266.6	Mettl23	chr11:116848901-116854263:+	-0.705932082385496	5.53153540329883	3.19666856671119	0.0737884355251335	0.612566522358055
ENSMUSG00000033237.14	Arid2	chr15:96372761-96403601:+	0.548323211578178	4.79782654513136	3.19666834448642	0.0737884455529415	0.612566522358055
ENSMUSG00000097919.1	Gm27021	chr8:120608786-120668079:-	-1.17226634941406	1.28114073639304	3.19339922359943	0.0739361217978834	0.613329938772495
ENSMUSG00000046826.5	Fam187b	chr7:30982318-30989462:+	0.569216730355406	4.33734292848464	3.19185019732891	0.0740062068317015	0.613449039761574
ENSMUSG00000079197.6	Psme2	chr14:55589998-55590895:-	-0.625989638935595	3.92338525591134	3.18958238467504	0.074108941719425	0.613838397627863
ENSMUSG00000055660.8	Mettl4	chr17:94727080-94749892:-	0.996812789288402	1.5092721656886	3.18666339439412	0.0742414012381986	0.61397289906061
ENSMUSG00000022119.11	Rbm26	chr14:105116135-105177264:-	-0.598500906271076	4.86749258216779	3.186515975137	0.0742480976484613	0.61397289906061
ENSMUSG00000001289.8	Pfdn5	chr15:102326410-102331307:+	-0.614582141640083	7.24106927530572	3.18553871006469	0.0742925055912729	0.61397289906061
ENSMUSG00000002205.11	Vrk3	chr7:44752115-44759407:+	0.510865540894132	4.7982637977083	3.18274296978302	0.0744197045116095	0.614275904440956
ENSMUSG00000086290.4	Snhg12	chr4:132310187-132311024:+	-1.12927651228423	4.0881499339078	3.17821153659813	0.0746263699330892	0.614275904440956
ENSMUSG00000007656.9	Arpp19	chr9:75052051-75058076:+	-0.531516548437835	5.36047174317687	3.17811874859576	0.074630608156722	0.614275904440956
ENSMUSG00000024640.5	Psat1	chr19:15920500-15924930:-	0.639016775138366	3.84080246889814	3.17613793563616	0.0747211462899589	0.614275904440956
ENSMUSG00000005233.12	Spc25	chr2:69205638-69206179:-	0.617987830114879	7.32847808218197	3.17541075479163	0.0747544135509668	0.614275904440956
ENSMUSG00000084093.1	Gm16418	chr1:166431705-166431875:-	-0.807382539112531	2.93029199710832	3.17358857698007	0.074837844918471	0.614275904440956
ENSMUSG00000039176.13	Polg	chr7:79464895-79466070:-	-0.618769271720557	4.92097606030155	3.17313736332634	0.0748585199134226	0.614275904440956
ENSMUSG00000001313.8	Rnd2	chr11:101468175-101471853:+	-0.831006580433049	3.05035339422639	3.17102646997578	0.0749553243726453	0.614275904440956
ENSMUSG00000054226.9	Tprkb	chr6:85921448-85928520:+	-0.607442205809477	4.61635056299429	3.17037703365482	0.0749851342239442	0.614275904440956
ENSMUSG00000021974.10	Fgf9	chr14:58076507-58109392:+	0.762424817079138	2.92047895080666	3.16784375747591	0.075101536212192	0.614275904440956
ENSMUSG00000009013.4	Dynll1	chr5:115300276-115300934:-	0.57036053998151	5.43260191991716	3.16777059917452	0.0751049006594246	0.614275904440956
ENSMUSG00000019969.9	Psen1	chr12:83688563-83735199:+	0.522285702937247	5.50931809597304	3.16602872089664	0.0751850550322665	0.614275904440956
ENSMUSG00000040018.9	Cox15	chr19:43738037-43740102:-	0.534965688946049	4.83467197987556	3.16586899285916	0.0751924096857391	0.614275904440956
ENSMUSG00000038524.9	Fchsd1	chr18:37967833-37969528:-	-0.744860742470127	3.81051394616231	3.16458620337672	0.0752515035729483	0.614275904440956
ENSMUSG00000036073.13	Galt	chr4:41756262-41757778:+	-0.784816139933538	3.83021450771931	3.1644039702742	0.0752599024987619	0.614275904440956
ENSMUSG00000035559.8	Mpv17l2	chr8:70758649-70760921:-	-0.677368083602607	4.09651644106142	3.16362681121893	0.075295732223908	0.614275904440956
ENSMUSG00000003813.11	Rad23a	chr8:84838299-84840636:-	-0.525530880915455	6.23815373646463	3.16331045655584	0.0753103225183053	0.614275904440956
ENSMUSG00000022526.7	Zfp251	chr15:76852148-76871435:-	0.616676647974545	3.87587380507193	3.16099640908011	0.0754171389374125	0.614275904440956
ENSMUSG00000005873.5	Reep5	chr18:34344889-34373415:-	0.525399847927852	7.18746695844702	3.15962521184059	0.0754805101972521	0.614275904440956
ENSMUSG00000017831.7	Rab5a	chr17:53479234-53507671:+	0.515893887072401	5.20491655976802	3.15752664137903	0.0755776085699946	0.614275904440956
ENSMUSG00000049823.9	Zbtb12	chr17:34894559-34896867:+	-0.743449779560747	3.24460025444596	3.15566189378419	0.0756640008695763	0.614275904440956
ENSMUSG00000094114.1	Gm21967	chr13:119606650-119610458:+	1.02357903210276	1.42371964628178	3.15304772008171	0.0757852922260136	0.614275904440956
ENSMUSG00000002058.9	Unc119	chr11:78347935-78348998:+	-0.585786893019948	4.72359068148937	3.15247805460316	0.0758117510510052	0.614275904440956
ENSMUSG00000001763.10	Tspan33	chr6:29708028-29714822:+	0.530015203443147	5.91310195687264	3.15076232992555	0.0758915000284256	0.614275904440956
ENSMUSG00000022314.9	Rad21	chr15:51962605-51991760:-	0.538174354777678	6.79578289743741	3.14930244627007	0.0759594282085155	0.614275904440956
ENSMUSG00000081111.3	Gm5913	chr8:97427712-97429110:-	1.06264922117326	1.60714835058009	3.14895851524716	0.0759754407805021	0.614275904440956
ENSMUSG00000020990.4	Cdkl1	chr12:69746848-69790707:-	-1.03387030028957	2.71965911842098	3.14877430401434	0.075984018688899	0.614275904440956
ENSMUSG00000036270.12	Edc4	chr8:105890268-105891328:+	-0.601480729327976	5.85855464380463	3.14724074256682	0.0760554703351908	0.614275904440956
ENSMUSG00000078485.2	Plekhn1	chr4:156221456-156228542:-	-1.28995074537224	3.25319801287832	3.14677139281852	0.076077352696373	0.614275904440956
ENSMUSG00000005640.7	Insrr	chr3:87801943-87802808:+	-1.01555250903449	9.15667192973368	3.14675253296303	0.0760782321355377	0.614275904440956
ENSMUSG00000040359.10	Ufl1	chr4:25269149-25281748:-	0.539556764687556	6.1792899805934	3.14620968600923	0.0761035498919749	0.614275904440956
ENSMUSG00000026764.11	Kif5c	chr2:49752190-49758908:+	0.492967801567491	5.59396369717732	3.14596049158275	0.0761151750659761	0.614275904440956
ENSMUSG00000005968.10	Tuft1	chr3:94612759-94658806:-	-0.607587904040465	4.65296381450568	3.14477172389273	0.0761706585721208	0.614275904440956
ENSMUSG00000029552.15	Tes	chr6:17065224-17105828:+	0.509026338064495	5.86570172356744	3.14323363537602	0.0762425105049366	0.614405238388245
ENSMUSG00000000305.8	Cdh4	chr2:179893909-179894693:+	0.735858578454953	3.23217572581109	3.14176684356533	0.0763110996903163	0.614508109283835
ENSMUSG00000027882.14	Stxbp3a	chr3:108825618-108840510:-	-0.650079151288302	3.82129108445523	3.1405606690796	0.0763675517619839	0.614513165055496
ENSMUSG00000039483.6	Asb6	chr2:30825460-30827494:-	0.513946160158523	4.78497590558138	3.13609175901618	0.0765770999621857	0.615525610570246
ENSMUSG00000001829.12	Clpb	chr7:101763606-101785635:+	0.519624058201725	4.78197942738398	3.13355349921366	0.0766963947923393	0.615525610570246
ENSMUSG00000029447.8	Cct6a	chr5:129787439-129845820:+	0.61307186265682	5.20306210797304	3.13355132694925	0.0766964969714246	0.615525610570246
ENSMUSG00000074639.6	BC089597	chr10:127866474-127877317:+	-1.03084235287114	1.96390147476741	3.13196309555481	0.0767712434797902	0.615525610570246
ENSMUSG00000053113.3	Socs3	chr11:117968934-117969451:-	0.761013113577894	6.08455138374882	3.13015921899496	0.0768562338738517	0.615525610570246
ENSMUSG00000032425.11	Zfp949	chr9:88548183-88571061:+	-1.32930554127408	4.86155401419132	3.13005874012001	0.0768609709522419	0.615525610570246
ENSMUSG00000060591.8	Ifitm2	chr7:140954839-140955961:-	-0.712407137276493	3.30309006204418	3.12955371527728	0.0768847851139251	0.615525610570246
ENSMUSG00000040599.9	Mis12	chr11:71019891-71025195:+	0.576949394293475	4.28785407465718	3.12834542210584	0.0769417937108154	0.615534349686523
ENSMUSG00000006517.4	Mvd	chr8:122433596-122443422:-	0.743131726669206	3.28545179091048	3.12509789846771	0.0770952408820563	0.615867861855545
ENSMUSG00000084535.1	Mir1906-1	chr12:109544541-109544620:+	-1.46440476528871	0.238934157721923	3.12509501382963	0.0770953773289372	0.615867861855545
ENSMUSG00000033728.10	Lrrc14	chr15:76710731-76715091:+	-0.49499531089155	5.36293253003072	3.1219833263584	0.077242715315706	0.616597396805868
ENSMUSG00000028096.9	Gpr89	chr3:96882519-96905312:-	0.539569102459642	4.89076202308274	3.11732418312236	0.0774638917826151	0.617491000534822
ENSMUSG00000004100.7	Ppan	chr9:20891207-20891682:+	-0.793844526362436	4.65425145189409	3.11651382493855	0.0775024302086615	0.617491000534822
ENSMUSG00000070371.7	Prss36	chr7:127933416-127935450:-	-0.785945030570991	3.23040911952684	3.11608266174221	0.0775229435627837	0.617491000534822
ENSMUSG00000058569.7	Tmed9	chr13:55593135-55597663:+	0.606113639188226	8.04511804363224	3.11337427344678	0.0776519336301918	0.617921213906414
ENSMUSG00000027079.11	Clp1	chr2:84723124-84727276:-	-0.733212437805564	2.99135580744042	3.10988839534613	0.0778182925692075	0.617921213906414
ENSMUSG00000052837.5	Junb	chr8:84976909-84978748:-	0.692075006700397	7.46894614865292	3.10750083539594	0.0779324570254044	0.617921213906414
ENSMUSG00000042515.9	Mum1l1	chrX:139217166-139238335:+	0.798228426461329	4.80684789130754	3.10732095777184	0.0779410654199536	0.617921213906414
ENSMUSG00000036180.10	Gatad2a	chr8:69907069-69974383:-	0.49319141694783	5.81566937952232	3.10600130147908	0.0780042514514423	0.617921213906414
ENSMUSG00000103726.1	RP24-568B16.1	chr3:52172162-52179972:-	-0.988534774525544	1.54539938536566	3.1043256087292	0.078084564215177	0.617921213906414
ENSMUSG00000017721.11	Pigt	chr2:164499916-164501639:+	0.523717677444846	5.30886300715096	3.10343589173366	0.0781272428289208	0.617921213906414
ENSMUSG00000026355.7	Mcm6	chr1:128341023-128343463:-	0.830069289053494	3.77562252642455	3.10282429190463	0.0781565950719974	0.617921213906414
ENSMUSG00000005986.11	Ankrd13d	chr19:4280646-4283033:-	-0.689289802526955	3.74852303957569	3.10211777755262	0.0781905172841239	0.617921213906414
ENSMUSG00000012640.12	Zfp715	chr7:43301610-43313063:-	-0.711337074145371	4.00474988125171	3.10192889958881	0.0781995886569928	0.617921213906414
ENSMUSG00000026930.11	Gpsm1	chr2:26344238-26346910:+	-0.539575275656519	7.15416710260627	3.09960115744121	0.0783114778095791	0.617921213906414
ENSMUSG00000022386.8	Trmu	chr15:85894881-85897394:+	-0.885204728987265	4.05666263486544	3.09768486444807	0.0784037189061016	0.617921213906414
ENSMUSG00000005148.7	Klf5	chr14:99298691-99313405:+	0.963109510686232	2.11336002128065	3.09657186578188	0.0784573469848535	0.617921213906414
ENSMUSG00000037736.14	Limch1	chr5:67044401-67054641:+	0.597964646132498	4.86416370192039	3.09539596346674	0.0785140488847058	0.617921213906414
ENSMUSG00000020387.11	Jade2	chr11:51842301-51857125:-	-0.591628468733911	5.28315067860504	3.09514458915202	0.0785261758539715	0.617921213906414
ENSMUSG00000024190.6	Dusp1	chr17:26506516-26507723:-	0.589905548571271	7.03776285506504	3.09312704244994	0.0786235807879768	0.617921213906414
ENSMUSG00000038175.9	Mylip	chr13:45389742-45412019:+	0.822434103977815	2.17615881555283	3.09273145497178	0.0786426945668655	0.617921213906414
ENSMUSG00000027366.8	Sppl2a	chr2:126914874-126923688:-	0.567813170373249	5.48478892460167	3.09171710038641	0.0786917284636586	0.617921213906414
ENSMUSG00000059436.8	Max	chr12:76937269-76962248:-	0.52754281979474	5.04740693887206	3.08863676518355	0.0788408337568175	0.617921213906414
ENSMUSG00000023952.9	Gtpbp2	chr17:46167636-46168410:+	-0.720059949521075	5.46656474654738	3.08862914746177	0.0788412028736899	0.617921213906414
ENSMUSG00000004500.8	Zfp324	chr7:12965867-12973799:+	0.671206529789562	4.18702955993624	3.0881606856387	0.0788639057781952	0.617921213906414
ENSMUSG00000087433.1	Gm14167	chr2:151540731-151542348:-	-1.34326301208881	1.19201658773608	3.08720210679793	0.0789103830016712	0.617921213906414
ENSMUSG00000033805.8	Ephx4	chr5:107405785-107413588:+	-1.02857520726916	2.02324695369877	3.08609400810747	0.0789641465411083	0.617921213906414
ENSMUSG00000062519.9	Zfp398	chr6:47835695-47868257:+	-0.758708442934689	3.30421013237914	3.08378536668149	0.0790762856542175	0.617921213906414
ENSMUSG00000024854.3	Pold4	chr19:4231899-4233631:+	-0.712121841555587	3.92982809210222	3.08372158385746	0.0790793862519496	0.617921213906414
ENSMUSG00000044988.7	Ucn3	chr13:3940688-3945349:-	-0.589688059535663	9.71348958270653	3.08269458587607	0.0791293285035466	0.617921213906414
ENSMUSG00000004285.8	Atp6v1f	chr6:29468068-29470512:+	-0.53804582063036	6.799025050521	3.08156619869831	0.0791842404204576	0.617921213906414
ENSMUSG00000038324.9	Trpc4ap	chr2:155673057-155692123:-	0.507183878538351	6.88403087063919	3.08147126560213	0.0791888621232561	0.617921213906414
ENSMUSG00000020899.11	Pfas	chr11:68996955-69008451:-	0.600815033252924	4.04316579794144	3.08114320013409	0.0792048358304824	0.617921213906414
ENSMUSG00000059040.4	Eno1b	chr18:48045335-48048378:+	0.937848814085609	1.84050048205631	3.07714229887249	0.0793999216837591	0.619004488594065
ENSMUSG00000049624.9	Slc17a5	chr9:78569841-78588027:-	0.707230684556882	4.07186514007267	3.07458377061348	0.0795249480687691	0.619369213508822
ENSMUSG00000028470.6	Hint2	chr4:43654674-43655743:-	-0.575197898558775	5.24834761812723	3.07388286647797	0.079559235819538	0.619369213508822
ENSMUSG00000063754.7	Gm10136	chr19:29003408-29003842:-	-2.14402813473973	-0.237365154297514	3.0719815325403	0.0796523280123465	0.619655707957533
ENSMUSG00000035107.9	Dcbld2	chr16:58460245-58466787:+	0.610322967402626	3.63037722768294	3.07050938477219	0.0797244872188265	0.619779064480821
ENSMUSG00000043542.8	Zc2hc1a	chr3:7538860-7551501:+	-0.646345578607163	3.67022531689408	3.06739301308931	0.0798774726676998	0.620530147583655
ENSMUSG00000040146.8	Rgl3	chr9:21971527-21989453:-	-0.77345996619922	4.98716645697825	3.06155826572843	0.0801647569786018	0.621736353154175
ENSMUSG00000031981.7	Capn9	chr8:124613440-124614626:+	-1.05120695770346	2.2907716659731	3.06058386032013	0.0802128420116031	0.621736353154175
ENSMUSG00000024824.6	Rad9a	chr19:4195198-4201603:-	-0.615164877976808	4.88102497240087	3.06036562445656	0.0802236157925585	0.621736353154175
ENSMUSG00000093637.1	Gm20636	chr5:112374369-112377639:-	-1.52003579851892	-0.241397135424933	3.05965592791309	0.0802586625937575	0.621736353154175
ENSMUSG00000055053.13	Nfic	chr10:81400953-81431005:-	0.591907417837515	5.4389311056714	3.05629609525705	0.0804248047041274	0.622064816476507
ENSMUSG00000003848.10	Nob1	chr8:107418350-107425026:-	-0.560735421755015	4.76568250440667	3.05613126803762	0.0804329648659613	0.622064816476507
ENSMUSG00000037750.12	Fam222b	chr11:78115606-78156700:+	0.486941542923088	4.9087951682936	3.0525859716958	0.0806086994185002	0.622064816476507
ENSMUSG00000025145.9	Lrrc45	chr11:120719731-120720912:+	-0.742627449049904	5.68930226112243	3.05168810939271	0.0806532706525828	0.622064816476507
ENSMUSG00000083443.1	Gm15519	chr6:112563642-112565207:+	0.781207311106982	2.58554378858344	3.05065840723237	0.0807044193301688	0.622064816476507
ENSMUSG00000031907.8	Zfp90	chr8:106415339-106425889:+	-0.719227540597837	3.52147038887329	3.04827724066415	0.0808228336816861	0.622064816476507
ENSMUSG00000017314.8	Mpp2	chr11:102080707-102088455:-	0.687405445658667	3.62529450014238	3.04678366340034	0.0808972042197081	0.622064816476507
ENSMUSG00000023206.12	Il15ra	chr2:11723164-11733968:+	-0.888918977605042	2.32091014653846	3.04675151922719	0.0808988056037065	0.622064816476507
ENSMUSG00000052214.8	Opa3	chr7:19228383-19256543:+	0.52031135756639	5.03811147059469	3.04645912038976	0.0809133741316268	0.622064816476507
ENSMUSG00000053553.7	3110082I17Rik	chr5:139359739-139460502:-	-0.773860277815223	3.17141605371296	3.04548664823961	0.0809618471007876	0.622064816476507
ENSMUSG00000031508.9	Ankrd10	chr8:11614151-11635754:-	-0.731244199686099	6.37455200978053	3.04484484531411	0.0809938549839971	0.622064816476507
ENSMUSG00000046079.12	Lrrc8d	chr5:105824511-105832435:+	0.47345350459308	5.92607111940516	3.04462851142944	0.0810046470247475	0.622064816476507
ENSMUSG00000037845.10	Fdxacb1	chr9:50770062-50771537:+	-0.810456199642761	2.70463874437748	3.04400627709435	0.0810356964777717	0.622064816476507
ENSMUSG00000021071.11	Trim9	chr12:70263732-70347614:-	0.611775552751953	4.57057133878556	3.04120149588034	0.0811758143001464	0.622253708795469
ENSMUSG00000046982.10	Tshz1	chr18:84012082-84086390:-	-0.511425355876299	5.59031501118661	3.03975816540964	0.0812480202515899	0.622253708795469
ENSMUSG00000086316.3	2210013O21Rik	chrX:153723939-153741122:+	-0.519539465587369	4.62795048054881	3.03880281414333	0.0812958520151549	0.622253708795469
ENSMUSG00000090230.1	Gm16315	chr10:81301701-81302917:-	-1.04749125981331	1.51918847052308	3.03806420501495	0.0813328529263707	0.622253708795469
ENSMUSG00000030284.7	Creld1	chr6:113492019-113493335:+	0.501126707095199	5.073740974296	3.03786290433129	0.0813429403121984	0.622253708795469
ENSMUSG00000005299.5	Letm1	chr5:33776455-33782737:-	0.493902170376766	5.79273366498461	3.03596994813246	0.081437864353506	0.622547229724579
ENSMUSG00000074211.4	Sdhaf1	chr7:30321406-30323895:-	-0.51963042157998	4.60165061938749	3.02971376870788	0.0817524373856401	0.624113313660646
ENSMUSG00000034437.7	Gm9761	chr3:116561085-116561426:-	-0.860367717389589	2.16179981908703	3.02964063045225	0.0817561226652118	0.624113313660646
ENSMUSG00000024352.7	Spata24	chr18:35660017-35662186:-	-0.833421462014025	2.8329680611173	3.02821648487742	0.0818279180412492	0.624191690400685
ENSMUSG00000029419.8	Gm996	chr2:25579811-25580263:-	0.809725130191307	3.90103754455234	3.02718825171399	0.0818797965968921	0.624191690400685
ENSMUSG00000032965.6	Ift57	chr16:49710922-49764116:+	0.516833897866105	6.12709092121717	3.02476868922908	0.0820020134698802	0.624690771125565
ENSMUSG00000025364.8	Pa2g4	chr10:128563152-128565869:-	0.504239585328664	5.89028499562188	3.01916404048257	0.0822858722139611	0.626079433192657
ENSMUSG00000023868.11	Pde10a	chr17:8945569-8982391:+	0.842370280904478	4.05709894515754	3.01892405350657	0.0822980504932572	0.626079433192657
ENSMUSG00000018167.6	Stard3	chr11:98378156-98379348:+	0.546642197171271	4.12940575279133	3.01261042732878	0.0826191390619831	0.62775037908107
ENSMUSG00000020163.8	Uqcr11	chr10:80402998-80406795:-	-0.638610715283843	6.36595653021575	3.01236300531697	0.0826317495719904	0.62775037908107
ENSMUSG00000028800.11	Hdac1	chr4:129528515-129542691:-	-0.652817212512164	3.69355559194324	3.00825860712991	0.0828412444215187	0.628695195406825
ENSMUSG00000025141.2	Myadml2	chr11:120646032-120647082:-	-1.49963183653859	0.877993494882586	3.00765847061292	0.0828719243471139	0.628695195406825
ENSMUSG00000028643.6	Ccdc23	chr4:119195496-119201298:+	-0.86068533173675	1.94973991433163	3.00626118528126	0.082943403326054	0.628695195406825
ENSMUSG00000045665.4	Mfsd5	chr15:102279456-102281744:+	0.521580914206168	4.50588479420093	3.00457593173342	0.0830297020773619	0.628695195406825
ENSMUSG00000033209.13	Ttc28	chr5:111235315-111266599:+	-0.737241497452767	5.61810756236788	3.00434217355151	0.0830416800619116	0.628695195406825
ENSMUSG00000026925.12	Inpp5e	chr2:26399413-26402206:-	-0.531507212620018	5.3177804489497	3.00090259785582	0.0832181430051578	0.629102639550206
ENSMUSG00000082691.6	Dynlt1-ps1	chr6:135349408-135349749:-	-0.606882921262064	5.77218553340768	3.00041908761574	0.0832429813164507	0.629102639550206
ENSMUSG00000021025.7	Nfkbia	chr12:55489411-55492647:-	0.602573335308368	4.66753808442236	2.99949058200514	0.0832907018545827	0.629102639550206
ENSMUSG00000028550.11	Atg4c	chr4:99218091-99221695:+	0.621262520685289	3.72130344332046	2.99862792116587	0.0833350647814419	0.629102639550206
ENSMUSG00000006299.9	Aamp	chr1:74283196-74284421:-	0.504975503365056	6.99366689059879	2.99721803488614	0.0834076241056743	0.629102639550206
ENSMUSG00000043432.7	Leng9	chr7:4147915-4150374:-	-0.838982627428448	4.57422109855956	2.99662052876868	0.0834383951438319	0.629102639550206
ENSMUSG00000062995.8	Ica1	chr6:8754634-8778123:-	0.519251388499103	6.56306408114455	2.99395377803941	0.0835758800367098	0.629279813416867
ENSMUSG00000024317.10	Rnf138	chr18:21001341-21028223:+	-0.586307397456704	4.16501217386348	2.99394708860566	0.0835762252194276	0.629279813416867
ENSMUSG00000102550.1	RP23-241H7.1	chr3:59431537-59433348:+	1.25853859854812	1.15807209389495	2.99197697322969	0.0836779525645739	0.629546751245255
ENSMUSG00000028391.12	Wdr31	chr4:62463999-62470874:-	-0.790641241454373	2.78517920073416	2.98957351735255	0.08380223672716	0.629546751245255
ENSMUSG00000084830.2	Gm14539	chrX:20581141-20581314:-	-0.655676733306338	4.1132323497352	2.98956827579781	0.0838025079889929	0.629546751245255
ENSMUSG00000028894.14	Inpp5b	chr4:124799548-124801110:+	0.486959456438462	4.75516915676819	2.98883554722838	0.0838404376204164	0.629546751245255
ENSMUSG00000038776.9	Ephx1	chr1:180996149-181020904:-	0.66409853817062	3.93217306872299	2.98725322962454	0.0839224094504987	0.629732708405651
ENSMUSG00000027809.10	Etfdh	chr3:79628267-79628739:-	0.551630080328848	4.61667045089535	2.98419509595091	0.0840810813460451	0.630493558213395
ENSMUSG00000042055.9	Wdr11	chr7:129629033-129633671:+	-0.509294875749877	5.16196700441038	2.98191869860371	0.0841994031658093	0.630764232764006
ENSMUSG00000033326.11	Kdm4a	chr4:118149051-118161657:-	0.60421616896633	5.12458923907759	2.98129642311971	0.0842317789028969	0.630764232764006
ENSMUSG00000005374.9	Tbl2	chr5:135152718-135157621:+	0.638365811895963	5.68733091470717	2.97620906926699	0.0844969688636941	0.631369217809524
ENSMUSG00000085204.1	Gm15327	chr13:111810468-111811039:+	-1.57306365310764	0.675363853012831	2.97538568765206	0.0845399743010525	0.631369217809524
ENSMUSG00000019960.7	Dusp6	chr10:99263231-99267488:+	0.710381802970185	3.204555520581	2.97463906957721	0.0845789908139816	0.631369217809524
ENSMUSG00000084099.1	Gm12929	chr4:126476302-126476671:-	1.76193938446649	-0.172677345327948	2.97412585945978	0.084605821262081	0.631369217809524
ENSMUSG00000063362.9	Alg11	chr8:22069016-22069879:+	0.550114141752145	4.65075407785437	2.97233345058813	0.0846995999896351	0.631369217809524
ENSMUSG00000032330.6	Cox7a2	chr9:79755241-79759853:-	-0.51938326027615	6.42581560368236	2.97210198732404	0.0847117183246054	0.631369217809524
ENSMUSG00000059326.6	Csf2ra	chr19:61224402-61228418:-	-0.999180603661808	4.70921460310143	2.96995551815435	0.0848241867562225	0.631369217809524
ENSMUSG00000071567.6	A830039N20Rik	chr14:23292291-23293643:-	0.661680334813583	3.68098220310124	2.96963640356643	0.0848409211667717	0.631369217809524
ENSMUSG00000059743.8	Fdps	chr3:89093592-89101967:-	0.524917294636652	4.57471600106893	2.9695694256439	0.0848444339509539	0.631369217809524
ENSMUSG00000000149.6	Gna12	chr5:140758408-140830431:-	0.528993393192083	5.44381993027949	2.9680999820704	0.0849215412916999	0.631369217809524
ENSMUSG00000061904.8	Slc25a3	chr10:91119775-91124022:-	0.513430712391024	8.06288633594565	2.96768218530123	0.0849434785225204	0.631369217809524
ENSMUSG00000024055.10	Cyp4f13	chr17:32939822-32947391:-	-0.716593214361982	4.11300796734569	2.96586474689509	0.0850389779859529	0.63149840749372
ENSMUSG00000024900.4	Cpt1a	chr19:3323301-3385732:+	0.692590648487314	4.77316730782158	2.9643105619954	0.0851207365775035	0.63149840749372
ENSMUSG00000026492.7	Tfb2m	chr1:179533655-179545892:-	0.774542745053951	2.21863527170927	2.96407831781849	0.0851329611846548	0.63149840749372
ENSMUSG00000029504.5	Ddx51	chr5:110656862-110657871:+	-0.679629432266249	3.6463195893938	2.96160858494438	0.0852630777140018	0.632037683148641
ENSMUSG00000073422.6	H2-Ke6	chr17:34026914-34028038:-	-0.762170648873232	5.88559416100997	2.95851461726995	0.0854263852931097	0.632577336785208
ENSMUSG00000099492.1	Gm5525	chr1:29484604-29485915:-	0.709912557283806	3.3598031252602	2.95805245407741	0.0854508084847024	0.632577336785208
ENSMUSG00000094447.1	9430069I07Rik	chr15:34349176-34356421:-	-1.89575949927326	-0.645738667062331	2.9566177538025	0.0855266738998223	0.632659165526379
ENSMUSG00000034744.9	Nagk	chr6:83797983-83801132:+	-0.494513104925212	5.75465623903275	2.95441352449922	0.085643373181912	0.632659165526379
ENSMUSG00000036513.11	Commd2	chr3:57651102-57651715:-	-0.587327943825874	4.13218631723477	2.95404155071276	0.0856630837014944	0.632659165526379
ENSMUSG00000037326.9	Capn15	chr17:25959556-25985680:-	0.955030239396372	3.17829276305637	2.95056394689683	0.085847596050718	0.632659165526379
ENSMUSG00000030083.9	Abtb1	chr6:88835915-88841935:-	-0.628825581014723	5.32150515787862	2.95049323568591	0.0858513522556944	0.632659165526379
ENSMUSG00000028247.2	Coq3	chr4:21898712-21900445:+	-0.856573983428511	1.82795779401372	2.95000858642529	0.0858771017853443	0.632659165526379
ENSMUSG00000031012.13	Cask	chrX:13846090-13846735:-	0.518545062334028	4.72143489514192	2.94941271554461	0.085908771999057	0.632659165526379
ENSMUSG00000027247.12	Arhgap1	chr2:91669931-91671047:+	0.528830813481932	5.68742768174832	2.94917060649122	0.0859216435739405	0.632659165526379
ENSMUSG00000041957.11	Pkp2	chr16:16213318-16272712:+	0.776217959656263	3.12866617868937	2.94688519676711	0.0860432488070718	0.632780582271066
ENSMUSG00000042670.5	Immp1l	chr2:105904638-105965558:+	-0.590376181554382	4.15490319640821	2.94651778273658	0.0860628160498782	0.632780582271066
ENSMUSG00000000326.8	Comt	chr16:18410763-18413494:-	-0.550443603397731	6.33022060098429	2.94506826435506	0.0861400595367203	0.632780582271066
ENSMUSG00000063919.8	Srrm4	chr5:116442432-116446844:-	0.595984595547895	3.89223774905899	2.94301246894424	0.086249739645799	0.632780582271066
ENSMUSG00000096215.4	Smim22	chr16:5007768-5008309:+	-0.689057674785057	5.30015027884158	2.9426630231339	0.0862683981854071	0.632780582271066
ENSMUSG00000005142.9	Man2b1	chr8:85083269-85098739:+	0.544820043545875	4.89035811786058	2.94138964582324	0.0863364267032026	0.632780582271066
ENSMUSG00000032399.7	Rpl4	chr9:64173387-64178562:+	0.518714741225698	9.54787932585196	2.94131307725518	0.0863405191289191	0.632780582271066
ENSMUSG00000020715.5	Ern1	chr11:106458556-106487803:-	0.562350210922565	6.32563525919125	2.93556890246701	0.0866481324755652	0.634337147650029
ENSMUSG00000081888.1	Spcs2-ps	chr2:129378271-129379396:-	0.834839768483897	2.64059217880465	2.93418537998728	0.0867224003281728	0.634337147650029
ENSMUSG00000022565.11	Plec	chr15:76230735-76232574:-	0.571249447187958	4.988990919913	2.9338631490628	0.086739707661564	0.634337147650029
ENSMUSG00000025453.12	Nnt	chr13:119393472-119408997:-	-0.583316861581659	6.03947970566019	2.93239863504132	0.0868184152519934	0.634337147650029
ENSMUSG00000045294.10	Insig1	chr5:28071363-28078662:+	0.615199928584421	6.85792931330092	2.93197806840271	0.0868410321137894	0.634337147650029
ENSMUSG00000048351.10	Coa7	chr4:108328189-108332643:+	-0.751665276153226	3.40579996989432	2.93046928198869	0.0869222228048514	0.634509170182894
ENSMUSG00000038578.11	Susd1	chr4:59331957-59362982:-	-0.746594360953827	2.96818142923738	2.9272796108998	0.0870941357888627	0.635342774528695
ENSMUSG00000023795.12	Pisd-ps2	chr17:3078168-3084183:-	-1.11306879489118	3.54560211864727	2.92503436089505	0.0872153682972529	0.635805810739179
ENSMUSG00000068732.5	Tmem167b	chr3:108556425-108562466:-	0.502884762854137	6.32063294890863	2.92337027445755	0.0873053387277673	0.636040482273502
ENSMUSG00000030347.3	D6Wsu163e	chr6:126939966-126975704:+	0.634771583628631	4.20580145874578	2.91947700315082	0.0875162251030099	0.636945748122947
ENSMUSG00000022602.10	Arc	chr15:74669083-74672570:-	0.740154702740783	3.31922809687978	2.91894060897981	0.0875453231204596	0.636945748122947
ENSMUSG00000021360.11	Gcnt2	chr13:40917634-40960891:+	0.498948070533452	5.48662687883587	2.91337931050338	0.0878476277476666	0.638151490646782
ENSMUSG00000066000.8	2610305D13Rik	chr4:147639395-147642508:-	0.884687020430736	2.83944706381654	2.91256204209128	0.0878921485706453	0.638151490646782
ENSMUSG00000047181.8	Samd14	chr11:95010281-95020116:+	-1.01150256200716	3.15098547904009	2.91150125671871	0.0879499714767659	0.638151490646782
ENSMUSG00000097872.1	Gm26702	chr2:25575431-25580099:+	0.801662755265235	3.85390074734488	2.91104596109045	0.0879748020647911	0.638151490646782
ENSMUSG00000014771.8	Pdcd2	chr17:15522791-15526986:-	-0.652811133261092	3.88016559836858	2.91056748475848	0.088000905051037	0.638151490646782
ENSMUSG00000050071.8	Bex1	chrX:136214544-136215380:-	-0.538691619910246	5.23709171871723	2.90442302636116	0.088336859148708	0.639112225423303
ENSMUSG00000039253.7	Fn3krp	chr11:121421401-121431288:+	0.698441502607427	3.40397135533327	2.90351087895702	0.0883868500369706	0.639112225423303
ENSMUSG00000020130.8	Tbc1d15	chr10:115197877-115251493:-	0.493890488301924	5.90539577105087	2.90180655164012	0.0884803390937513	0.639112225423303
ENSMUSG00000035967.11	Ddx26b	chrX:56505067-56507685:+	-1.03129295392823	5.69620013437351	2.90056977070702	0.0885482484960882	0.639112225423303
ENSMUSG00000059796.12	Eif4a1	chr11:69670469-69671450:-	-0.573330418412335	6.10117695612514	2.90033305375564	0.0885612526351904	0.639112225423303
ENSMUSG00000097025.1	Gm26558	chr2:70661248-70662108:-	1.32151973304723	0.934986107959802	2.90002434093845	0.0885782150057336	0.639112225423303
ENSMUSG00000028423.11	Nfx1	chr4:41023204-41024540:+	-0.525124071999531	5.76200734574414	2.89903253254305	0.0886327342175723	0.639112225423303
ENSMUSG00000021792.11	Fam213a	chr14:41004041-41006920:-	-0.57596103698502	4.92617948635373	2.89877109326028	0.0886471114610147	0.639112225423303
ENSMUSG00000039007.9	Cpq	chr15:33083129-33594552:+	0.609460647711264	6.3030824055221	2.89721931824801	0.0887324997572013	0.639112225423303
ENSMUSG00000097660.1	Gm26762	chr7:34224755-34230236:+	0.980161449361716	2.8195499280339	2.89669556062174	0.0887613402751384	0.639112225423303
ENSMUSG00000054717.6	Hmgb2	chr8:57511843-57515999:+	0.833692069983159	2.39801164139141	2.89650133440639	0.0887720378517651	0.639112225423303
ENSMUSG00000047669.7	Msl3l2	chr10:56106917-56116880:+	0.613999588638779	3.77609635015841	2.89295716244928	0.0889674891335728	0.639242195934837
ENSMUSG00000048481.11	Mypop	chr7:18991319-19001766:+	0.575270778020775	4.3646502056374	2.89289768142871	0.0889707733252817	0.639242195934837
ENSMUSG00000029263.11	Pigg	chr5:108312636-108348238:+	0.695061525983498	3.53681393263228	2.89198093172483	0.0890214074736188	0.639242195934837
ENSMUSG00000061613.8	U2af1	chr17:31647082-31658754:-	-0.822622700626693	2.34400691345788	2.89055086969756	0.0891004554086551	0.639242195934837
ENSMUSG00000034586.10	Hid1	chr11:115358673-115359313:-	0.669751993435985	7.915350696081	2.88980816363561	0.0891415391628626	0.639242195934837
ENSMUSG00000027879.5	Sec22b	chr3:97901227-97915211:+	0.538187347053189	7.08691627881324	2.88947852560292	0.0891597801013671	0.639242195934837
ENSMUSG00000033488.7	BC026585	chr1:157472268-157492638:+	-0.577524641555616	5.246177247848	2.88739104729807	0.0892753873722285	0.639242195934837
ENSMUSG00000029575.13	Mmab	chr5:114434767-114443992:-	0.677294371503412	3.69082701974043	2.88673307525317	0.0893118604062013	0.639242195934837
ENSMUSG00000019944.10	Rhobtb1	chr10:69279458-69286907:+	-0.605591218780212	6.76973548254883	2.88671744788601	0.0893127268666224	0.639242195934837
ENSMUSG00000043251.5	Exoc3l	chr8:105289924-105296098:-	0.990771213740476	1.58404646640207	2.88297249485517	0.0895206291242423	0.639605210066954
ENSMUSG00000041881.8	Ndufa7	chr17:33829393-33838314:+	-0.499608022225609	5.85066153262241	2.88254333425176	0.089544487611328	0.639605210066954
ENSMUSG00000072825.6	Cep170b	chr12:112722194-112746587:+	0.543589249627536	6.44909260657211	2.8822050905993	0.08956329657782	0.639605210066954
ENSMUSG00000032890.13	Rims3	chr4:120877869-120891560:+	-0.665278197282243	7.32384469931601	2.88161966971362	0.0895958606398295	0.639605210066954
ENSMUSG00000038023.8	Atp6v0a2	chr5:124629067-124722144:+	0.633650209086133	4.6661175941089	2.87799247315491	0.0897979101093627	0.640601774183655
ENSMUSG00000039252.7	Lgi2	chr5:52537864-52566303:-	0.712719086249055	3.07112891108755	2.87702568154559	0.089851847687097	0.640601774183655
ENSMUSG00000080812.1	Gm13526	chr2:57214054-57214242:-	-1.62942527304581	-0.587301551230852	2.87084382566146	0.0901975671610817	0.642586877592945
ENSMUSG00000069227.4	Gprin1	chr13:54736673-54749669:-	0.514411288410492	5.09793176336598	2.86983982191192	0.0902538520473338	0.642586877592945
ENSMUSG00000021131.9	Erh	chr12:80634357-80643832:-	-0.633752328702704	3.50357631150424	2.86806855669704	0.090353242895205	0.642586877592945
ENSMUSG00000068706.2	Gm10250	chr15:5120602-5121172:-	-0.463312848963348	5.82203576060823	2.86768677657875	0.0903746812444556	0.642586877592945
ENSMUSG00000020952.9	Scfd1	chr12:51377580-51450096:+	0.593887472386219	6.55455416756297	2.86572181499445	0.0904851083754626	0.642586877592945
ENSMUSG00000061731.5	Ext1	chr15:53089931-53107868:-	0.703815825188932	4.02939715553886	2.86454437550729	0.0905513484066076	0.642586877592945
ENSMUSG00000089911.3	Hiat1	chr3:116651027-116662610:-	0.520744348693099	5.25215275231719	2.86355767586964	0.090606898384434	0.642586877592945
ENSMUSG00000021945.8	Zmym2	chr14:56887795-56962579:+	-0.522162889180298	5.11954960610061	2.86349003189021	0.0906107080118872	0.642586877592945
ENSMUSG00000078439.5	Smim24	chr10:81393654-81395141:+	-1.08382920948562	2.02590455290837	2.8596650464564	0.0908264097087459	0.642586877592945
ENSMUSG00000070287.3	Slc35g2	chr9:100552190-100552915:-	0.539971987914551	5.32035265114983	2.85766517714083	0.0909394098113052	0.642586877592945
ENSMUSG00000030199.12	Etv6	chr6:134247565-134248557:+	0.636075621063344	3.51283638606874	2.85736343181352	0.0909564727985633	0.642586877592945
ENSMUSG00000078945.6	Naip2	chr13:100144231-100201961:-	0.596220050466979	4.53401986319614	2.85728419945205	0.090960953778014	0.642586877592945
ENSMUSG00000089682.5	Bcl2l2	chr14:54883507-54888095:+	0.537611976287737	6.39931717550185	2.85443225346017	0.0911224050170965	0.642586877592945
ENSMUSG00000039159.12	Ube2h	chr6:30221676-30304528:-	0.53667835952898	5.66880526321852	2.85442454744994	0.0911228416825346	0.642586877592945
ENSMUSG00000003731.9	Kpna6	chr4:129660997-129672767:-	0.460141989590791	5.33216119041723	2.85313972995469	0.0911956783718868	0.642586877592945
ENSMUSG00000022575.4	Gsdmd	chr15:75862339-75867404:+	-1.36070453695201	1.70653012118073	2.85292126780664	0.0912080693433708	0.642586877592945
ENSMUSG00000036820.7	Amdhd2	chr17:24162220-24163693:-	-0.62923170445945	4.12157447136265	2.8524127613108	0.0912369184428729	0.642586877592945
ENSMUSG00000062933.7	Gm10123	chr9:96895658-96896147:+	-0.846932555397198	3.11897783293576	2.85147865467803	0.0912899389358216	0.642586877592945
ENSMUSG00000056459.10	Zbtb25	chr12:76350143-76369464:-	-0.790448919530119	2.60953002560078	2.8509018401225	0.0913226960086169	0.642586877592945
ENSMUSG00000020441.6	2310033P09Rik	chr11:59208321-59210738:+	-0.740593269439998	3.12334519677955	2.85023112441606	0.0913608017409628	0.642586877592945
ENSMUSG00000058587.7	Tmod3	chr9:75497796-75559657:-	0.59881647193324	3.87871484194871	2.84997902620828	0.0913751287962009	0.642586877592945
ENSMUSG00000037685.11	Atp8a1	chr5:67812172-67815853:-	-0.514726868825347	4.62863808946579	2.84646990856404	0.0915748098768777	0.642586877592945
ENSMUSG00000086844.1	B230206H07Rik	chr7:141359178-141365110:-	-0.663708345192197	5.10998020276031	2.84524994405502	0.0916443411025381	0.642586877592945
ENSMUSG00000046711.11	Hmga1	chr17:27556668-27563663:+	1.20531133623782	2.13193878864949	2.84487279644107	0.0916658480307406	0.642586877592945
ENSMUSG00000025732.5	Fam195a	chr17:25863698-25868738:-	-0.920219118346448	2.63840908319744	2.84486247758126	0.0916664365430993	0.642586877592945
ENSMUSG00000041592.12	Sdk2	chr11:113941423-114067029:-	0.492490617477429	6.01540858134365	2.84369584229126	0.091732999362079	0.642586877592945
ENSMUSG00000019235.8	Rps6kl1	chr12:85135596-85151264:-	-0.750990208333526	3.50542934636527	2.84240896099993	0.0918064837618902	0.642586877592945
ENSMUSG00000003271.11	Sult2b1	chr7:45758474-45759530:-	0.736099844823926	2.43225434484563	2.84217150194675	0.0918200503020626	0.642586877592945
ENSMUSG00000083325.3	Gm14121	chr2:150499466-150500845:-	1.00426790532416	1.32439979795635	2.84211737440729	0.0918231430281344	0.642586877592945
ENSMUSG00000078908.5	Mon1b	chr8:113635799-113645178:+	0.580662685767263	4.30773216822824	2.83947807403986	0.0919740840917155	0.643061555820308
ENSMUSG00000047843.12	Bri3	chr5:144255234-144264574:+	-0.644487872638086	4.38982128065253	2.83865793249352	0.0920210426985182	0.643061555820308
ENSMUSG00000042429.8	Adora1	chr1:134203397-134235364:-	-0.670516765181675	5.07937400524318	2.8378692321881	0.0920662256515994	0.643061555820308
ENSMUSG00000024875.4	Yif1a	chr19:5088538-5092879:+	0.483041683293463	5.72602978413398	2.83640228690428	0.0921503279258714	0.643192454820516
ENSMUSG00000040128.9	Pnrc1	chr4:33246012-33290163:-	0.468410457545176	5.69430487569314	2.83550476580664	0.0922018253730718	0.643192454820516
ENSMUSG00000022503.6	Nubp1	chr16:10421236-10423346:+	-0.549820034143012	4.47273498213793	2.8332783304516	0.0923297075367626	0.643676643802839
ENSMUSG00000031755.5	Bbs2	chr8:94075140-94079756:-	-0.62006555865916	5.53861238311364	2.83027600893238	0.0925024603833457	0.644086259747262
ENSMUSG00000023089.8	Ndufa5	chr6:24518667-24527526:-	-0.606143418706737	4.76350924054449	2.82944244343752	0.0925504858133551	0.644086259747262
ENSMUSG00000057113.9	Npm1	chr11:33156026-33157277:-	0.462434397793941	5.66937790931974	2.82897506475493	0.0925774254414739	0.644086259747262
ENSMUSG00000091994.1	E130317F20Rik	chr10:79851381-79854956:-	-0.718104729756725	2.96115032949905	2.82546949045199	0.0927797580422803	0.644086259747262
ENSMUSG00000019877.6	Serinc1	chr10:57525231-57532409:-	0.571465756290453	8.03600282372252	2.82506903814986	0.0928029016742157	0.644086259747262
ENSMUSG00000096472.1	Cdkn2d	chr9:21288463-21291209:-	0.57565314155817	4.13813265386443	2.82494499790874	0.0928100716951321	0.644086259747262
ENSMUSG00000018572.6	Phf23	chr11:69997109-70000006:+	-0.503601633174525	4.92946284478062	2.82456337500503	0.0928321347980294	0.644086259747262
ENSMUSG00000050856.12	Atp5k	chr5:108433246-108434397:-	-0.575322748986995	5.45020607098857	2.82157236349691	0.0930052543724571	0.644086259747262
ENSMUSG00000046546.3	Fam43a	chr16:30599723-30602797:+	0.809036010793495	2.81519253727969	2.82086698802306	0.0930461325856969	0.644086259747262
ENSMUSG00000030763.6	Lcmt1	chr7:123377982-123430358:+	-0.528967931911462	4.53979849006819	2.8203561043266	0.0930757517265538	0.644086259747262
ENSMUSG00000049960.3	Mrps16	chr14:20391231-20393555:-	-0.579165981717164	5.15147602314419	2.82028483656921	0.0930798843812575	0.644086259747262
ENSMUSG00000078607.3	1810010H24Rik	chr11:107028223-107030443:+	-0.798997083187699	2.97512576696203	2.81975071042135	0.093110863489061	0.644086259747262
ENSMUSG00000085754.3	Gm15886	chr3:103777415-103778407:+	1.28320002188063	0.577524992693859	2.81909167090534	0.0931491029721694	0.644086259747262
ENSMUSG00000010048.6	Ifrd2	chr9:107592627-107593385:+	0.787553589091558	3.12207216858709	2.81711890882085	0.0932636707313872	0.644473626748971
ENSMUSG00000086328.1	2700033N17Rik	chr2:116066218-116067444:-	-1.26896916102785	0.609653391426162	2.81591892142044	0.0933334346903409	0.644551097284362
ENSMUSG00000084838.3	Gm10241	chr16:20176727-20177012:-	1.15611398631721	0.348015940592182	2.81281107526952	0.0935143802223701	0.645395797798025
ENSMUSG00000060467.3	Gm10080	chr9:44374595-44375209:-	-0.588204525203247	4.87450607154006	2.80947113013381	0.0937092644298096	0.646335578222647
ENSMUSG00000035674.9	Ndufa3	chr7:3617617-3620085:+	-0.489536573252724	4.83268161535957	2.80769524133015	0.0938130665273249	0.646646359632306
ENSMUSG00000078350.7	Smim1	chr4:154025306-154025912:-	-0.496236691420271	6.59586179662843	2.80363619266565	0.0940507910301832	0.647553992246337
ENSMUSG00000031901.8	Dus2	chr8:106048708-106052199:+	-0.810775367676986	3.87348631759773	2.80343836174221	0.0940623940408696	0.647553992246337
ENSMUSG00000017188.3	Coa3	chr11:101278338-101278943:-	-0.526753294727605	6.8549580748299	2.79460375998087	0.0945821446417331	0.650308211917945
ENSMUSG00000027365.10	Trpm7	chr2:126830844-126834194:-	-0.494942980672218	4.70141899686917	2.79437914867508	0.0945953994721848	0.650308211917945
ENSMUSG00000024132.5	Eci1	chr17:24426683-24439316:+	-0.53070871382852	4.62835801587606	2.79335819371451	0.0946556738577535	0.650308211917945
ENSMUSG00000032384.11	Csnk1g1	chr9:66019831-66030869:+	0.655315879844767	3.85456151754705	2.79115503665783	0.0947858846812506	0.650308211917945
ENSMUSG00000023764.14	Sfi1	chr11:3185568-3193424:-	-1.24901572934784	6.67514062538871	2.79034643724776	0.0948337233565853	0.650308211917945
ENSMUSG00000092395.1	Gm20463	chr17:34601151-34601576:+	0.649225886000301	4.12604545731442	2.79023898276048	0.0948400825989407	0.650308211917945
ENSMUSG00000037740.8	Mrps26	chr2:130563742-130565394:+	-0.561547206505481	5.47570808648642	2.78864975937132	0.0949341883221328	0.650308211917945
ENSMUSG00000059423.9	Zfp933	chr4:147826747-147848366:-	-0.685001983593454	3.22197274945025	2.78863480750469	0.0949350741780649	0.650308211917945
ENSMUSG00000056724.10	Nbeal2	chr9:110638318-110645368:-	-0.609131298939414	5.3478676562501	2.78680604744225	0.0950434909365502	0.650645987704941
ENSMUSG00000054836.8	Elp6	chr9:110305192-110322092:+	-0.67009191019932	3.38243037778183	2.78406716331954	0.0952061159264628	0.650895288414639
ENSMUSG00000027931.8	Npr1	chr3:90457418-90461421:-	-0.572273720600819	4.82953253838159	2.78266474174166	0.0952895038726471	0.650895288414639
ENSMUSG00000039887.7	Alg14	chr3:121291817-121362011:+	0.711562294996994	2.56955888861778	2.78206269109082	0.095325326179071	0.650895288414639
ENSMUSG00000060181.5	Slc35e3	chr10:117733679-117746358:-	0.76480007780073	2.67178256586026	2.78184909492798	0.0953380387780142	0.650895288414639
ENSMUSG00000039676.3	Capsl	chr15:9436028-9466035:+	0.560710618869459	4.02463749666953	2.78121894491459	0.0953755541617744	0.650895288414639
ENSMUSG00000033653.13	Vps8	chr16:21627631-21644416:+	-0.59460989970185	5.45417895330697	2.7769521876092	0.0956299947891728	0.651791139543214
ENSMUSG00000031919.5	Tmed6	chr8:107061484-107065644:-	-0.875410026055106	2.99443642991899	2.77621182129803	0.0956742204515425	0.651791139543214
ENSMUSG00000025980.10	Hspd1	chr1:55084533-55088243:-	0.450656627597237	5.6525768001901	2.77525985086177	0.0957311189874327	0.651791139543214
ENSMUSG00000081792.4	Anp32b-ps1	chr4:143389659-143390416:+	0.8685856113143	1.31463130422934	2.77468087366521	0.0957657420272882	0.651791139543214
ENSMUSG00000028964.10	Park7	chr4:150905250-150914206:-	-0.512776520100282	7.23566499988758	2.77406015393821	0.0958028764335865	0.651791139543214
ENSMUSG00000025260.6	Hsd17b10	chrX:152003397-152004442:+	-0.493186895815848	4.60482673485004	2.76894500178466	0.0961094869812927	0.653244186979349
ENSMUSG00000051703.10	Tmem198	chr1:75479704-75482675:+	0.551712608829111	4.91513396571365	2.76603088243634	0.0962846418613217	0.653244186979349
ENSMUSG00000090086.3	AI480526	chr5:123138043-123141067:-	-1.18468743727155	4.56645262946124	2.76536741236952	0.0963245687066084	0.653244186979349
ENSMUSG00000021621.11	Zcchc9	chr13:91800485-91800995:-	0.60496990747377	3.72361645524383	2.76527879549713	0.0963299029307509	0.653244186979349
ENSMUSG00000062861.7	Zfp28	chr7:6383318-6396633:+	-0.686783777126321	3.18480447898998	2.76441894884336	0.0963816774500469	0.653244186979349
ENSMUSG00000019082.13	Slc25a22	chr7:141433962-141434594:-	0.562931711966006	4.94115920692377	2.76289754022691	0.0964733613393902	0.653244186979349
ENSMUSG00000101932.1	Gm10074	chr17:36226023-36226271:+	-1.09212982982022	0.671063894912946	2.76105245130536	0.0965846785405752	0.653244186979349
ENSMUSG00000035181.5	Heatr5a	chr12:51875873-51971321:-	0.559740375129171	4.13035042971533	2.7604303918949	0.0966222399331855	0.653244186979349
ENSMUSG00000101176.1	Gm29095	chr10:41610007-41612837:-	-1.51555329947829	3.21487894934591	2.76032256354799	0.0966287524778978	0.653244186979349
ENSMUSG00000002625.9	Akap8l	chr17:32321425-32350581:-	-1.36099294844946	7.25335387227151	2.7598820890029	0.0966553609346521	0.653244186979349
ENSMUSG00000027185.10	Nat10	chr2:103757236-103758416:-	-0.593414331930637	4.93958069063277	2.75965270906369	0.0966692206203997	0.653244186979349
ENSMUSG00000032193.8	Ldlr	chr9:21723576-21749916:+	0.555789071794853	6.87052938454839	2.75609698492743	0.0968843432291875	0.654179558714098
ENSMUSG00000003500.9	Impdh1	chr6:29206995-29215929:-	0.55475306090548	6.73870492753636	2.75461808861531	0.0969739705769907	0.654179558714098
ENSMUSG00000039652.12	Cpeb3	chr19:37174688-37175216:-	0.556184509355664	4.35768188955417	2.75442098105742	0.0969859229488924	0.654179558714098
ENSMUSG00000014959.8	Gorasp2	chr2:70687813-70691721:+	0.536987438467729	7.96654920254613	2.75265376917612	0.0970931563762001	0.65450181591501
ENSMUSG00000029777.9	Gars	chr6:55038001-55079504:+	0.502884145450394	7.44989542710739	2.74940076713363	0.0972908847865386	0.655341534741671
ENSMUSG00000030036.7	Mogs	chr6:83116516-83117423:+	0.602429660158084	6.32374511824595	2.74864653410002	0.0973367922694979	0.655341534741671
ENSMUSG00000025962.11	Fastkd2	chr1:63751221-63752465:+	-0.708044189311243	3.87834559955097	2.74667135475342	0.0974571263566994	0.655750639935542
ENSMUSG00000097874.2	C030010L15Rik	chr16:97994663-97996968:-	-1.70543694632546	-0.841527153935409	2.74460720528408	0.0975830541273886	0.65594386297203
ENSMUSG00000040430.14	Pitpnc1	chr11:107320629-107337526:-	0.643847202745112	4.23760699200015	2.74334027911769	0.0976604334786322	0.65594386297203
ENSMUSG00000079610.4	Ankrd39	chr1:36545331-36547219:-	-0.645750443839239	3.37137651231404	2.74260266652056	0.0977055150518598	0.65594386297203
ENSMUSG00000026200.9	Glb1l	chr1:75208031-75210753:-	-1.23105741896482	3.80972377809284	2.74229714384996	0.0977241947015015	0.65594386297203
ENSMUSG00000058447.8	Gm26920	chr7:30056034-30090410:-	-0.902198384130212	1.78665055154028	2.7385778580991	0.0979519043076067	0.656732152736501
ENSMUSG00000033862.6	Cdk10	chr8:123224841-123232250:+	-0.987069509981958	4.81965584500227	2.73843022069019	0.0979609551956154	0.656732152736501
ENSMUSG00000085793.1	Lin52	chr12:84451508-84531533:+	0.652689388659257	3.32291701802667	2.73570528966425	0.0981281705546565	0.657452770216469
ENSMUSG00000029502.10	Golga3	chr5:110176897-110188413:+	0.501536247162508	6.46013756454598	2.73190762916688	0.0983617334925992	0.658084734456917
ENSMUSG00000022176.7	Rem2	chr14:54477471-54479117:+	-0.765349261107298	2.42544787860359	2.7301692945907	0.0984688464692365	0.658084734456917
ENSMUSG00000035310.11	Lin54	chr5:100484329-100498578:-	0.705484408358004	2.86688608693183	2.72981078842133	0.0984909527847364	0.658084734456917
ENSMUSG00000101795.2	Gm5835	chr1:143093347-143094616:-	0.593279032110014	4.13817780790181	2.72960621531746	0.0985035696595731	0.658084734456917
ENSMUSG00000080058.1	Gm11175	chr8:70699538-70700080:-	0.506273404651101	6.48268086324188	2.72736880295683	0.0986416753672658	0.658084734456917
ENSMUSG00000021519.6	Mterf3	chr13:66931189-66933041:-	-0.615366233718575	4.23925356125457	2.72699979652297	0.0986644728142962	0.658084734456917
ENSMUSG00000025504.8	Eps8l2	chr7:141361537-141362667:+	-0.599474295598784	5.95021123657832	2.72646839767538	0.0986973130674554	0.658084734456917
ENSMUSG00000016179.7	Camk1g	chr1:193354796-193370245:-	-0.660917902218367	3.13515150256883	2.72641273505188	0.0987007536871703	0.658084734456917
ENSMUSG00000054428.8	Atpif1	chr4:132532488-132533595:-	-0.533449473582683	6.9259966955512	2.72337665554792	0.0988886183374002	0.658258387903175
ENSMUSG00000016427.7	Ndufa1	chrX:37187588-37191163:-	0.445904995339244	6.01828429884531	2.72189267255818	0.0989805852738524	0.658258387903175
ENSMUSG00000005823.8	Gpr108	chr17:57234914-57247641:-	0.537076390113241	6.2230007080303	2.7218437573469	0.0989836182869059	0.658258387903175
ENSMUSG00000051391.8	Ywhag	chr5:135930761-135934550:-	0.472355461945798	6.42938093044227	2.72118765266745	0.0990243102044931	0.658258387903175
ENSMUSG00000067150.5	Xpo5	chr17:46202855-46242299:+	0.60050022770001	4.20220487741965	2.71957340041597	0.0991245046249354	0.658258387903175
ENSMUSG00000034708.7	Grn	chr11:102435416-102437048:+	0.559861252223156	5.99690663330643	2.71889695557001	0.0991665235231964	0.658258387903175
ENSMUSG00000019797.6	1700021F05Rik	chr10:43533154-43540994:-	-0.621514166949258	3.73854370094736	2.71825341322265	0.0992065166560077	0.658258387903175
ENSMUSG00000009376.11	Met	chr6:17546973-17553430:+	0.636744336750891	3.43125339486017	2.7180827561562	0.0992171251439624	0.658258387903175
ENSMUSG00000028608.11	0610037L13Rik	chr4:107893370-107897118:+	-0.660379606958849	5.33940148285362	2.71573009772469	0.0993634988009989	0.658258387903175
ENSMUSG00000053841.11	Txlna	chr4:129639463-129640960:-	0.502917934482501	6.60969661128234	2.71477526374612	0.0994229722584041	0.658258387903175
ENSMUSG00000042541.9	Shfm1	chr6:6557294-6578658:-	-0.456659288924067	5.99199529944552	2.71462105479146	0.0994325810698156	0.658258387903175
ENSMUSG00000023967.5	Mrps18a	chr17:46125458-46128793:+	-0.481757301254116	4.9794478951946	2.71385771957891	0.0994801596743167	0.658258387903175
ENSMUSG00000020225.6	Tmbim4	chr10:120221821-120224272:+	0.494321729563725	5.94429339394017	2.71329310122427	0.0995153682697284	0.658258387903175
ENSMUSG00000038372.9	Gmds	chr13:32225232-32338624:-	0.505197558374358	5.79300523561631	2.70993962560047	0.0997247656258699	0.658258387903175
ENSMUSG00000058704.7	Memo1	chr17:74200706-74294883:-	-0.593970967859671	4.33621183095426	2.70878536067122	0.0997969513690181	0.658258387903175
ENSMUSG00000083396.1	Gm15542	chr7:140890887-140892080:+	0.576537323144184	3.47148026895419	2.70842773220496	0.0998193284146214	0.658258387903175
ENSMUSG00000020903.9	Stx8	chr11:67966506-67973641:+	-0.481994166426128	4.83171827371372	2.70709928116483	0.0999024984518925	0.658258387903175
ENSMUSG00000024766.10	Lipo1	chr19:33556184-33559855:-	0.64019612267259	3.94279991666265	2.70517642444508	0.100023016391871	0.658258387903175
ENSMUSG00000028945.8	Rheb	chr5:24810136-24842428:-	0.456332097617385	5.71453643729674	2.70415259172579	0.100087251423726	0.658258387903175
ENSMUSG00000031446.10	Cul4a	chr8:13144225-13147940:+	0.452305132251113	5.59468815137081	2.70293046234593	0.100163986540643	0.658258387903175
ENSMUSG00000032064.13	Dixdc1	chr9:50710137-50727938:-	0.527247024031327	4.85913926143345	2.70145426100194	0.100256760039643	0.658258387903175
ENSMUSG00000038235.4	F11r	chr1:171462850-171463645:+	0.518053871969362	4.94553292367269	2.7013274645579	0.100264733078014	0.658258387903175
ENSMUSG00000022973.13	Synj1	chr16:91009314-91011063:-	-0.526119735486421	4.88636935435468	2.69997455477307	0.100349848013197	0.658258387903175
ENSMUSG00000029178.10	Klf3	chr5:64812339-64829482:+	0.823276025723973	2.17257455686835	2.69932683001605	0.100390625934186	0.658258387903175
ENSMUSG00000020388.8	Pdlim4	chr11:54063723-54064568:-	2.76171393522174	2.97982493162256	2.69931833381239	0.100391160938316	0.658258387903175
ENSMUSG00000039206.12	Daglb	chr5:143486678-143489994:+	0.601753117057781	3.45784565935404	2.69873000322044	0.10042821556672	0.658258387903175
ENSMUSG00000005951.9	Shpk	chr11:73199460-73224511:+	0.600935164473957	3.61431731541806	2.69774430427669	0.100490331005022	0.658258387903175
ENSMUSG00000041658.8	Rragb	chrX:153139987-153153187:+	-0.60944604358018	4.26228589908619	2.69714637806211	0.100528030759654	0.658258387903175
ENSMUSG00000021929.8	Kpna3	chr14:61365186-61439947:-	-0.504624144557819	5.5003758855504	2.69330198082947	0.100770792657753	0.658258387903175
ENSMUSG00000005150.12	Wdr83	chr8:85079695-85080669:-	-0.617363681597182	4.22315627722414	2.69313412851204	0.100781406601444	0.658258387903175
ENSMUSG00000097164.1	Cep83os	chr10:94673493-94688613:-	0.607106183789725	3.42808250013355	2.69296952436718	0.100791816337154	0.658258387903175
ENSMUSG00000040613.10	Apobec1	chr6:122588053-122602364:-	-0.783649795827712	3.37191295537619	2.69190109761028	0.100859413317303	0.658258387903175
ENSMUSG00000030779.11	Rbbp6	chr7:122990130-122992512:+	-0.48626137185683	5.80364534955183	2.69178690874645	0.100866640722027	0.658258387903175
ENSMUSG00000044018.3	Mrpl50	chr4:49512596-49521093:-	-0.503083858960017	4.61996684661078	2.68937711903606	0.101019296655747	0.658258387903175
ENSMUSG00000022419.11	Deptor	chr15:55133436-55254202:+	0.486565033977998	6.02063129350453	2.68767817647463	0.101127073428719	0.658258387903175
ENSMUSG00000104077.1	RP23-445K23.6	chr1:195017892-195018242:-	-2.46134468337356	-0.652989533251013	2.68730665073824	0.101150658857965	0.658258387903175
ENSMUSG00000036598.3	Ccdc113	chr8:95534100-95558888:+	-1.3484007036541	0.691425279102379	2.68706808503023	0.101165806805289	0.658258387903175
ENSMUSG00000097867.1	1110054M08Rik	chr16:24391612-24393588:-	-0.705786913127641	3.45984401413209	2.6853982812164	0.101271901962976	0.658258387903175
ENSMUSG00000032609.8	Klhdc8b	chr9:108459233-108460928:-	-0.59252098456663	4.11400645623387	2.68434345657044	0.101338985560139	0.658258387903175
ENSMUSG00000008604.7	Ubqln4	chr3:88563907-88565274:+	0.468114704698835	5.11246074697493	2.68386762022686	0.10136926318275	0.658258387903175
ENSMUSG00000055900.10	Tmem69	chr4:116552955-116555935:-	-0.715314119289932	3.76802880432583	2.68332967240184	0.101403504889269	0.658258387903175
ENSMUSG00000015766.10	Eps8	chr6:137572190-137649200:-	-0.576761658915132	4.29726646088882	2.68171142212317	0.101506586766206	0.658258387903175
ENSMUSG00000040532.10	Abhd11	chr5:135009973-135011976:+	-0.800188187068073	4.15964449213206	2.68144421014722	0.101523619076435	0.658258387903175
ENSMUSG00000013419.6	Zfp651	chr9:121760033-121771742:+	-0.494124052598248	4.88295575235174	2.67995644828317	0.101618507382894	0.658258387903175
ENSMUSG00000019861.10	Gopc	chr10:52337024-52382124:-	0.503774441001843	4.58739473067189	2.67969026999625	0.101635494252744	0.658258387903175
ENSMUSG00000078238.4	Gm12854	chr4:116067268-116067564:+	-0.67915070413809	3.09625038675132	2.67952029702508	0.101646343150725	0.658258387903175
ENSMUSG00000047888.9	Tnrc6b	chr15:80711319-80941086:+	0.52821252288941	4.91857927158573	2.67880883726603	0.101691767375317	0.658258387903175
ENSMUSG00000039474.9	Wfs1	chr5:36968501-36976956:-	0.547609749188628	7.26340501747562	2.67819866284569	0.101730742565058	0.658258387903175
ENSMUSG00000006717.6	Acot13	chr13:24817948-24831517:-	-0.540398515046833	5.01847753854192	2.67777257792008	0.101757968633262	0.658258387903175
ENSMUSG00000032338.8	Hcn4	chr9:58823512-58860955:+	0.789034943494581	2.75707994382841	2.67709663617945	0.101801176453955	0.658258387903175
ENSMUSG00000034593.12	Myo5a	chr9:75193773-75203752:+	0.49839918921875	5.72675567717748	2.67296956515136	0.102065424350319	0.658258387903175
ENSMUSG00000021978.8	Extl3	chr14:65052060-65098106:-	0.487304420901714	5.39907228251473	2.67190130637219	0.102133944918459	0.658258387903175
ENSMUSG00000026305.11	Lrrfip1	chr1:91125356-91128178:+	-0.815398243480044	3.59692528446929	2.67123391129177	0.102176778703345	0.658258387903175
ENSMUSG00000001583.9	Tnk1	chr11:69855581-69858708:-	-0.678920867134137	4.63773992080615	2.66974715286539	0.102272270337122	0.658258387903175
ENSMUSG00000074165.6	Zfp788	chr7:41647584-41650596:+	-0.588624452648506	4.2281562789843	2.66953098230986	0.102286162682523	0.658258387903175
ENSMUSG00000029234.9	Tmem165	chr5:76204120-76206033:+	0.505008095024461	4.95709388375763	2.66929683052155	0.102301212932773	0.658258387903175
ENSMUSG00000057181.11	5730455P16Rik	chr11:80370418-80378034:-	0.485524147627329	4.7376074891026	2.66889341104687	0.102327148649849	0.658258387903175
ENSMUSG00000102827.1	RP23-56B11.5	chr18:37652753-37654172:-	-0.744069881683272	2.92440704399983	2.66858654920839	0.102346881521677	0.658258387903175
ENSMUSG00000030255.9	Sspn	chr6:145953429-145965223:+	-0.785103455112054	2.97713979430767	2.66714828839997	0.102439424945216	0.658258387903175
ENSMUSG00000032567.10	Aste1	chr9:105409147-105411269:+	-0.60332449320928	3.60611838603458	2.66593972044498	0.102517259797232	0.658258387903175
ENSMUSG00000026111.11	Unc50	chr1:37431344-37437612:+	0.454372206395089	5.50726468226884	2.6651523152881	0.102568005499956	0.658258387903175
ENSMUSG00000054206.2	Gzmm	chr10:79693758-79695260:+	-1.23864263562703	0.972163273394476	2.66409037176919	0.102636487836816	0.658258387903175
ENSMUSG00000029878.5	Dbpht2	chr12:74297474-74300468:+	0.592292651784767	4.32638792345058	2.6631047676856	0.102700091979231	0.658258387903175
ENSMUSG00000078768.2	Zfp566	chr7:30081072-30090463:-	-0.95760638746035	2.10620245124314	2.66262678629659	0.102730953154459	0.658258387903175
ENSMUSG00000035984.10	Nme5	chr18:34567038-34579083:-	-1.05379560700679	1.81405843602374	2.66257872821883	0.102734056616447	0.658258387903175
ENSMUSG00000041355.9	Ssr2	chr3:88579671-88588419:+	0.634924639811133	7.75529974823319	2.66139236444563	0.102810701345432	0.658258387903175
ENSMUSG00000053332.9	Gas5	chr1:161037781-161038539:+	-0.503726453684419	5.82640951447256	2.66010257365444	0.102894098945555	0.658258387903175
ENSMUSG00000031803.7	B3gnt3	chr8:71691719-71701800:-	0.545998929942645	4.53179652376439	2.6600536662567	0.10289726274395	0.658258387903175
ENSMUSG00000081121.1	Gm12791	chr4:101875347-101876001:+	1.01812951092719	0.823483462898649	2.65987427509333	0.102908868392053	0.658258387903175
ENSMUSG00000063558.4	Aox1	chr1:58029964-58070879:+	-0.803313182941206	3.5866468950335	2.65963955016738	0.102924056001785	0.658258387903175
ENSMUSG00000034390.11	Cmip	chr8:117349170-117461503:+	0.525023762987503	6.54882787611125	2.65889157153116	0.102972469473952	0.658258387903175
ENSMUSG00000009293.13	Ube2g2	chr10:77641186-77644508:+	0.476604945718133	6.18461605250139	2.65693560459874	0.103099188720146	0.658499137531104
ENSMUSG00000044533.11	Rps2	chr17:24721449-24721925:+	0.560875399518769	6.00506433234744	2.6552585864323	0.103207971895407	0.658499137531104
ENSMUSG00000024524.12	Gnal	chr18:67133826-67226792:+	-0.5837791470486	4.2328708646009	2.65249289226648	0.103387648779684	0.658499137531104
ENSMUSG00000027905.11	Ddx20	chr3:105681489-105687444:-	-0.669026740520375	3.1235559370952	2.65230971257983	0.103399561368098	0.658499137531104
ENSMUSG00000029147.7	Ppm1g	chr5:31202668-31220545:-	0.466045820309784	6.12283824138593	2.65177485974203	0.103434352654376	0.658499137531104
ENSMUSG00000029068.12	Ccnl2	chr4:155813497-155824303:+	-0.92357651852447	6.9739486085408	2.65163292809925	0.103443587222681	0.658499137531104
ENSMUSG00000018548.11	Trim37	chr11:87190074-87218258:+	-0.512428955383862	5.23374784362296	2.65068358437122	0.103505378053279	0.658499137531104
ENSMUSG00000026904.13	Slc4a10	chr2:62317390-62325377:+	0.610201452615866	4.72435711094022	2.64965078367205	0.103572646820928	0.658499137531104
ENSMUSG00000030096.7	Slc6a6	chr6:91684067-91759063:+	0.5067149913042	7.12428711330774	2.64919134225134	0.103602586714199	0.658499137531104
ENSMUSG00000024974.10	Smc3	chr19:53643358-53644808:+	0.506704204851108	5.01499957512602	2.64904767028284	0.103611951165625	0.658499137531104
ENSMUSG00000085282.4	Gm15663	chr10:105574559-105583874:+	0.717776875048345	2.96678262280472	2.64817596706717	0.103668788122386	0.658499137531104
ENSMUSG00000030518.13	Fam189a1	chr7:64819765-64856397:-	-0.777337695139581	2.50398638105331	2.64726884099141	0.10372797097374	0.658499137531104
ENSMUSG00000028613.10	Lrp8	chr4:107850128-107856864:+	-0.541510626380573	4.70677138509696	2.64238172207465	0.104047454303494	0.659338403140443
ENSMUSG00000022464.9	Slc38a4	chr15:96996765-97020322:-	0.488490194328347	7.5938647412075	2.64212378184551	0.104064346420203	0.659338403140443
ENSMUSG00000054256.7	Msi1	chr5:115435498-115445694:+	-0.790119504936473	3.17149963615532	2.64159669847799	0.104098873655069	0.659338403140443
ENSMUSG00000073633.5	Fbxo36	chr1:84869151-84900487:+	-0.846259089664047	2.61369859692704	2.63969308834489	0.104223676462665	0.659338403140443
ENSMUSG00000030352.10	Tspan9	chr6:128081837-128143594:-	-0.656471891471016	4.37828551208633	2.63938671360743	0.104243778038111	0.659338403140443
ENSMUSG00000020402.7	Vdac1	chr11:52387197-52388791:+	-0.527890792519503	6.93625573893441	2.6392129211909	0.104255182632683	0.659338403140443
ENSMUSG00000037808.8	Fam76b	chr9:13836703-13840066:+	-0.580551536001784	4.01289161003062	2.63849180874189	0.10430251802784	0.659338403140443
ENSMUSG00000001025.4	S100a6	chr3:90612894-90614414:+	-1.19175923984921	2.7249613110937	2.63793104649524	0.104339343956273	0.659338403140443
ENSMUSG00000031913.9	Vps4a	chr8:107042255-107043106:+	0.434550452685034	5.27378001006115	2.63583578702823	0.104477068232195	0.659603810256664
ENSMUSG00000093185.1	Gm25692	chr4:45396994-45397118:-	1.62930490240837	-1.04611738405577	2.63482574167834	0.104543531023839	0.659603810256664
ENSMUSG00000038990.10	Cables2	chr2:180262855-180273446:-	0.664895126071251	3.92548919008776	2.63420446555883	0.104584435110319	0.659603810256664
ENSMUSG00000021495.8	Fam193b	chr13:55539319-55571120:-	-1.31952517863438	7.14046952405408	2.63364892849339	0.104621025863748	0.659603810256664
ENSMUSG00000020811.12	Wscd1	chr11:71768676-71785285:+	-0.783534198584682	2.88938803198234	2.62978522807703	0.104875898937615	0.660148049956664
ENSMUSG00000031732.8	Phlpp2	chr8:109868611-109944671:+	-0.777198931943942	3.56644887381768	2.62825023652423	0.104977345041998	0.660148049956664
ENSMUSG00000058655.8	Eif4b	chr15:102073773-102097172:+	0.606043908349913	7.22545132123036	2.62789095861595	0.105001104897093	0.660148049956664
ENSMUSG00000000078.6	Klf6	chr13:5861489-5870393:+	0.590481893189303	3.44503656490364	2.6270587712868	0.105056161951042	0.660148049956664
ENSMUSG00000027244.10	Atg13	chr2:91688713-91705734:-	0.488263363445572	6.87248852768971	2.62672047161782	0.105078552714083	0.660148049956664
ENSMUSG00000063698.5	Sfxn4	chr19:60838758-60861424:-	-0.953976094177043	2.5267349707609	2.62614825280087	0.105116437597317	0.660148049956664
ENSMUSG00000020599.9	Rgs9	chr11:109256002-109298106:-	-0.833133730586866	5.68684956949618	2.62598667812829	0.105127137679327	0.660148049956664
ENSMUSG00000029071.12	Dvl1	chr4:155854572-155856232:+	-0.615815808350137	6.00371984699936	2.62439250720189	0.105232773682652	0.660434648060791
ENSMUSG00000028277.9	Ube2j1	chr4:33036728-33052363:+	0.473900653943134	6.50713871165	2.62309184779184	0.105319046646222	0.660493410269317
ENSMUSG00000028555.11	Ttc39a	chr4:109420942-109426365:+	0.450302781891457	6.28368104644022	2.62244261744116	0.105362139210839	0.660493410269317
ENSMUSG00000028245.11	Nsmaf	chr4:6437913-6444393:-	-0.609467646444947	5.18163833011576	2.61856925530611	0.105619634987264	0.661084069004975
ENSMUSG00000025220.7	Mgea5	chr19:45750261-45783520:-	-0.481032527756835	6.5113515203152	2.61843458275143	0.105628600234057	0.661084069004975
ENSMUSG00000020994.4	Pnn	chr12:59066919-59074017:+	-0.65536111763611	5.59266738361983	2.61831553645143	0.105636525924759	0.661084069004975
ENSMUSG00000040540.5	Gm9770	chr10:130412499-130413312:+	0.75671553240289	2.15179479882121	2.61587573161822	0.105799103379359	0.661481682879265
ENSMUSG00000038894.6	Irs2	chr8:10986980-11008458:-	0.906280634439561	2.73499266572713	2.61555877898217	0.10582024378183	0.661481682879265
ENSMUSG00000090626.5	Tex9	chr9:72480419-72491935:-	-0.66492049530622	3.80715719081548	2.61058317946094	0.106152718765383	0.66280148468188
ENSMUSG00000028857.12	Tmem222	chr4:133270896-133277751:-	-0.478146745273765	5.13850671770042	2.61007604508772	0.10618667031239	0.66280148468188
ENSMUSG00000048087.5	Gm4737	chr16:46152997-46155077:-	0.738425786992018	2.67484437231159	2.60910936382262	0.106251420518676	0.66280148468188
ENSMUSG00000050552.7	Lamtor4	chr5:138255831-138259398:+	-0.573359798068805	5.5895114688415	2.60772043722142	0.106344529365043	0.66280148468188
ENSMUSG00000026987.12	Baz2b	chr2:60206594-60209748:-	-0.483684482853411	5.3782420505354	2.60524609086628	0.106510622812202	0.66280148468188
ENSMUSG00000045251.9	Zfp688	chr7:127419591-127421967:-	-0.631236382105203	4.57115648765039	2.60523876705154	0.106511114854161	0.66280148468188
ENSMUSG00000033597.8	Caskin1	chr17:24488783-24508905:+	-0.906029456691862	4.03960082471646	2.60487222010037	0.106535744069515	0.66280148468188
ENSMUSG00000066232.3	Ipo7	chr7:110018425-110055114:+	0.812153629530651	4.5373264985547	2.60432018588379	0.106572848432963	0.66280148468188
ENSMUSG00000037221.9	Mospd3	chr5:137600034-137600724:-	0.490104372169488	4.46415931207055	2.60396890812304	0.10659646655574	0.66280148468188
ENSMUSG00000027035.6	Cers6	chr2:68959911-69051328:+	0.466874720909429	4.88312041612563	2.60229458497296	0.106709118430844	0.66280148468188
ENSMUSG00000009927.8	Rps25	chr9:44407714-44410405:+	-0.508383445566183	6.08336760805534	2.6014477640544	0.106766143997423	0.66280148468188
ENSMUSG00000025196.4	Cpn1	chr19:43962000-43968693:-	0.491258933339065	6.67702517489169	2.60085700093903	0.106805946234361	0.66280148468188
ENSMUSG00000037816.6	Fbxw17	chr13:50432185-50433763:+	-0.73399779201213	2.90746834283074	2.60073571087633	0.106814120078639	0.66280148468188
ENSMUSG00000061111.8	Fam195b	chr11:120542888-120549727:-	-0.509176996795652	6.77094866386134	2.59853650086043	0.106962445889448	0.663347946113262
ENSMUSG00000031951.7	Tmem231	chr8:111912018-111933791:-	0.537799285392403	4.56550684766312	2.59745114476064	0.107035731056355	0.663428675376326
ENSMUSG00000063659.7	Zbtb18	chr1:177445821-177450764:+	0.487955327146903	4.54410603223613	2.59513825295067	0.107192085494711	0.663801296367025
ENSMUSG00000020660.5	Pomc	chr12:3954951-3960618:+	-0.782705366378354	3.60231686839347	2.59477814018314	0.107216452120328	0.663801296367025
ENSMUSG00000024906.5	Mus81	chr19:5487468-5488311:-	-0.55126817876035	4.57637050797058	2.5928261373423	0.107348638025527	0.664161385218129
ENSMUSG00000024357.9	Sil1	chr18:35266400-35498925:-	0.477693473149118	6.63083906795963	2.59176669580575	0.10742045626068	0.664161385218129
ENSMUSG00000038143.10	Stox2	chr8:47180048-47289402:-	0.572353702580012	4.10351416755057	2.59124830485416	0.107455616558275	0.664161385218129
ENSMUSG00000024350.5	Dnajc18	chr18:35671103-35703144:-	0.449940345068517	4.94203345722512	2.59020428333486	0.107526466532058	0.664226343201402
ENSMUSG00000070282.6	3000002C10Rik	chr9:109830374-109831381:-	-0.967600885439286	3.27947877282631	2.58895415785618	0.107611370718395	0.664377997121756
ENSMUSG00000100215.1	Gm8292	chr1:55335401-55335796:+	-0.57332016333536	5.1313737676058	2.58776723638016	0.107692050420437	0.664503414253459
ENSMUSG00000002496.9	Tsc2	chr17:24595937-24632629:-	-0.74401201165447	6.7428343764403	2.58591464176834	0.107818111279245	0.664908554040297
ENSMUSG00000019876.11	Pkib	chr10:57727981-57736441:+	0.634221815943585	3.52577090544547	2.58445188539344	0.107917759834378	0.665128456443515
ENSMUSG00000085001.1	Rapgef4os2	chr2:72224688-72232302:-	0.951503349091368	1.5682093437432	2.5827107319266	0.108036505708369	0.665128456443515
ENSMUSG00000031398.9	Plxna3	chrX:74341587-74343945:+	-0.614499558013424	3.60994947804117	2.58107307259795	0.108148324276199	0.665128456443515
ENSMUSG00000059195.10	Gm12715	chr4:103563402-103564529:+	0.611850323833853	4.78720087640672	2.58059879228949	0.108180731629317	0.665128456443515
ENSMUSG00000071252.5	2210408I21Rik	chr13:77135540-77613291:+	-0.767332738544619	3.10906203000095	2.57956529779459	0.108251386773738	0.665128456443515
ENSMUSG00000000794.8	Kcnn3	chr3:89662518-89672072:+	0.755081102168082	4.61867502129821	2.57885984060965	0.108299644657204	0.665128456443515
ENSMUSG00000103316.1	Coil	chr11:88973949-88990742:+	0.74027517323073	2.26396264913982	2.57762581421649	0.108384116954235	0.665128456443515
ENSMUSG00000022216.12	Psme1	chr14:55580748-55581529:+	-0.456600580726539	5.30117121678682	2.57731584043436	0.108405346830899	0.665128456443515
ENSMUSG00000023266.7	Frs3	chr17:47702065-47704284:+	-0.772915666453754	2.91215818244736	2.57672034505256	0.108446144689143	0.665128456443515
ENSMUSG00000051726.6	Kcnf1	chr12:17172100-17176888:-	-0.773686916832945	2.95600213946841	2.57574441085387	0.108513043183311	0.665128456443515
ENSMUSG00000073616.6	Myeov2	chr1:92639370-92641985:-	-0.566691354714686	5.2270739561041	2.57492926706336	0.108568954534508	0.665128456443515
ENSMUSG00000070934.6	Rraga	chr4:86575668-86577285:+	0.538870179606807	6.30733399831074	2.57478523834013	0.108578836866733	0.665128456443515
ENSMUSG00000032842.9	Abcc10	chr17:46324557-46328352:-	-1.01164595500367	4.54874002498066	2.5722424067969	0.108753472572	0.665562119104695
ENSMUSG00000055436.14	Srsf11	chr3:158024737-158036611:-	-0.577490194974405	6.6896952382775	2.57099033432833	0.108839575328894	0.665562119104695
ENSMUSG00000089704.5	Galnt2	chr8:124295366-124345724:+	0.474499912351579	6.02305482370979	2.57076530691369	0.10885505799516	0.665562119104695
ENSMUSG00000024958.8	Gpr137	chr19:6938070-6941193:-	-0.685159649654353	5.34727654234969	2.57023612924512	0.108891476790294	0.665562119104695
ENSMUSG00000020700.11	Map3k3	chr11:106152064-106154140:+	0.55496660348649	3.89083785316173	2.56761480051346	0.109072078057874	0.666296024007254
ENSMUSG00000071266.9	Zfp946	chr17:22451123-22455838:+	-0.680664976932751	3.19366147227568	2.56458887732975	0.109280963983488	0.667201803400017
ENSMUSG00000018931.3	Natd1	chr11:60905954-60914750:-	0.658444553191237	4.08821466388375	2.56285034990412	0.109401177067498	0.667565497316528
ENSMUSG00000032120.10	C2cd2l	chr9:44309237-44320282:-	0.526199785965187	6.15806265258279	2.55775322602157	0.109754463914612	0.668806379622768
ENSMUSG00000043190.9	Rfesd	chr13:76001535-76018562:-	-0.549006345810855	4.47195722031801	2.55744080630418	0.109776158797405	0.668806379622768
ENSMUSG00000006442.10	Srm	chr4:148593894-148594993:+	0.660496585070549	5.53004086344662	2.55728754730527	0.109786803050358	0.668806379622768
ENSMUSG00000029695.9	Aass	chr6:23109477-23132916:-	0.816330406016757	3.12616394006225	2.55593734216799	0.109880627505817	0.668819443396093
ENSMUSG00000038332.8	Sesn1	chr10:41887439-41908424:+	-0.499976054190615	4.54424434122104	2.55410471588229	0.110008116003907	0.668819443396093
ENSMUSG00000098053.1	Gm27033	chr5:147280720-147281263:+	-0.526596951245321	4.89018281720556	2.55350440619284	0.110049912510003	0.668819443396093
ENSMUSG00000004936.8	Map2k1	chr9:64187289-64195678:-	0.539584343312248	5.3728715946997	2.55331254671306	0.110063274390252	0.668819443396093
ENSMUSG00000049971.13	Glt1d1	chr5:127657033-127689871:+	-0.542168898058402	4.7145927552277	2.55288961463917	0.110092735413674	0.668819443396093
ENSMUSG00000037692.10	Ahdc1	chr4:133066249-133072063:+	-0.580591060795696	4.42561321778391	2.55003067400463	0.110292113930569	0.669551529100444
ENSMUSG00000020829.9	Slc46a1	chr11:78470226-78472059:+	0.513227396675652	3.98300499049861	2.54823521395699	0.110417529777664	0.669551529100444
ENSMUSG00000091277.1	Gm1818	chr12:48554182-48559971:-	0.89004536232375	1.52535697266475	2.54815386137535	0.110423216102975	0.669551529100444
ENSMUSG00000026659.9	Dusp12	chr1:170880670-170885004:-	-0.555716439619585	3.99992659111703	2.54767721890209	0.110456538594332	0.669551529100444
ENSMUSG00000029038.5	Ssu72	chr4:155705135-155732189:+	-0.441723330832204	5.7882036403591	2.54467271984277	0.110666840514585	0.670457116337124
ENSMUSG00000005871.10	Apc	chr18:34301261-34310737:+	0.587701011210278	4.83077077407414	2.54336618349401	0.110758429776909	0.670642901531469
ENSMUSG00000056429.4	Tgoln1	chr6:72608432-72617000:-	0.554027732706527	8.43051261851532	2.542246472106	0.110836988814376	0.67074962774527
ENSMUSG00000046573.6	Lyrm4	chr13:35978797-36117357:-	-0.685981298817157	3.57317636378278	2.53913304802187	0.111055749288048	0.671704224265292
ENSMUSG00000040938.12	Slc16a11	chr11:70214818-70216413:+	-1.10927036475293	3.51064598321574	2.53783938287858	0.111146786568771	0.671885681795183
ENSMUSG00000039354.12	Smarcal1	chr1:72616522-72628299:+	-0.564180440486642	5.2863883756912	2.53510631884473	0.111339386779797	0.672680554155879
ENSMUSG00000039384.8	Dusp10	chr1:184034381-184075636:+	-0.610574831764146	3.96939382159621	2.53395782439739	0.111420431259248	0.672733200238656
ENSMUSG00000031323.4	Dmrtc1a	chrX:102903222-102908687:-	-0.91082957722009	2.19275648401698	2.53243996352219	0.111527640016185	0.672733200238656
ENSMUSG00000092329.1	Gm20388	chr8:119910841-124345722:+	0.470708175958583	6.00894382270005	2.53238619424373	0.111531439901485	0.672733200238656
ENSMUSG00000020151.12	Ptprr	chr10:116196396-116237261:+	0.547017881141797	3.92506969797092	2.52968722227485	0.111722360002036	0.673515738719831
ENSMUSG00000090035.3	Galnt4	chr10:99108159-99113247:+	0.619970420449376	4.42281252494673	2.52577481876854	0.111999754993759	0.67481844716546
ENSMUSG00000020680.11	Taf15	chr11:83489027-83506743:+	0.496950098482691	5.62077158249895	2.52283286907516	0.112208842925758	0.675708393285963
ENSMUSG00000039021.11	Ttc16	chr2:32774507-32775631:-	-0.86910391805883	3.07133918745037	2.51913492534026	0.112472270220163	0.675759861486259
ENSMUSG00000028878.7	Fam76a	chr4:132913741-132920909:-	-0.464185665930907	5.34227639482155	2.51875206690575	0.112499582467919	0.675759861486259
ENSMUSG00000032621.7	Srek1	chr13:103741615-103764504:-	-0.730233923450477	5.93984121546604	2.51695428899674	0.112627929569893	0.675759861486259
ENSMUSG00000037656.8	Slc20a2	chr8:22476700-22569607:+	-0.584619338176551	3.77256158833566	2.51650902282329	0.112659742962127	0.675759861486259
ENSMUSG00000020088.9	Sar1a	chr10:61680310-61693295:+	0.521139706647618	8.15318493200427	2.51638245667663	0.112668787670936	0.675759861486259
ENSMUSG00000047246.6	Hist1h2be	chr13:23618980-23621078:-	0.788349717335446	4.1648210870303	2.51620500141217	0.112681470380455	0.675759861486259
ENSMUSG00000028528.12	Dnajc6	chr4:101550594-101642782:+	-0.55515811349322	4.79999106291102	2.51565594844979	0.112720721100585	0.675759861486259
ENSMUSG00000036281.9	Snapc4	chr2:26378343-26380626:-	-0.784342912298972	5.38645510623556	2.51561529398936	0.112723628007099	0.675759861486259
ENSMUSG00000036078.12	Sigmar1	chr4:41754828-41756157:-	0.584097577448074	4.30804508763821	2.5149685596915	0.112769882408272	0.675759861486259
ENSMUSG00000050138.7	Kcnk12	chr17:87745837-87797994:-	0.588067972346062	3.58354107957409	2.51190600755121	0.112989200094543	0.676165823950307
ENSMUSG00000025816.11	Sec61a2	chr2:5881808-5895334:-	-0.799198193124345	3.44226462616392	2.50973361564528	0.113145055877899	0.676165823950307
ENSMUSG00000035202.7	Lars2	chr9:123366940-123462664:+	-0.63591048722071	11.9677798304288	2.50909139481155	0.113191176635142	0.676165823950307
ENSMUSG00000085830.1	Grin1os	chr2:25291220-25298925:+	-0.736314303480986	3.55425079815316	2.50903723533962	0.11319506701669	0.676165823950307
ENSMUSG00000007867.8	Ift43	chr12:86082561-86162458:+	-0.931883089816467	2.30956148658499	2.50860697063189	0.113225979013589	0.676165823950307
ENSMUSG00000025169.6	Ogfod3	chr11:121177591-121204711:-	0.49625100924082	4.39090796958437	2.50832007662045	0.113246595835588	0.676165823950307
ENSMUSG00000002833.10	Hdgfrp2	chr17:56079657-56100596:+	-0.610063565561271	5.77907074600726	2.50802780297989	0.113267603503304	0.676165823950307
ENSMUSG00000026347.9	Tmem163	chr1:127491545-127537430:-	0.50123915809921	6.10216232810379	2.50698930399827	0.113342282139183	0.67624490069817
ENSMUSG00000030082.10	Sec61a1	chr6:88518178-88518793:-	0.589883672397574	9.02047449980025	2.50586969592223	0.11342285413174	0.676331383403311
ENSMUSG00000027411.13	Vps16	chr2:130443167-130443734:+	-0.588264418390624	5.29261073909577	2.50449851250731	0.113521616614005	0.676331383403311
ENSMUSG00000016520.7	Lnx2	chr5:147018264-147019035:-	0.606032608702217	3.52508672098152	2.50365309934649	0.113582556577408	0.676331383403311
ENSMUSG00000049881.9	2810025M15Rik	chr1:157419902-157420152:+	-0.63259962508828	3.33486774845886	2.50263821099342	0.113655760459279	0.676331383403311
ENSMUSG00000073700.3	Klhl21	chr4:152008803-152017680:+	0.514510743045191	4.81459168628357	2.50252434239728	0.113663977043616	0.676331383403311
ENSMUSG00000006395.12	Hyi	chr4:118361322-118362495:+	-0.801818548715292	4.1959168659036	2.50149329631783	0.113738405570249	0.676408626967747
ENSMUSG00000096221.2	1500002C15Rik	chr4:155732545-155734727:-	-0.569813708967532	3.85091725349335	2.49983603470793	0.113858151566859	0.676512560551454
ENSMUSG00000031402.8	Mpp1	chrX:75125830-75130953:-	0.734858811699271	2.72171824152644	2.49955052856208	0.113878794940211	0.676512560551454
ENSMUSG00000055013.10	Agap1	chr1:89580236-89895277:+	0.480136997078446	5.68414392730844	2.49756206257977	0.114022684438011	0.676922450446437
ENSMUSG00000069769.9	Msi2	chr11:88712188-88718212:-	0.465340931221717	6.61145379794225	2.49689802863498	0.114070779939875	0.676922450446437
ENSMUSG00000061306.11	Slc38a10	chr11:120139109-120142784:-	0.506823930834609	8.85340261095711	2.49510136371298	0.114201023265335	0.677330206953023
ENSMUSG00000050188.8	Lsm10	chr4:126096660-126098132:+	-0.622470350352758	3.83249068145592	2.49418919647315	0.114267210586632	0.677357810521082
ENSMUSG00000026803.13	Ttf1	chr2:29083409-29084692:+	0.587682342880113	3.47835127965039	2.48880327316103	0.114658879299125	0.678154464801075
ENSMUSG00000032353.8	Tmed3	chr9:89703245-89704823:-	0.490621058188454	9.15973957018773	2.48746497949173	0.114756430619794	0.678154464801075
ENSMUSG00000048878.6	Hexim1	chr11:103116231-103119725:+	0.415389764766028	5.81229474048601	2.48683348004995	0.114802493864438	0.678154464801075
ENSMUSG00000034263.8	Vwa9	chr9:64960937-64986974:+	0.535578792964052	3.80138036331507	2.4858999593782	0.114870624705299	0.678154464801075
ENSMUSG00000022961.13	Son	chr16:91674932-91677434:+	-0.588653038283189	7.34467084739551	2.48572735006456	0.114883227081228	0.678154464801075
ENSMUSG00000026812.12	Tsc1	chr2:28672278-28673329:+	-0.514903860674311	5.53807405905181	2.48543050249552	0.11490490378179	0.678154464801075
ENSMUSG00000018858.11	Ict1	chr11:115410160-115410908:+	-0.52041486429493	5.40563531918398	2.48522156279312	0.114920163891741	0.678154464801075
ENSMUSG00000063015.8	Ccni	chr5:93189564-93206428:-	0.477795472641175	6.76711973599303	2.48487301120497	0.114945625664768	0.678154464801075
ENSMUSG00000026090.12	2010300C02Rik	chr1:37637986-37719795:-	-0.514238721484884	4.41232933466653	2.48467766285041	0.114959898628129	0.678154464801075
ENSMUSG00000032557.7	Uba5	chr9:104057566-104060462:-	0.602276858229941	6.81247961465322	2.48388739842426	0.115017658592261	0.678154464801075
ENSMUSG00000021288.14	Klc1	chr12:111805504-111806711:+	-0.550305856844146	5.31943942077631	2.47953006617713	0.115336709019481	0.67967157006769
ENSMUSG00000002233.9	Rhoc	chr3:104791983-104792880:+	0.746322472396756	2.82627085406836	2.47725892460717	0.115503392508026	0.680058728517328
ENSMUSG00000025213.7	Kazald1	chr19:45076139-45079289:+	0.912906706522195	2.62635054577593	2.47695164229295	0.115525964964335	0.680058728517328
ENSMUSG00000028556.11	Dock7	chr4:99007941-99023463:-	-0.535463648644848	4.63337041275063	2.47464952478677	0.115695229709594	0.680110779043918
ENSMUSG00000032431.6	Crtap	chr9:114375150-114378221:-	0.520386531744409	4.19356826975663	2.47338506699394	0.11578831627878	0.680110779043918
ENSMUSG00000038838.11	Vars2	chr17:35666202-35667549:-	-0.609133035380397	4.5328595413252	2.47213839693659	0.115880174300376	0.680110779043918
ENSMUSG00000081434.3	Gm14165	chr2:152353615-152354566:+	0.855312886077907	2.6401551742223	2.47207461317498	0.115884876223219	0.680110779043918
ENSMUSG00000036155.9	Mgat5	chr1:127306762-127483704:+	0.622984816904877	4.4059726760679	2.47091377455326	0.115970486122524	0.680110779043918
ENSMUSG00000027439.9	Gzf1	chr2:148684612-148690215:+	-0.463711116327006	4.8241539739055	2.46911592053116	0.116103212681236	0.680110779043918
ENSMUSG00000020131.10	Pcsk4	chr10:80322122-80329399:-	-1.7578746906076	5.30605366472783	2.46815349874842	0.116174332376615	0.680110779043918
ENSMUSG00000020083.9	2010107G23Rik	chr10:62134521-62143920:-	-0.626424093105221	4.04918425633544	2.46732373086438	0.116235688015756	0.680110779043918
ENSMUSG00000020868.11	Xylt2	chr11:94675963-94677413:-	-0.667049210677205	3.81265530428045	2.46655914063834	0.116292255891171	0.680110779043918
ENSMUSG00000035835.10	Lppr3	chr10:79867459-79874370:-	0.781276059395005	2.06706181786846	2.46621951673151	0.116317392568275	0.680110779043918
ENSMUSG00000039166.11	Akap7	chr10:25284024-25307870:-	-0.78480894785443	3.02895301853769	2.46495834538369	0.116410788510631	0.680110779043918
ENSMUSG00000101104.2	Gm29247	chr1:44091564-44110790:-	0.777048355509535	1.9748263205063	2.4634397522368	0.116523357718006	0.680110779043918
ENSMUSG00000036580.11	Spg20	chr3:55116177-55117333:+	0.458978688552562	5.23473672789917	2.46232619155568	0.116605979362818	0.680110779043918
ENSMUSG00000053644.9	Aldh7a1	chr18:56550367-56562197:-	0.472222180614888	4.93536438804803	2.46203630528036	0.116627498350961	0.680110779043918
ENSMUSG00000072915.3	Gm12258	chr11:58859433-58861956:+	-0.660805544720407	3.86614148457209	2.46182494362082	0.116643191024089	0.680110779043918
ENSMUSG00000004897.12	Hdgf	chr3:87913961-87914777:+	0.437410419189041	6.36264663040974	2.46068561975752	0.11672782098669	0.680110779043918
ENSMUSG00000020719.10	Ddx5	chr11:106786071-106788883:-	-0.631329317145936	9.14403122751268	2.45920969529351	0.11683755479208	0.680110779043918
ENSMUSG00000027175.6	Tcp11l1	chr2:104704950-104712166:-	0.593258409052172	3.23125824255292	2.45735917206388	0.116975300759955	0.680110779043918
ENSMUSG00000029924.9	Slc37a3	chr6:39334770-39377707:-	0.431943768810013	6.06565893961911	2.45660036375646	0.117031835445503	0.680110779043918
ENSMUSG00000003233.7	Dvl3	chr16:20517186-20525319:+	0.685130056333712	3.88864249480398	2.4561707342568	0.117063858189976	0.680110779043918
ENSMUSG00000026819.11	Slc25a25	chr2:32427349-32431169:-	-0.481177336026422	5.38513128212998	2.45601494579908	0.117075472386506	0.680110779043918
ENSMUSG00000066491.4	Gm6265	chr12:56373593-56373823:-	-0.79836596269459	2.06790279995316	2.45573781465873	0.117096135956909	0.680110779043918
ENSMUSG00000078161.4	BC007180	chr3:154764330-154767789:+	-0.521865010459818	5.35542871948561	2.45443012470376	0.117193694877328	0.680110779043918
ENSMUSG00000033540.14	Idua	chr5:108682605-108683317:+	-0.59065233880606	4.43566128343016	2.4544055831537	0.117195526633822	0.680110779043918
ENSMUSG00000027552.10	E2f5	chr3:14578671-14606308:+	-0.6167544385205	3.49565341539173	2.45422069358727	0.117209327621167	0.680110779043918
ENSMUSG00000062093.4	Gm10110	chr14:89896223-89898466:-	0.565071901288785	4.16346375809198	2.45415313599468	0.117214370871148	0.680110779043918
ENSMUSG00000051346.8	Spryd4	chr10:128209908-128211794:-	-0.638080818883638	2.95435945628079	2.4538260177276	0.117238794007887	0.680110779043918
ENSMUSG00000036504.6	Phpt1	chr2:25573502-25574878:-	-0.495468231248381	4.86879877797361	2.45281568901228	0.117314262164741	0.680110779043918
ENSMUSG00000031167.12	Rbm3	chrX:8144474-8145759:-	-0.532586090837902	4.10107280358437	2.45259883309592	0.117330467568969	0.680110779043918
ENSMUSG00000023348.10	Trip6	chr5:137309899-137314241:-	-0.880926136636086	1.9051683145988	2.45124118705664	0.117431979205161	0.680110779043918
ENSMUSG00000028525.12	Pde4b	chr4:102589843-102603441:+	-0.58974206490711	5.00274740796221	2.45099910408087	0.117450090022028	0.680110779043918
ENSMUSG00000011884.9	Gltp	chr5:114670228-114690908:-	0.561309947248354	4.42665315247931	2.44808282671993	0.11766850658349	0.681017308344403
ENSMUSG00000029056.9	Pank4	chr4:154976578-154980934:+	-0.564959302174123	4.32506089527563	2.44653455888812	0.117784647560401	0.681331266602676
ENSMUSG00000042293.7	Gm5617	chr9:48495345-48495964:+	-0.574223075926439	4.92004366001033	2.44510739129315	0.117891816628469	0.681443595731909
ENSMUSG00000051550.10	Zfp579	chr7:4995011-4996029:-	-0.953026882089981	5.05000743799075	2.44376100650532	0.11799301836471	0.681443595731909
ENSMUSG00000038618.7	Rassf7	chr7:141216700-141217713:+	-0.570106909634296	4.15013159036794	2.4432178134393	0.11803387495054	0.681443595731909
ENSMUSG00000014077.9	Chp1	chr2:119566605-119585405:+	0.473945236892724	5.39094440163443	2.44258897428202	0.118081192992897	0.681443595731909
ENSMUSG00000035206.9	Sppl2b	chr10:80855275-80868705:+	-0.691488541218273	4.59909711744978	2.44197988350011	0.118127045031665	0.681443595731909
ENSMUSG00000002006.8	Pdzd4	chrX:73793359-73824969:-	-0.440228502120499	5.61186702663817	2.44133659602564	0.11817549275547	0.681443595731909
ENSMUSG00000031799.9	Tpm4	chr8:72135259-72153142:+	0.430286101072409	5.18729612802386	2.43771077644641	0.118448974307909	0.682222459885777
ENSMUSG00000039242.9	B3galnt2	chr13:13954674-13999068:+	-0.65566385244809	4.41737288113077	2.4374320838821	0.118470023957084	0.682222459885777
ENSMUSG00000066278.5	Vps37b	chr5:124004641-124032260:-	-0.52122403089584	4.71397901159775	2.43708177958437	0.118496488308649	0.682222459885777
ENSMUSG00000023106.11	Denr	chr5:123907489-123927133:+	-0.450765781513188	6.36041052164004	2.4359822459901	0.118579596975639	0.682344068744296
ENSMUSG00000073155.8	1810058I24Rik	chr6:35252732-35262022:+	-0.480021945498115	4.81920204450154	2.43340779530317	0.118774440117042	0.682882648465898
ENSMUSG00000002804.3	Nudt14	chr12:112934733-112942118:-	-0.580269077175582	4.38718206556854	2.43269744473778	0.118828264168784	0.682882648465898
ENSMUSG00000040701.11	Ap1g2	chr14:55105925-55106508:-	-0.734737763448789	4.53961879829361	2.43228803060615	0.11885929818865	0.682882648465898
ENSMUSG00000039205.12	Ciz1	chr2:32375489-32380226:+	-0.605346799251011	5.81179564174919	2.4292347438822	0.119091023492523	0.683189902812747
ENSMUSG00000009030.10	Pdcl	chr2:37352158-37359196:-	0.521428449087716	5.02463101051293	2.4287890973343	0.119124887048014	0.683189902812747
ENSMUSG00000041075.8	Fzd7	chr1:59482424-59486955:+	-0.688354920115365	2.97810526692585	2.42834499357627	0.119158643969528	0.683189902812747
ENSMUSG00000026632.13	Tatdn3	chr1:191060063-191062904:-	-0.791897451121637	3.09242638371631	2.42824309238539	0.119166391108319	0.683189902812747
ENSMUSG00000074210.3	E130208F15Rik	chr7:30321740-30323472:+	-0.576360909066854	3.53949237964525	2.42749749828434	0.119223092596592	0.683189902812747
ENSMUSG00000060716.6	Plekhh1	chr12:79029163-79081648:+	-0.486380020892025	4.5460708584748	2.42412562788238	0.119479892136381	0.683259417865528
ENSMUSG00000033434.11	Gtpbp6	chr5:110107049-110108161:-	-0.683079206074657	4.38987884544057	2.42393215921565	0.119494645145903	0.683259417865528
ENSMUSG00000041840.7	Haus1	chr18:77757567-77767780:-	0.687304685962243	2.10699415510452	2.42380185878352	0.119504582379401	0.683259417865528
ENSMUSG00000005899.8	Smpd4	chr16:17638587-17640966:+	-0.549500870503528	4.2939855506746	2.42292571019168	0.119571424739373	0.683259417865528
ENSMUSG00000030835.6	Nomo1	chr7:46082645-46083804:+	0.544864445736611	6.2053345304838	2.42279572300753	0.119581345131931	0.683259417865528
ENSMUSG00000068742.7	Cry2	chr2:92426904-92432392:-	0.573747731718188	6.59776397067171	2.42245124178437	0.11960763973718	0.683259417865528
ENSMUSG00000061207.7	Stk19	chr17:34832455-34836754:-	-0.659434798794294	4.18231923198468	2.41755218064452	0.11998228362184	0.685044075782785
ENSMUSG00000030291.8	Med21	chr6:146647160-146650602:+	-0.613180959395002	4.24300747049504	2.41498729971062	0.120178944661029	0.685165180089025
ENSMUSG00000030589.11	Rasgrp4	chr7:29150196-29151619:+	-0.780108006714853	3.91996500889204	2.41462298752139	0.120206907061348	0.685165180089025
ENSMUSG00000002957.8	Ap2a2	chr7:141562180-141633011:+	0.474192019686899	6.60509885359822	2.41453212855935	0.120213881968045	0.685165180089025
ENSMUSG00000024122.12	Pdpk1	chr17:24110892-24141128:-	0.449856124343938	5.37140964511201	2.41402963826977	0.120252464383357	0.685165180089025
ENSMUSG00000071172.8	Srsf3	chr17:29040667-29042059:+	-0.508746649081608	6.43644558140265	2.41241313124505	0.120376676722861	0.685278993755033
ENSMUSG00000034974.8	Dapk3	chr10:81183263-81193197:+	0.481209794580377	5.13888516037746	2.41214952995871	0.120396945305436	0.685278993755033
ENSMUSG00000067085.1	Gm10197	chr19:53371566-53371766:-	2.50077232618279	-0.655476698094199	2.4100362823651	0.120559571818947	0.685490800419249
ENSMUSG00000078580.3	E430018J23Rik	chr7:127392419-127393620:-	-0.684254135835844	2.545814931352	2.40904112531064	0.120636239101036	0.685490800419249
ENSMUSG00000042408.9	Zmym6	chr4:127104034-127107522:+	-0.645545099415611	4.61721720248029	2.40854149904469	0.120674750859986	0.685490800419249
ENSMUSG00000025316.12	Banp	chr8:122000847-122007140:+	-0.542110859639675	5.09575864134992	2.40624484423389	0.120851954871782	0.685490800419249
ENSMUSG00000025968.12	Ndufs1	chr1:63170853-63176833:-	0.415615674321964	5.53978297164927	2.40505053686597	0.120944218477145	0.685490800419249
ENSMUSG00000078794.3	Dact3	chr7:16875317-16887301:+	-1.00775524442681	1.80460733329275	2.40379652238144	0.121041178612974	0.685490800419249
ENSMUSG00000033961.11	Zfp446	chr7:12979520-12984340:+	-0.620908570333005	3.7738324339897	2.40299382438949	0.121103288254985	0.685490800419249
ENSMUSG00000057411.8	Fam173a	chr17:25790508-25792284:-	-0.561330683663943	5.79625540694373	2.40149350974413	0.121219471452717	0.685490800419249
ENSMUSG00000022391.11	Rangap1	chr15:81704618-81729866:-	0.504223638515194	6.7711230947467	2.40135010992518	0.121230582687472	0.685490800419249
ENSMUSG00000023912.9	Slc25a27	chr17:43641900-43667015:-	-0.930470385557731	2.8154284106975	2.40126076534101	0.121237506060712	0.685490800419249
ENSMUSG00000018565.13	Elp5	chr11:69980035-69980696:-	0.483964314946618	4.54856566644593	2.39926608282573	0.121392189512644	0.685490800419249
ENSMUSG00000037419.8	Endod1	chr9:14353990-14381242:-	-0.451095843367293	5.3082004424566	2.39919642404444	0.121397595355734	0.685490800419249
ENSMUSG00000038683.11	Pak1ip1	chr13:41001266-41013019:+	0.449485522037017	4.69979287604098	2.39870679743039	0.121435600170241	0.685490800419249
ENSMUSG00000058073.4	Gm11189	chr11:53200684-53201058:+	1.36747996188584	-0.547221528473946	2.39849314754776	0.121452187804328	0.685490800419249
ENSMUSG00000063273.7	Naa15	chr3:51469146-51472218:+	-0.430310519760312	5.29907212253804	2.39842430345831	0.121457533348304	0.685490800419249
ENSMUSG00000032932.10	Hspa13	chr16:75759188-75766782:-	0.623390097616776	6.74302954147452	2.39836776770423	0.121461923380694	0.685490800419249
ENSMUSG00000026718.13	Stam	chr2:14134122-14139124:+	-0.573286211267202	3.65598382577224	2.3965575781573	0.121602578590101	0.685490800419249
ENSMUSG00000039680.9	Mrps6	chr16:92106261-92112227:+	-0.797043093916405	3.20354879214302	2.39644287120732	0.121611497620608	0.685490800419249
ENSMUSG00000022241.5	Tars	chr15:11383663-11399658:-	0.50449701048723	5.50540078525856	2.39636790785607	0.121617326782231	0.685490800419249
ENSMUSG00000008301.7	Phax	chr18:56572822-56587712:+	0.444480210881668	4.9624123283131	2.3929374816427	0.121884408881104	0.686547429753677
ENSMUSG00000061411.8	Nol4l	chr2:153463545-153479726:-	-0.666311654647344	3.48506767844252	2.3923588126118	0.121929526268935	0.686547429753677
ENSMUSG00000032481.12	Smarcc1	chr9:110132024-110240177:+	0.453240428117811	4.8061973978175	2.39058107879817	0.122068247606746	0.686819364039027
ENSMUSG00000069744.7	Psmb3	chr11:97712062-97713500:+	-0.534512416399864	4.87216253689069	2.38993820495206	0.122118455847257	0.686819364039027
ENSMUSG00000035572.12	Dcaf10	chr4:45370346-45375667:+	0.507005728391996	4.84540322538137	2.38934251438189	0.122164999526564	0.686819364039027
ENSMUSG00000047412.11	Zbtb44	chr9:31053296-31068755:+	0.478270852190197	4.42395833045993	2.38348047362332	0.122624074829473	0.689048400062703
ENSMUSG00000026727.6	Rsu1	chr2:13270760-13271296:-	0.763438142772874	3.3251812402258	2.38186983230794	0.1227505441471	0.689106578366619
ENSMUSG00000027030.11	Stk39	chr2:68358986-68386681:-	0.570730821072239	4.21922881127289	2.38175419885826	0.122759629376539	0.689106578366619
ENSMUSG00000031245.8	Hmgn5	chrX:109004534-109013404:-	0.55429315171121	3.8305532699506	2.37811465386374	0.123045967128304	0.689817116026912
ENSMUSG00000075279.5	Mrpl23-ps1	chr2:74591330-74591909:-	-0.510186275369906	4.50526817412683	2.37796299066701	0.123057915156325	0.689817116026912
ENSMUSG00000006931.11	Leprel4	chr11:100409366-100411874:-	0.428169157065275	5.30040936262881	2.37748642943529	0.123095467031769	0.689817116026912
ENSMUSG00000011179.7	Odc1	chr12:17544873-17551502:+	0.65762907849137	4.74035711467388	2.37642086014738	0.123179477323093	0.689817116026912
ENSMUSG00000020650.10	Bcap29	chr12:31595354-31634597:-	-0.589882314243904	3.74917018547554	2.37572841814649	0.123234104075468	0.689817116026912
ENSMUSG00000035121.5	Neil2	chr14:63182443-63193541:-	-0.875092722774136	3.9437767187342	2.3753724452317	0.123262197240637	0.689817116026912
ENSMUSG00000037266.14	Rsrp1	chr4:134925446-134926953:+	-1.08537762229946	7.71369225650145	2.37449577671919	0.12333141368884	0.689853761121314
ENSMUSG00000019578.7	Ubxn6	chr17:56070644-56074547:-	-0.475963793907783	6.60184505121612	2.37207508690132	0.123522760796526	0.6904952545637
ENSMUSG00000025873.11	Faf2	chr13:54651441-54655546:+	0.424992105057543	5.83207531877989	2.37145849787924	0.123571552642668	0.6904952545637
ENSMUSG00000038351.10	Sgsm2	chr11:74867439-74868388:-	-0.491588416114188	5.69475363061466	2.36823223096145	0.123827202224104	0.691572725562119
ENSMUSG00000020869.8	Lrrc59	chr11:94629814-94635252:+	0.593555888115348	7.10446365872876	2.36734014060719	0.123897995081064	0.691585250059165
ENSMUSG00000004567.11	Mcoln1	chr8:3514562-3515232:+	0.469178271805209	4.71323664278801	2.3666209984025	0.123955096145234	0.691585250059165
ENSMUSG00000019710.9	Mrpl24	chr3:87921609-87923672:+	-0.816431494891466	6.69088875548505	2.36490883985564	0.124091161938146	0.691953665186105
ENSMUSG00000059422.5	Gm8116	chr9:78820638-78821838:-	0.908362018122934	1.19406876130935	2.36420874165437	0.124146846724433	0.691953665186105
ENSMUSG00000014776.6	Nol3	chr8:105276447-105281939:+	-0.483827790708198	4.55513659108588	2.36153332766335	0.124359900974339	0.692081863705934
ENSMUSG00000045790.5	Ccdc149	chr5:52374651-52471543:-	0.45602807141646	4.97216677819873	2.36102264457621	0.12440061490051	0.692081863705934
ENSMUSG00000020482.4	Ccdc117	chr11:5528887-5542187:-	0.465421289471398	4.91305911396448	2.36073415738146	0.124423620924425	0.692081863705934
ENSMUSG00000074207.6	Adh1	chr3:138277651-138290698:+	-0.606451133043672	7.40692090674162	2.36063618782383	0.124431434789447	0.692081863705934
ENSMUSG00000042579.1	4632404H12Rik	chr3:89767511-89773240:-	-0.921048178499656	2.17797994450383	2.35959983386558	0.12451412578373	0.692081863705934
ENSMUSG00000021686.4	Ap3b1	chr13:94358960-94566316:+	0.464685627903294	5.08290916559884	2.35902946879091	0.124559661418421	0.692081863705934
ENSMUSG00000029726.12	Mepce	chr5:137782483-137783350:-	-0.520270914971485	5.3906587800347	2.35793529664155	0.124647067464427	0.692081863705934
ENSMUSG00000092564.1	BC051226	chr17:33908294-33909317:-	-0.707836963366459	2.81790634370856	2.35761315801075	0.124672813928858	0.692081863705934
ENSMUSG00000047613.6	A430005L14Rik	chr4:153959792-153961089:+	-0.484035083275701	5.22008535284928	2.35394696272348	0.124966245807934	0.692818659357641
ENSMUSG00000030852.11	Tacc2	chr7:130692556-130764784:+	0.559083114128586	6.02414718307976	2.3539299764734	0.12496760712341	0.692818659357641
ENSMUSG00000026568.6	Mpc2	chr1:165478142-165481119:+	-0.443886139847373	5.15737001120659	2.3531953812076	0.125026494969595	0.692818659357641
ENSMUSG00000026239.10	Pde6d	chr1:86545392-86582547:-	0.514633875765246	4.37866232502103	2.35281135074337	0.125057292527583	0.692818659357641
ENSMUSG00000078651.4	Aoc2	chr11:101325087-101329494:+	-0.948553799926587	2.87163987976533	2.34903801753373	0.125360345962657	0.694148233579945
ENSMUSG00000022677.10	Fopnl	chr16:14299442-14317332:-	-0.43676126906076	5.20672877735454	2.34721511858739	0.125507043471492	0.694611128473695
ENSMUSG00000038095.11	Sbno1	chr5:124374013-124425572:-	-0.422449849878723	5.58624047558283	2.34588614745311	0.125614112453236	0.694820634240492
ENSMUSG00000034254.13	Agpat1	chr17:34610260-34611177:+	0.426629803058572	6.43852448374699	2.34445160804071	0.125729800519065	0.694820634240492
ENSMUSG00000069808.9	Fam57a	chr11:76202101-76209274:+	-0.669434407859429	3.45088400324076	2.34439637409356	0.125734257213577	0.694820634240492
ENSMUSG00000031671.6	Setd6	chr8:95717009-95718871:+	-0.60585890486503	4.3380162488967	2.34279090281193	0.125863875593046	0.695187929015682
ENSMUSG00000037979.9	Ccdc92	chr5:124836070-124851583:-	0.432336095216239	5.36381353368865	2.33941138655732	0.126137207912374	0.69602720549998
ENSMUSG00000026687.10	Aldh9a1	chr1:167364166-167367647:+	0.430452042596256	5.87034506497317	2.33934868792679	0.126142285153748	0.69602720549998
ENSMUSG00000062901.2	Klhl24	chr16:20097554-20127744:+	0.678822019170711	4.64434617689001	2.33738785329574	0.126301185338874	0.696281910819727
ENSMUSG00000020485.10	Supt4a	chr11:87737553-87743623:+	-0.71254715519872	3.91310074991067	2.33720815213904	0.126315758913265	0.696281910819727
ENSMUSG00000025735.9	Rhbdl1	chr17:25835773-25837251:-	-1.13839711590399	2.70321908984254	2.33643843987785	0.126378202926764	0.696281910819727
ENSMUSG00000004798.10	Ulk2	chr11:61799902-61804021:-	0.44173761463805	4.72686685229372	2.33515234646771	0.126482615710102	0.696508571153978
[truncated: 9,009 more rows]
